# Supplementary material for: Charting the human-specific properties of gene expression networks in the infant prefrontal cortex
Source: Sci Adv. 2026 Jun 3;12(23):eaea3316. doi: 10.1126/sciadv.aea3316 (PMC13232592; doi:10.1126/sciadv.aea3316)
Supplement: Supplementary file 2 — Data S1 [file sciadv.aea3316_data_s1.zip › csv_resubmission/3_evoDEA_and_GO___PTR_INFANT.csv]

baseMean_x	log2FoldChange_x	lfcSE_x	stat_x	pvalue_x	padj_x	CellType_x	Species_x	regulation_x	hsa_regulation	ptr_regulation_x	gene_celltype_x	celltype_regulation_x	celltype_regulation_hsa	celltype_regulation_ptr_x	species1_x	species2_x	ptvshg_FC	hsa_regulation_gene_celltype	ptr_regulation_gene_celltype	log2FoldChange_y	lfcSE_y	stat_y	pvalue_y	padj_y	Species_y	regulation_y	rhe_regulation	celltype_regulation_y	celltype_regulation_rhe	species2_y	rmvspt_FC	rhe_regulation_gene_celltype	regulation_gene_celltype	cell_type_broad	cell_type_broad_regulation	cell_type_broad_regulation_lower
9.83124771389064	8.27645357788866	1.97657118635042	4.18727827008873	2.82319605750724e-05	0.00015247755273	L2/L3	Human	UP	human_up	chimp_down	MTCO2P12_L2/L3	UP_MTCO2P12_L2/L3	human_UP_MTCO2P12_L2/L3	chimp_DOWN_MTCO2P12_L2/L3	hg	pt	-8.27645357788866	human_up_MTCO2P12_L2/L3	chimp_down_MTCO2P12_L2/L3	-4.87501897092618	2.03857807340529	-2.39138202972174	0.0167850772017098	0.0285675901592256	Chimp	DOWN	macaque_up	DOWN_MTCO2P12_L2/L3	macaque_UP_MTCO2P12_L2/L3	rm	4.87501897092618	macaque_up_MTCO2P12_L2/L3	down_MTCO2P12_L2/L3	Exc	chimp_down_MTCO2P12_Exc	chimp_down_mtco2p12_exc
21.1670805970741	-0.764201205862685	0.313331567394197	-2.43895376459549	0.0147298527340123	0.0406049739296301	L2/L3	Human	DOWN	human_down	chimp_up	LINC01409_L2/L3	DOWN_LINC01409_L2/L3	human_DOWN_LINC01409_L2/L3	chimp_UP_LINC01409_L2/L3	hg	pt	0.764201205862685	human_down_LINC01409_L2/L3	chimp_up_LINC01409_L2/L3	5.16976086545255	0.857770154178067	6.0269768541974	1.67054916004089e-09	7.82302746144101e-09	Chimp	UP	macaque_down	UP_LINC01409_L2/L3	macaque_DOWN_LINC01409_L2/L3	rm	-5.16976086545255	macaque_down_LINC01409_L2/L3	up_LINC01409_L2/L3	Exc	chimp_up_LINC01409_Exc	chimp_up_linc01409_exc
13.7825361372296	2.00150473127108	0.512366697087693	3.90639115041569	9.3684816021881e-05	0.0004616423240414	L2/L3	Human	UP	human_up	chimp_down	ATAD3B_L2/L3	UP_ATAD3B_L2/L3	human_UP_ATAD3B_L2/L3	chimp_DOWN_ATAD3B_L2/L3	hg	pt	-2.00150473127108	human_up_ATAD3B_L2/L3	chimp_down_ATAD3B_L2/L3	-1.21499863493891	0.512615972741396	-2.3701926969643	0.0177788165051227	0.0300977180551211	Chimp	DOWN	macaque_up	DOWN_ATAD3B_L2/L3	macaque_UP_ATAD3B_L2/L3	rm	1.21499863493891	macaque_up_ATAD3B_L2/L3	down_ATAD3B_L2/L3	Exc	chimp_down_ATAD3B_Exc	chimp_down_atad3b_exc
39.1858662482262	0.727585204018294	0.248648596920262	2.92615849447813	0.0034317605226846	0.0116029707230919	L2/L3	Human	UP	human_up	chimp_down	CDK11B_L2/L3	UP_CDK11B_L2/L3	human_UP_CDK11B_L2/L3	chimp_DOWN_CDK11B_L2/L3	hg	pt	-0.727585204018294	human_up_CDK11B_L2/L3	chimp_down_CDK11B_L2/L3	-0.688763403602498	0.224459043762158	-3.06854823961705	0.0021510159725193	0.0043762049096082	Chimp	DOWN	macaque_up	DOWN_CDK11B_L2/L3	macaque_UP_CDK11B_L2/L3	rm	0.688763403602498	macaque_up_CDK11B_L2/L3	down_CDK11B_L2/L3	Exc	chimp_down_CDK11B_Exc	chimp_down_cdk11b_exc
24.1158846560128	1.42974784121607	0.344747756223881	4.14722885183213	3.36523647764002e-05	0.0001793732228699	L2/L3	Human	UP	human_up	chimp_down	CFAP74_L2/L3	UP_CFAP74_L2/L3	human_UP_CFAP74_L2/L3	chimp_DOWN_CFAP74_L2/L3	hg	pt	-1.42974784121607	human_up_CFAP74_L2/L3	chimp_down_CFAP74_L2/L3	-2.18500341336679	0.288011537592083	-7.58651348357253	3.28628167460589e-14	2.32714824705603e-13	Chimp	DOWN	macaque_up	DOWN_CFAP74_L2/L3	macaque_UP_CFAP74_L2/L3	rm	2.18500341336679	macaque_up_CFAP74_L2/L3	down_CFAP74_L2/L3	Exc	chimp_down_CFAP74_Exc	chimp_down_cfap74_exc
30.6311663368571	-0.841536364861433	0.274892234928553	-3.06133188913158	0.0022035469315949	0.0078536855868012	L2/L3	Human	DOWN	human_down	chimp_up	PLCH2_L2/L3	DOWN_PLCH2_L2/L3	human_DOWN_PLCH2_L2/L3	chimp_UP_PLCH2_L2/L3	hg	pt	0.841536364861433	human_down_PLCH2_L2/L3	chimp_up_PLCH2_L2/L3	2.14538058413773	0.308843158808006	6.94650512065064	3.74446346000741e-12	2.23021067048317e-11	Chimp	UP	macaque_down	UP_PLCH2_L2/L3	macaque_DOWN_PLCH2_L2/L3	rm	-2.14538058413773	macaque_down_PLCH2_L2/L3	up_PLCH2_L2/L3	Exc	chimp_up_PLCH2_Exc	chimp_up_plch2_exc
139.707575637005	-0.568483304916207	0.127193214121876	-4.46944680847114	7.8422157965999e-06	4.70470801879602e-05	L2/L3	Human	DOWN	human_down	chimp_up	NPHP4_L2/L3	DOWN_NPHP4_L2/L3	human_DOWN_NPHP4_L2/L3	chimp_UP_NPHP4_L2/L3	hg	pt	0.568483304916207	human_down_NPHP4_L2/L3	chimp_up_NPHP4_L2/L3	1.2702690473241	0.125199747501732	10.1459393702573	3.45438836901335e-24	4.52162554441527e-23	Chimp	UP	macaque_down	UP_NPHP4_L2/L3	macaque_DOWN_NPHP4_L2/L3	rm	-1.2702690473241	macaque_down_NPHP4_L2/L3	up_NPHP4_L2/L3	Exc	chimp_up_NPHP4_Exc	chimp_up_nphp4_exc
131.777451265507	-1.27468670636294	0.154975246745319	-8.22509873759204	1.95030126080778e-16	3.55271531245905e-15	L2/L3	Human	DOWN	human_down	chimp_up	KCNAB2_L2/L3	DOWN_KCNAB2_L2/L3	human_DOWN_KCNAB2_L2/L3	chimp_UP_KCNAB2_L2/L3	hg	pt	1.27468670636294	human_down_KCNAB2_L2/L3	chimp_up_KCNAB2_L2/L3	0.620101509964844	0.117011018246292	5.29951383432639	1.16111438626708e-07	4.4119755318129e-07	Chimp	UP	macaque_down	UP_KCNAB2_L2/L3	macaque_DOWN_KCNAB2_L2/L3	rm	-0.620101509964844	macaque_down_KCNAB2_L2/L3	up_KCNAB2_L2/L3	Exc	chimp_up_KCNAB2_Exc	chimp_up_kcnab2_exc
126.318090035776	-1.36246373554305	0.153502261574472	-8.87585447646347	6.93985340717861e-19	1.49301914739369e-17	L2/L3	Human	DOWN	human_down	chimp_up	PER3_L2/L3	DOWN_PER3_L2/L3	human_DOWN_PER3_L2/L3	chimp_UP_PER3_L2/L3	hg	pt	1.36246373554305	human_down_PER3_L2/L3	chimp_up_PER3_L2/L3	1.40656271409638	0.131744582553667	10.6764368358251	1.31211684858747e-26	1.92228747405844e-25	Chimp	UP	macaque_down	UP_PER3_L2/L3	macaque_DOWN_PER3_L2/L3	rm	-1.40656271409638	macaque_down_PER3_L2/L3	up_PER3_L2/L3	Exc	chimp_up_PER3_Exc	chimp_up_per3_exc
40.6944799815879	-1.28660848770243	0.258453930174229	-4.97809604533816	6.42127923907227e-07	4.55287541533318e-06	L2/L3	Human	DOWN	human_down	chimp_up	H6PD_L2/L3	DOWN_H6PD_L2/L3	human_DOWN_H6PD_L2/L3	chimp_UP_H6PD_L2/L3	hg	pt	1.28660848770243	human_down_H6PD_L2/L3	chimp_up_H6PD_L2/L3	2.6531068668607	0.295398752404196	8.98144235636593	2.67240108795956e-19	2.64752087832935e-18	Chimp	UP	macaque_down	UP_H6PD_L2/L3	macaque_DOWN_H6PD_L2/L3	rm	-2.6531068668607	macaque_down_H6PD_L2/L3	up_H6PD_L2/L3	Exc	chimp_up_H6PD_Exc	chimp_up_h6pd_exc
20.2586434089246	-1.01678734596681	0.346180181825187	-2.93716220439292	0.003312308056476	0.0112457870966242	L2/L3	Human	DOWN	human_down	chimp_up	UBIAD1_L2/L3	DOWN_UBIAD1_L2/L3	human_DOWN_UBIAD1_L2/L3	chimp_UP_UBIAD1_L2/L3	hg	pt	1.01678734596681	human_down_UBIAD1_L2/L3	chimp_up_UBIAD1_L2/L3	1.79627330178395	0.34618198173737	5.18881223329148	2.11639663956636e-07	7.79697531695579e-07	Chimp	UP	macaque_down	UP_UBIAD1_L2/L3	macaque_DOWN_UBIAD1_L2/L3	rm	-1.79627330178395	macaque_down_UBIAD1_L2/L3	up_UBIAD1_L2/L3	Exc	chimp_up_UBIAD1_Exc	chimp_up_ubiad1_exc
34.6085337169734	1.16373166312006	0.266109091819762	4.37313755483511	1.2247350034263e-05	7.07149383412135e-05	L2/L3	Human	UP	human_up	chimp_down	FBLIM1_L2/L3	UP_FBLIM1_L2/L3	human_UP_FBLIM1_L2/L3	chimp_DOWN_FBLIM1_L2/L3	hg	pt	-1.16373166312006	human_up_FBLIM1_L2/L3	chimp_down_FBLIM1_L2/L3	-0.621958503218329	0.258371115065098	-2.40722924101489	0.0160740764594392	0.0275028128983701	Chimp	DOWN	macaque_up	DOWN_FBLIM1_L2/L3	macaque_UP_FBLIM1_L2/L3	rm	0.621958503218329	macaque_up_FBLIM1_L2/L3	down_FBLIM1_L2/L3	Exc	chimp_down_FBLIM1_Exc	chimp_down_fblim1_exc
178.394099757845	-0.658948420364098	0.110759131187249	-5.94938235160113	2.69156223764947e-09	2.58765574060023e-08	L2/L3	Human	DOWN	human_down	chimp_up	CROCCP3_L2/L3	DOWN_CROCCP3_L2/L3	human_DOWN_CROCCP3_L2/L3	chimp_UP_CROCCP3_L2/L3	hg	pt	0.658948420364098	human_down_CROCCP3_L2/L3	chimp_up_CROCCP3_L2/L3	5.03603377155854	0.28807264322723	17.4818188743668	1.97110089441738e-68	1.0977374046573e-66	Chimp	UP	macaque_down	UP_CROCCP3_L2/L3	macaque_DOWN_CROCCP3_L2/L3	rm	-5.03603377155854	macaque_down_CROCCP3_L2/L3	up_CROCCP3_L2/L3	Exc	chimp_up_CROCCP3_Exc	chimp_up_croccp3_exc
32.5851414807824	-0.803866292450823	0.288252584560219	-2.78875658193061	0.005291081674792	0.0169090233834343	L2/L3	Human	DOWN	human_down	chimp_up	MICOS10_L2/L3	DOWN_MICOS10_L2/L3	human_DOWN_MICOS10_L2/L3	chimp_UP_MICOS10_L2/L3	hg	pt	0.803866292450823	human_down_MICOS10_L2/L3	chimp_up_MICOS10_L2/L3	0.827199979152017	0.250769545205626	3.29864608748134	0.0009715231342723	0.0021011909471478	Chimp	UP	macaque_down	UP_MICOS10_L2/L3	macaque_DOWN_MICOS10_L2/L3	rm	-0.827199979152017	macaque_down_MICOS10_L2/L3	up_MICOS10_L2/L3	Exc	chimp_up_MICOS10_Exc	chimp_up_micos10_exc
17.2850370218755	-0.937845976490402	0.398455727246503	-2.35370183526112	0.0185875138650973	0.0493460115131485	L2/L3	Human	DOWN	human_down	chimp_up	LINC01141_L2/L3	DOWN_LINC01141_L2/L3	human_DOWN_LINC01141_L2/L3	chimp_UP_LINC01141_L2/L3	hg	pt	0.937845976490402	human_down_LINC01141_L2/L3	chimp_up_LINC01141_L2/L3	0.861227668269446	0.338186707503692	2.54660413659234	0.0108776750729299	0.0192816437152047	Chimp	UP	macaque_down	UP_LINC01141_L2/L3	macaque_DOWN_LINC01141_L2/L3	rm	-0.861227668269446	macaque_down_LINC01141_L2/L3	up_LINC01141_L2/L3	Exc	chimp_up_LINC01141_Exc	chimp_up_linc01141_exc
14.2443668879388	1.01012546665813	0.426928265673359	2.3660308952956	0.0179799439148175	0.0479996390062035	L2/L3	Human	UP	human_up	chimp_down	DDOST_L2/L3	UP_DDOST_L2/L3	human_UP_DDOST_L2/L3	chimp_DOWN_DDOST_L2/L3	hg	pt	-1.01012546665813	human_up_DDOST_L2/L3	chimp_down_DDOST_L2/L3	-1.34654530393714	0.3704907688069	-3.63449083569194	0.0002785301570949	0.0006588314800549	Chimp	DOWN	macaque_up	DOWN_DDOST_L2/L3	macaque_UP_DDOST_L2/L3	rm	1.34654530393714	macaque_up_DDOST_L2/L3	down_DDOST_L2/L3	Exc	chimp_down_DDOST_Exc	chimp_down_ddost_exc
10.6858405177404	-1.75258734196226	0.542585659001642	-3.2300657285838	0.0012376176214723	0.0046900204486923	L2/L3	Human	DOWN	human_down	chimp_up	RHD_L2/L3	DOWN_RHD_L2/L3	human_DOWN_RHD_L2/L3	chimp_UP_RHD_L2/L3	hg	pt	1.75258734196226	human_down_RHD_L2/L3	chimp_up_RHD_L2/L3	2.1557293125277	0.496671789440028	4.34034982127367	1.42256064809879e-05	4.09568252302002e-05	Chimp	UP	macaque_down	UP_RHD_L2/L3	macaque_DOWN_RHD_L2/L3	rm	-2.1557293125277	macaque_down_RHD_L2/L3	up_RHD_L2/L3	Exc	chimp_up_RHD_Exc	chimp_up_rhd_exc
302.757758509085	-0.870488781417787	0.100818893765432	-8.6341830276683	5.91482310042317e-18	1.19530528960481e-16	L2/L3	Human	DOWN	human_down	chimp_up	MAN1C1_L2/L3	DOWN_MAN1C1_L2/L3	human_DOWN_MAN1C1_L2/L3	chimp_UP_MAN1C1_L2/L3	hg	pt	0.870488781417787	human_down_MAN1C1_L2/L3	chimp_up_MAN1C1_L2/L3	0.590136738652941	0.0846014306211858	6.97549360950357	3.04798736147014e-12	1.82725922404432e-11	Chimp	UP	macaque_down	UP_MAN1C1_L2/L3	macaque_DOWN_MAN1C1_L2/L3	rm	-0.590136738652941	macaque_down_MAN1C1_L2/L3	up_MAN1C1_L2/L3	Exc	chimp_up_MAN1C1_Exc	chimp_up_man1c1_exc
7.75309511040889	-1.75010118082711	0.612486936623956	-2.85736899218409	0.004271689312153	0.0140475071651675	L2/L3	Human	DOWN	human_down	chimp_up	SNHG3_L2/L3	DOWN_SNHG3_L2/L3	human_DOWN_SNHG3_L2/L3	chimp_UP_SNHG3_L2/L3	hg	pt	1.75010118082711	human_down_SNHG3_L2/L3	chimp_up_SNHG3_L2/L3	3.52991218971126	0.79703956200033	4.42877914472932	9.47680049826594e-06	2.79981428701868e-05	Chimp	UP	macaque_down	UP_SNHG3_L2/L3	macaque_DOWN_SNHG3_L2/L3	rm	-3.52991218971126	macaque_down_SNHG3_L2/L3	up_SNHG3_L2/L3	Exc	chimp_up_SNHG3_Exc	chimp_up_snhg3_exc
54.4158151173244	-0.682601344234563	0.204179728672645	-3.3431396381614	0.0008283620510492	0.0032994921044237	L2/L3	Human	DOWN	human_down	chimp_up	MECR_L2/L3	DOWN_MECR_L2/L3	human_DOWN_MECR_L2/L3	chimp_UP_MECR_L2/L3	hg	pt	0.682601344234563	human_down_MECR_L2/L3	chimp_up_MECR_L2/L3	1.86555780135168	0.222484242255636	8.38512328980197	5.06726181628446e-17	4.34315903103043e-16	Chimp	UP	macaque_down	UP_MECR_L2/L3	macaque_DOWN_MECR_L2/L3	rm	-1.86555780135168	macaque_down_MECR_L2/L3	up_MECR_L2/L3	Exc	chimp_up_MECR_Exc	chimp_up_mecr_exc
7.94861904148955	-1.57514567465761	0.594124959490365	-2.65120266283503	0.0080205698776892	0.0241771688923435	L2/L3	Human	DOWN	human_down	chimp_up	AL662907.3_L2/L3	DOWN_AL662907.3_L2/L3	human_DOWN_AL662907.3_L2/L3	chimp_UP_AL662907.3_L2/L3	hg	pt	1.57514567465761	human_down_AL662907.3_L2/L3	chimp_up_AL662907.3_L2/L3	3.52824784898881	0.80179774844378	4.40042124817241	1.08040933376943e-05	3.16955530827424e-05	Chimp	UP	macaque_down	UP_AL662907.3_L2/L3	macaque_DOWN_AL662907.3_L2/L3	rm	-3.52824784898881	macaque_down_AL662907.3_L2/L3	up_AL662907.3_L2/L3	Exc	chimp_up_AL662907.3_Exc	chimp_up_al662907.3_exc
93.9726285938287	-0.924430864291555	0.169222030971072	-5.46282809033051	4.68608355848805e-08	3.87779146407515e-07	L2/L3	Human	DOWN	human_down	chimp_up	SMIM12_L2/L3	DOWN_SMIM12_L2/L3	human_DOWN_SMIM12_L2/L3	chimp_UP_SMIM12_L2/L3	hg	pt	0.924430864291555	human_down_SMIM12_L2/L3	chimp_up_SMIM12_L2/L3	1.85402598319226	0.174251098784394	10.6399672433991	1.94197602398372e-26	2.82766893754892e-25	Chimp	UP	macaque_down	UP_SMIM12_L2/L3	macaque_DOWN_SMIM12_L2/L3	rm	-1.85402598319226	macaque_down_SMIM12_L2/L3	up_SMIM12_L2/L3	Exc	chimp_up_SMIM12_Exc	chimp_up_smim12_exc
40.3256475188555	-1.88080146694986	0.314134933272615	-5.98724072918581	2.13430778234707e-09	2.07825620949801e-08	L2/L3	Human	DOWN	human_down	chimp_up	AL353604.1_L2/L3	DOWN_AL353604.1_L2/L3	human_DOWN_AL353604.1_L2/L3	chimp_UP_AL353604.1_L2/L3	hg	pt	1.88080146694986	human_down_AL353604.1_L2/L3	chimp_up_AL353604.1_L2/L3	3.69848548915946	0.393536673302687	9.39807072647276	5.55726667712941e-21	6.146775337172e-20	Chimp	UP	macaque_down	UP_AL353604.1_L2/L3	macaque_DOWN_AL353604.1_L2/L3	rm	-3.69848548915946	macaque_down_AL353604.1_L2/L3	up_AL353604.1_L2/L3	Exc	chimp_up_AL353604.1_Exc	chimp_up_al353604.1_exc
86.1688820656878	-0.87176050950407	0.174539371404999	-4.99463532202855	5.89470471513391e-07	4.19847335833007e-06	L2/L3	Human	DOWN	human_down	chimp_up	MIR3659HG_L2/L3	DOWN_MIR3659HG_L2/L3	human_DOWN_MIR3659HG_L2/L3	chimp_UP_MIR3659HG_L2/L3	hg	pt	0.87176050950407	human_down_MIR3659HG_L2/L3	chimp_up_MIR3659HG_L2/L3	0.956114466621343	0.152400489896272	6.27369680551618	3.52574770298862e-10	1.7700025747354e-09	Chimp	UP	macaque_down	UP_MIR3659HG_L2/L3	macaque_DOWN_MIR3659HG_L2/L3	rm	-0.956114466621343	macaque_down_MIR3659HG_L2/L3	up_MIR3659HG_L2/L3	Exc	chimp_up_MIR3659HG_Exc	chimp_up_mir3659hg_exc
6.65744230573649	-2.99119441445044	0.948359722212572	-3.15407154520632	0.001610096080767	0.0059328276399907	L2/L3	Human	DOWN	human_down	chimp_up	AL356379.2_L2/L3	DOWN_AL356379.2_L2/L3	human_DOWN_AL356379.2_L2/L3	chimp_UP_AL356379.2_L2/L3	hg	pt	2.99119441445044	human_down_AL356379.2_L2/L3	chimp_up_AL356379.2_L2/L3	2.18738202343175	0.66106500488077	3.30887584016986	0.000936713670087	0.0020319900837454	Chimp	UP	macaque_down	UP_AL356379.2_L2/L3	macaque_DOWN_AL356379.2_L2/L3	rm	-2.18738202343175	macaque_down_AL356379.2_L2/L3	up_AL356379.2_L2/L3	Exc	chimp_up_AL356379.2_Exc	chimp_up_al356379.2_exc
65.9324220995777	0.537052727879163	0.19462136109418	2.75947473011081	0.0057894364441639	0.0182865018097734	L2/L3	Human	UP	human_up	chimp_down	CTPS1_L2/L3	UP_CTPS1_L2/L3	human_UP_CTPS1_L2/L3	chimp_DOWN_CTPS1_L2/L3	hg	pt	-0.537052727879163	human_up_CTPS1_L2/L3	chimp_down_CTPS1_L2/L3	-1.04582567607336	0.160689805925203	-6.50835110573332	7.598016661262e-11	4.07071982777795e-10	Chimp	DOWN	macaque_up	DOWN_CTPS1_L2/L3	macaque_UP_CTPS1_L2/L3	rm	1.04582567607336	macaque_up_CTPS1_L2/L3	down_CTPS1_L2/L3	Exc	chimp_down_CTPS1_Exc	chimp_down_ctps1_exc
9.21240564832465	-1.43726432537976	0.597130892796681	-2.40695020592267	0.0160863630165514	0.0436925094064133	L2/L3	Human	DOWN	human_down	chimp_up	SLFNL1_L2/L3	DOWN_SLFNL1_L2/L3	human_DOWN_SLFNL1_L2/L3	chimp_UP_SLFNL1_L2/L3	hg	pt	1.43726432537976	human_down_SLFNL1_L2/L3	chimp_up_SLFNL1_L2/L3	1.13374501355104	0.483874059241137	2.34305805797711	0.0191264065659048	0.0321552424111235	Chimp	UP	macaque_down	UP_SLFNL1_L2/L3	macaque_DOWN_SLFNL1_L2/L3	rm	-1.13374501355104	macaque_down_SLFNL1_L2/L3	up_SLFNL1_L2/L3	Exc	chimp_up_SLFNL1_Exc	chimp_up_slfnl1_exc
96.9181976040796	-0.509719236375638	0.160353472882558	-3.17872277545839	0.0014792549598865	0.0055098049810308	L2/L3	Human	DOWN	human_down	chimp_up	ARMH1_L2/L3	DOWN_ARMH1_L2/L3	human_DOWN_ARMH1_L2/L3	chimp_UP_ARMH1_L2/L3	hg	pt	0.509719236375638	human_down_ARMH1_L2/L3	chimp_up_ARMH1_L2/L3	2.1101268868636	0.187395188391996	11.2603045199303	2.06045478543476e-29	3.39178178629993e-28	Chimp	UP	macaque_down	UP_ARMH1_L2/L3	macaque_DOWN_ARMH1_L2/L3	rm	-2.1101268868636	macaque_down_ARMH1_L2/L3	up_ARMH1_L2/L3	Exc	chimp_up_ARMH1_Exc	chimp_up_armh1_exc
46.1190989420275	-1.01246429252138	0.231733601010383	-4.36908712464194	1.24766986385152e-05	7.19258450354048e-05	L2/L3	Human	DOWN	human_down	chimp_up	NSUN4_L2/L3	DOWN_NSUN4_L2/L3	human_DOWN_NSUN4_L2/L3	chimp_UP_NSUN4_L2/L3	hg	pt	1.01246429252138	human_down_NSUN4_L2/L3	chimp_up_NSUN4_L2/L3	1.69995278611051	0.227139981225271	7.48416362870323	7.20041996339714e-14	4.95036660650517e-13	Chimp	UP	macaque_down	UP_NSUN4_L2/L3	macaque_DOWN_NSUN4_L2/L3	rm	-1.69995278611051	macaque_down_NSUN4_L2/L3	up_NSUN4_L2/L3	Exc	chimp_up_NSUN4_Exc	chimp_up_nsun4_exc
51.2989241961814	0.59609098069842	0.225066761901917	2.64850738359222	0.0080848083148466	0.0243374425545638	L2/L3	Human	UP	human_up	chimp_down	FAAH_L2/L3	UP_FAAH_L2/L3	human_UP_FAAH_L2/L3	chimp_DOWN_FAAH_L2/L3	hg	pt	-0.59609098069842	human_up_FAAH_L2/L3	chimp_down_FAAH_L2/L3	-0.867031801411993	0.195285854035611	-4.43980853448754	9.00389462136508e-06	2.66903161540676e-05	Chimp	DOWN	macaque_up	DOWN_FAAH_L2/L3	macaque_UP_FAAH_L2/L3	rm	0.867031801411993	macaque_up_FAAH_L2/L3	down_FAAH_L2/L3	Exc	chimp_down_FAAH_Exc	chimp_down_faah_exc
139.807515173969	-0.678504314685906	0.131640760312382	-5.15421145453598	2.54700411347664e-07	1.91390907187324e-06	L2/L3	Human	DOWN	human_down	chimp_up	MKNK1_L2/L3	DOWN_MKNK1_L2/L3	human_DOWN_MKNK1_L2/L3	chimp_UP_MKNK1_L2/L3	hg	pt	0.678504314685906	human_down_MKNK1_L2/L3	chimp_up_MKNK1_L2/L3	2.04387604273543	0.148193557745281	13.7919358562704	2.85007832794533e-43	7.71106322643642e-42	Chimp	UP	macaque_down	UP_MKNK1_L2/L3	macaque_DOWN_MKNK1_L2/L3	rm	-2.04387604273543	macaque_down_MKNK1_L2/L3	up_MKNK1_L2/L3	Exc	chimp_up_MKNK1_Exc	chimp_up_mknk1_exc
89.5693459519016	-0.505705805892837	0.164753109289996	-3.06947655235264	0.002144342374939	0.0076725233194118	L2/L3	Human	DOWN	human_down	chimp_up	ATPAF1_L2/L3	DOWN_ATPAF1_L2/L3	human_DOWN_ATPAF1_L2/L3	chimp_UP_ATPAF1_L2/L3	hg	pt	0.505705805892837	human_down_ATPAF1_L2/L3	chimp_up_ATPAF1_L2/L3	1.51517568078029	0.171974454796747	8.81046945356537	1.24622845860144e-18	1.18064791491352e-17	Chimp	UP	macaque_down	UP_ATPAF1_L2/L3	macaque_DOWN_ATPAF1_L2/L3	rm	-1.51517568078029	macaque_down_ATPAF1_L2/L3	up_ATPAF1_L2/L3	Exc	chimp_up_ATPAF1_Exc	chimp_up_atpaf1_exc
5.38970925978972	-3.13105423316102	1.10579828837837	-2.83148768276052	0.0046332018039027	0.0150717869599659	L2/L3	Human	DOWN	human_down	chimp_up	SKINT1L_L2/L3	DOWN_SKINT1L_L2/L3	human_DOWN_SKINT1L_L2/L3	chimp_UP_SKINT1L_L2/L3	hg	pt	3.13105423316102	human_down_SKINT1L_L2/L3	chimp_up_SKINT1L_L2/L3	1.4553052619458	0.610868545501197	2.38235422770339	0.0172023411846838	0.0292130952178771	Chimp	UP	macaque_down	UP_SKINT1L_L2/L3	macaque_DOWN_SKINT1L_L2/L3	rm	-1.4553052619458	macaque_down_SKINT1L_L2/L3	up_SKINT1L_L2/L3	Exc	chimp_up_SKINT1L_Exc	chimp_up_skint1l_exc
6.47550522816375	4.18104853744965	0.81118983779557	5.15421710510052	2.54692732171714e-07	1.91390907187324e-06	L2/L3	Human	UP	human_up	chimp_down	LINC01562_L2/L3	UP_LINC01562_L2/L3	human_UP_LINC01562_L2/L3	chimp_DOWN_LINC01562_L2/L3	hg	pt	-4.18104853744965	human_up_LINC01562_L2/L3	chimp_down_LINC01562_L2/L3	-2.46598933629741	0.860695776622552	-2.86511146362792	0.0041686248127055	0.0080371544961295	Chimp	DOWN	macaque_up	DOWN_LINC01562_L2/L3	macaque_UP_LINC01562_L2/L3	rm	2.46598933629741	macaque_up_LINC01562_L2/L3	down_LINC01562_L2/L3	Exc	chimp_down_LINC01562_Exc	chimp_down_linc01562_exc
23.2614864143938	-0.743872515144034	0.311358661420969	-2.38911778380974	0.0168888868998712	0.0455626940205484	L2/L3	Human	DOWN	human_down	chimp_up	ECHDC2_L2/L3	DOWN_ECHDC2_L2/L3	human_DOWN_ECHDC2_L2/L3	chimp_UP_ECHDC2_L2/L3	hg	pt	0.743872515144034	human_down_ECHDC2_L2/L3	chimp_up_ECHDC2_L2/L3	1.93685694714111	0.340805059828721	5.6831813122567	1.32211971544686e-08	5.61347444556314e-08	Chimp	UP	macaque_down	UP_ECHDC2_L2/L3	macaque_DOWN_ECHDC2_L2/L3	rm	-1.93685694714111	macaque_down_ECHDC2_L2/L3	up_ECHDC2_L2/L3	Exc	chimp_up_ECHDC2_Exc	chimp_up_echdc2_exc
41.6644495036947	-1.08728712999684	0.235804924289971	-4.61096023872599	4.00813203990023e-06	2.50930521529858e-05	L2/L3	Human	DOWN	human_down	chimp_up	GLIS1_L2/L3	DOWN_GLIS1_L2/L3	human_DOWN_GLIS1_L2/L3	chimp_UP_GLIS1_L2/L3	hg	pt	1.08728712999684	human_down_GLIS1_L2/L3	chimp_up_GLIS1_L2/L3	3.70943178603813	0.379340289224787	9.77863910426879	1.39067801832274e-22	1.69037232252631e-21	Chimp	UP	macaque_down	UP_GLIS1_L2/L3	macaque_DOWN_GLIS1_L2/L3	rm	-3.70943178603813	macaque_down_GLIS1_L2/L3	up_GLIS1_L2/L3	Exc	chimp_up_GLIS1_Exc	chimp_up_glis1_exc
7.44850072057796	-2.4022236699766	0.744171045318684	-3.22805312715153	0.0012463582425892	0.0047182642355046	L2/L3	Human	DOWN	human_down	chimp_up	LINC01707_L2/L3	DOWN_LINC01707_L2/L3	human_DOWN_LINC01707_L2/L3	chimp_UP_LINC01707_L2/L3	hg	pt	2.4022236699766	human_down_LINC01707_L2/L3	chimp_up_LINC01707_L2/L3	2.4990221328716	0.62957628763741	3.96937143590589	7.20624752626922e-05	0.0001863601128742	Chimp	UP	macaque_down	UP_LINC01707_L2/L3	macaque_DOWN_LINC01707_L2/L3	rm	-2.4990221328716	macaque_down_LINC01707_L2/L3	up_LINC01707_L2/L3	Exc	chimp_up_LINC01707_Exc	chimp_up_linc01707_exc
97.9145570440708	2.46882299031167	0.166064972440447	14.8666088581504	5.42947073495461e-50	4.71848905333782e-48	L2/L3	Human	UP	human_up	chimp_down	PTGER3_L2/L3	UP_PTGER3_L2/L3	human_UP_PTGER3_L2/L3	chimp_DOWN_PTGER3_L2/L3	hg	pt	-2.46882299031167	human_up_PTGER3_L2/L3	chimp_down_PTGER3_L2/L3	-1.30410792479159	0.172550855653964	-7.55781777986003	4.09887706806911e-14	2.87102068158964e-13	Chimp	DOWN	macaque_up	DOWN_PTGER3_L2/L3	macaque_UP_PTGER3_L2/L3	rm	1.30410792479159	macaque_up_PTGER3_L2/L3	down_PTGER3_L2/L3	Exc	chimp_down_PTGER3_Exc	chimp_down_ptger3_exc
41.1636324893492	-0.899311214343206	0.298292614144685	-3.01486249306528	0.0025709578559088	0.0090141365616118	L2/L3	Human	DOWN	human_down	chimp_up	LRRC53_L2/L3	DOWN_LRRC53_L2/L3	human_DOWN_LRRC53_L2/L3	chimp_UP_LRRC53_L2/L3	hg	pt	0.899311214343206	human_down_LRRC53_L2/L3	chimp_up_LRRC53_L2/L3	1.17790882014515	0.278593874255722	4.22804996445811	2.35725451931366e-05	6.574715506946e-05	Chimp	UP	macaque_down	UP_LRRC53_L2/L3	macaque_DOWN_LRRC53_L2/L3	rm	-1.17790882014515	macaque_down_LRRC53_L2/L3	up_LRRC53_L2/L3	Exc	chimp_up_LRRC53_Exc	chimp_up_lrrc53_exc
45.9888712153728	-2.21829776345849	0.278377370099225	-7.96867131357625	1.60389414669558e-15	2.71059343607961e-14	L2/L3	Human	DOWN	human_down	chimp_up	LINC01362_L2/L3	DOWN_LINC01362_L2/L3	human_DOWN_LINC01362_L2/L3	chimp_UP_LINC01362_L2/L3	hg	pt	2.21829776345849	human_down_LINC01362_L2/L3	chimp_up_LINC01362_L2/L3	4.78598373663766	0.460304946013354	10.3974197498603	2.54737690855932e-25	3.51588164403127e-24	Chimp	UP	macaque_down	UP_LINC01362_L2/L3	macaque_DOWN_LINC01362_L2/L3	rm	-4.78598373663766	macaque_down_LINC01362_L2/L3	up_LINC01362_L2/L3	Exc	chimp_up_LINC01362_Exc	chimp_up_linc01362_exc
831.025717554703	0.895009922639377	0.0558722670724113	16.0188581837825	9.43672337187187e-58	1.06402685526844e-55	L2/L3	Human	UP	human_up	chimp_down	TTLL7_L2/L3	UP_TTLL7_L2/L3	human_UP_TTLL7_L2/L3	chimp_DOWN_TTLL7_L2/L3	hg	pt	-0.895009922639377	human_up_TTLL7_L2/L3	chimp_down_TTLL7_L2/L3	-0.646673737309577	0.0523441232659711	-12.3542758376847	4.6189669242628e-35	9.40202353601435e-34	Chimp	DOWN	macaque_up	DOWN_TTLL7_L2/L3	macaque_UP_TTLL7_L2/L3	rm	0.646673737309577	macaque_up_TTLL7_L2/L3	down_TTLL7_L2/L3	Exc	chimp_down_TTLL7_Exc	chimp_down_ttll7_exc
55.7531390998973	0.912780212575027	0.240631916794026	3.79326327419957	0.0001486803710409	0.0007018109313175	L2/L3	Human	UP	human_up	chimp_down	C1orf52_L2/L3	UP_C1orf52_L2/L3	human_UP_C1orf52_L2/L3	chimp_DOWN_C1orf52_L2/L3	hg	pt	-0.912780212575027	human_up_C1orf52_L2/L3	chimp_down_C1orf52_L2/L3	-1.63236722968441	0.204775118162683	-7.97151159931249	1.56745178778132e-15	1.21501726222945e-14	Chimp	DOWN	macaque_up	DOWN_C1orf52_L2/L3	macaque_UP_C1orf52_L2/L3	rm	1.63236722968441	macaque_up_C1orf52_L2/L3	down_C1orf52_L2/L3	Exc	chimp_down_C1orf52_Exc	chimp_down_c1orf52_exc
155.454707423821	-0.644476450308911	0.13279897900386	-4.85302262971599	1.21593809580264e-06	8.31565502718906e-06	L2/L3	Human	DOWN	human_down	chimp_up	DDAH1_L2/L3	DOWN_DDAH1_L2/L3	human_DOWN_DDAH1_L2/L3	chimp_UP_DDAH1_L2/L3	hg	pt	0.644476450308911	human_down_DDAH1_L2/L3	chimp_up_DDAH1_L2/L3	0.628588788857389	0.115832461423244	5.42670665143309	5.74033558651783e-08	2.2728677581435e-07	Chimp	UP	macaque_down	UP_DDAH1_L2/L3	macaque_DOWN_DDAH1_L2/L3	rm	-0.628588788857389	macaque_down_DDAH1_L2/L3	up_DDAH1_L2/L3	Exc	chimp_up_DDAH1_Exc	chimp_up_ddah1_exc
24.977919833559	-1.45797335965823	0.352604568645161	-4.1348680343545	3.55158662152765e-05	0.0001884835506819	L2/L3	Human	DOWN	human_down	chimp_up	LINC02795_L2/L3	DOWN_LINC02795_L2/L3	human_DOWN_LINC02795_L2/L3	chimp_UP_LINC02795_L2/L3	hg	pt	1.45797335965823	human_down_LINC02795_L2/L3	chimp_up_LINC02795_L2/L3	1.39254228891736	0.295772525950003	4.7081529443771	2.499715194325e-06	8.01927474723159e-06	Chimp	UP	macaque_down	UP_LINC02795_L2/L3	macaque_DOWN_LINC02795_L2/L3	rm	-1.39254228891736	macaque_down_LINC02795_L2/L3	up_LINC02795_L2/L3	Exc	chimp_up_LINC02795_Exc	chimp_up_linc02795_exc
233.814066502197	-0.572031596153911	0.103687802684654	-5.51686487072763	3.45100576128083e-08	2.91163713251273e-07	L2/L3	Human	DOWN	human_down	chimp_up	HS2ST1_L2/L3	DOWN_HS2ST1_L2/L3	human_DOWN_HS2ST1_L2/L3	chimp_UP_HS2ST1_L2/L3	hg	pt	0.572031596153911	human_down_HS2ST1_L2/L3	chimp_up_HS2ST1_L2/L3	0.918967397528954	0.0958262350921079	9.58993533081671	8.81402400343022e-22	1.01788312086125e-20	Chimp	UP	macaque_down	UP_HS2ST1_L2/L3	macaque_DOWN_HS2ST1_L2/L3	rm	-0.918967397528954	macaque_down_HS2ST1_L2/L3	up_HS2ST1_L2/L3	Exc	chimp_up_HS2ST1_Exc	chimp_up_hs2st1_exc
5.12596156938068	-2.55279096603339	0.919720751816498	-2.77561527343108	0.0055097363695217	0.0175036228228109	L2/L3	Human	DOWN	human_down	chimp_up	AC104459.1_L2/L3	DOWN_AC104459.1_L2/L3	human_DOWN_AC104459.1_L2/L3	chimp_UP_AC104459.1_L2/L3	hg	pt	2.55279096603339	human_down_AC104459.1_L2/L3	chimp_up_AC104459.1_L2/L3	2.11017090846024	0.670475632449264	3.14727457096649	0.0016480012804976	0.0034193731303919	Chimp	UP	macaque_down	UP_AC104459.1_L2/L3	macaque_DOWN_AC104459.1_L2/L3	rm	-2.11017090846024	macaque_down_AC104459.1_L2/L3	up_AC104459.1_L2/L3	Exc	chimp_up_AC104459.1_Exc	chimp_up_ac104459.1_exc
56.806295809154	-1.38842703085437	0.209550337882439	-6.62574465345555	3.45501973819665e-11	4.0278642091055e-10	L2/L3	Human	DOWN	human_down	chimp_up	LINC02609_L2/L3	DOWN_LINC02609_L2/L3	human_DOWN_LINC02609_L2/L3	chimp_UP_LINC02609_L2/L3	hg	pt	1.38842703085437	human_down_LINC02609_L2/L3	chimp_up_LINC02609_L2/L3	3.16728080590709	0.271358879359205	11.6719261716675	1.77361442022068e-31	3.1478684527461e-30	Chimp	UP	macaque_down	UP_LINC02609_L2/L3	macaque_DOWN_LINC02609_L2/L3	rm	-3.16728080590709	macaque_down_LINC02609_L2/L3	up_LINC02609_L2/L3	Exc	chimp_up_LINC02609_Exc	chimp_up_linc02609_exc
130.525948247849	-0.99750865997185	0.135309349659095	-7.37206011620794	1.68011217595647e-13	2.4303043692602e-12	L2/L3	Human	DOWN	human_down	chimp_up	EPHX4_L2/L3	DOWN_EPHX4_L2/L3	human_DOWN_EPHX4_L2/L3	chimp_UP_EPHX4_L2/L3	hg	pt	0.99750865997185	human_down_EPHX4_L2/L3	chimp_up_EPHX4_L2/L3	2.02084838272255	0.142961875707458	14.1355754652925	2.29252250824113e-45	6.62358381896189e-44	Chimp	UP	macaque_down	UP_EPHX4_L2/L3	macaque_DOWN_EPHX4_L2/L3	rm	-2.02084838272255	macaque_down_EPHX4_L2/L3	up_EPHX4_L2/L3	Exc	chimp_up_EPHX4_Exc	chimp_up_ephx4_exc
56.0616698861921	-0.596379220317395	0.204673839530076	-2.91380286648582	0.0035705530042747	0.0120021019576499	L2/L3	Human	DOWN	human_down	chimp_up	BCAR3_L2/L3	DOWN_BCAR3_L2/L3	human_DOWN_BCAR3_L2/L3	chimp_UP_BCAR3_L2/L3	hg	pt	0.596379220317395	human_down_BCAR3_L2/L3	chimp_up_BCAR3_L2/L3	1.20100604326902	0.197729761047933	6.07397711353061	1.24780519746394e-09	5.91423437795795e-09	Chimp	UP	macaque_down	UP_BCAR3_L2/L3	macaque_DOWN_BCAR3_L2/L3	rm	-1.20100604326902	macaque_down_BCAR3_L2/L3	up_BCAR3_L2/L3	Exc	chimp_up_BCAR3_Exc	chimp_up_bcar3_exc
82.7939183678249	-0.566331426125911	0.169486435174076	-3.34145576632279	0.0008334029476857	0.0033141672292942	L2/L3	Human	DOWN	human_down	chimp_up	ALG14_L2/L3	DOWN_ALG14_L2/L3	human_DOWN_ALG14_L2/L3	chimp_UP_ALG14_L2/L3	hg	pt	0.566331426125911	human_down_ALG14_L2/L3	chimp_up_ALG14_L2/L3	1.92365618962713	0.190019887458519	10.1234466315903	4.34828078580664e-24	5.66369512625613e-23	Chimp	UP	macaque_down	UP_ALG14_L2/L3	macaque_DOWN_ALG14_L2/L3	rm	-1.92365618962713	macaque_down_ALG14_L2/L3	up_ALG14_L2/L3	Exc	chimp_up_ALG14_Exc	chimp_up_alg14_exc
142.786633302359	0.512724955020515	0.140289187475342	3.65477172009876	0.0002574109136251	0.0011517488314767	L2/L3	Human	UP	human_up	chimp_down	BX005019.1_L2/L3	UP_BX005019.1_L2/L3	human_UP_BX005019.1_L2/L3	chimp_DOWN_BX005019.1_L2/L3	hg	pt	-0.512724955020515	human_up_BX005019.1_L2/L3	chimp_down_BX005019.1_L2/L3	-1.29398738378697	0.113290610137131	-11.4218414237568	3.25268104020093e-30	5.50645634049925e-29	Chimp	DOWN	macaque_up	DOWN_BX005019.1_L2/L3	macaque_UP_BX005019.1_L2/L3	rm	1.29398738378697	macaque_up_BX005019.1_L2/L3	down_BX005019.1_L2/L3	Exc	chimp_down_BX005019.1_Exc	chimp_down_bx005019.1_exc
25.8017663317163	-0.732941810995792	0.311852559604503	-2.3502831335594	0.0187591355708622	0.0496577310133095	L2/L3	Human	DOWN	human_down	chimp_up	LINC01708_L2/L3	DOWN_LINC01708_L2/L3	human_DOWN_LINC01708_L2/L3	chimp_UP_LINC01708_L2/L3	hg	pt	0.732941810995792	human_down_LINC01708_L2/L3	chimp_up_LINC01708_L2/L3	2.93987424195419	0.423024171046796	6.94966019241718	3.66167122197378e-12	2.18253551505294e-11	Chimp	UP	macaque_down	UP_LINC01708_L2/L3	macaque_DOWN_LINC01708_L2/L3	rm	-2.93987424195419	macaque_down_LINC01708_L2/L3	up_LINC01708_L2/L3	Exc	chimp_up_LINC01708_Exc	chimp_up_linc01708_exc
14.81803993422	-1.07909176407819	0.406526060286899	-2.65442211334901	0.0079444377427956	0.0239772618601025	L2/L3	Human	DOWN	human_down	chimp_up	GPR88_L2/L3	DOWN_GPR88_L2/L3	human_DOWN_GPR88_L2/L3	chimp_UP_GPR88_L2/L3	hg	pt	1.07909176407819	human_down_GPR88_L2/L3	chimp_up_GPR88_L2/L3	2.27578575720574	0.447327188305434	5.08751941912334	3.62777249816205e-07	1.2962312286942e-06	Chimp	UP	macaque_down	UP_GPR88_L2/L3	macaque_DOWN_GPR88_L2/L3	rm	-2.27578575720574	macaque_down_GPR88_L2/L3	up_GPR88_L2/L3	Exc	chimp_up_GPR88_Exc	chimp_up_gpr88_exc
39.9478772378418	6.30669707653631	1.99566941405001	3.16019127824257	0.0015766559393129	0.0058262074180964	L2/L3	Human	UP	human_up	chimp_down	SLC25A24P1_L2/L3	UP_SLC25A24P1_L2/L3	human_UP_SLC25A24P1_L2/L3	chimp_DOWN_SLC25A24P1_L2/L3	hg	pt	-6.30669707653631	human_up_SLC25A24P1_L2/L3	chimp_down_SLC25A24P1_L2/L3	-10.3478216508413	1.94942604957676	-5.30813756853607	1.10751042206539e-07	4.22310325073601e-07	Chimp	DOWN	macaque_up	DOWN_SLC25A24P1_L2/L3	macaque_UP_SLC25A24P1_L2/L3	rm	10.3478216508413	macaque_up_SLC25A24P1_L2/L3	down_SLC25A24P1_L2/L3	Exc	chimp_down_SLC25A24P1_Exc	chimp_down_slc25a24p1_exc
14.7008920476891	2.57814922961994	0.961019302227465	2.68272367021584	0.0073025301364106	0.0223249068561262	L2/L3	Human	UP	human_up	chimp_down	SLC25A24P2_L2/L3	UP_SLC25A24P2_L2/L3	human_UP_SLC25A24P2_L2/L3	chimp_DOWN_SLC25A24P2_L2/L3	hg	pt	-2.57814922961994	human_up_SLC25A24P2_L2/L3	chimp_down_SLC25A24P2_L2/L3	-5.97772223463063	0.772500331966903	-7.73814843472033	1.00875039040888e-14	7.43033816618854e-14	Chimp	DOWN	macaque_up	DOWN_SLC25A24P2_L2/L3	macaque_UP_SLC25A24P2_L2/L3	rm	5.97772223463063	macaque_up_SLC25A24P2_L2/L3	down_SLC25A24P2_L2/L3	Exc	chimp_down_SLC25A24P2_Exc	chimp_down_slc25a24p2_exc
45.4178573786742	4.0414112999089	0.28765439654465	14.0495377385326	7.75385000953843e-45	5.44676997315404e-43	L2/L3	Human	UP	human_up	chimp_down	AKNAD1_L2/L3	UP_AKNAD1_L2/L3	human_UP_AKNAD1_L2/L3	chimp_DOWN_AKNAD1_L2/L3	hg	pt	-4.0414112999089	human_up_AKNAD1_L2/L3	chimp_down_AKNAD1_L2/L3	-1.87465544694248	0.320178792809533	-5.85502690697468	4.76932794056048e-09	2.13406609332081e-08	Chimp	DOWN	macaque_up	DOWN_AKNAD1_L2/L3	macaque_UP_AKNAD1_L2/L3	rm	1.87465544694248	macaque_up_AKNAD1_L2/L3	down_AKNAD1_L2/L3	Exc	chimp_down_AKNAD1_Exc	chimp_down_aknad1_exc
16.2765642102047	2.15985897820077	0.44193331587784	4.88729611595474	1.02230274810212e-06	7.06613345568106e-06	L2/L3	Human	UP	human_up	chimp_down	BX679664.3_L2/L3	UP_BX679664.3_L2/L3	human_UP_BX679664.3_L2/L3	chimp_DOWN_BX679664.3_L2/L3	hg	pt	-2.15985897820077	human_up_BX679664.3_L2/L3	chimp_down_BX679664.3_L2/L3	-2.06483076719887	0.416564325589247	-4.95681132626534	7.16595023466722e-07	2.47367979425818e-06	Chimp	DOWN	macaque_up	DOWN_BX679664.3_L2/L3	macaque_UP_BX679664.3_L2/L3	rm	2.06483076719887	macaque_up_BX679664.3_L2/L3	down_BX679664.3_L2/L3	Exc	chimp_down_BX679664.3_Exc	chimp_down_bx679664.3_exc
247.803851501909	-0.979690242243198	0.109890721041404	-8.9151316231156	4.87237159358664e-19	1.05441765972627e-17	L2/L3	Human	DOWN	human_down	chimp_up	ELAPOR1_L2/L3	DOWN_ELAPOR1_L2/L3	human_DOWN_ELAPOR1_L2/L3	chimp_UP_ELAPOR1_L2/L3	hg	pt	0.979690242243198	human_down_ELAPOR1_L2/L3	chimp_up_ELAPOR1_L2/L3	1.09833255632379	0.0978619475692127	11.2232852871337	3.13406909151224e-29	5.12722517949799e-28	Chimp	UP	macaque_down	UP_ELAPOR1_L2/L3	macaque_DOWN_ELAPOR1_L2/L3	rm	-1.09833255632379	macaque_down_ELAPOR1_L2/L3	up_ELAPOR1_L2/L3	Exc	chimp_up_ELAPOR1_Exc	chimp_up_elapor1_exc
7.84739231271615	-2.27625926151153	0.718630490668583	-3.16749607909594	0.001537577834541	0.0056997057457301	L2/L3	Human	DOWN	human_down	chimp_up	GSTM4_L2/L3	DOWN_GSTM4_L2/L3	human_DOWN_GSTM4_L2/L3	chimp_UP_GSTM4_L2/L3	hg	pt	2.27625926151153	human_down_GSTM4_L2/L3	chimp_up_GSTM4_L2/L3	1.46773820862731	0.487861994393714	3.00851106561669	0.0026253124123658	0.0052665331308829	Chimp	UP	macaque_down	UP_GSTM4_L2/L3	macaque_DOWN_GSTM4_L2/L3	rm	-1.46773820862731	macaque_down_GSTM4_L2/L3	up_GSTM4_L2/L3	Exc	chimp_up_GSTM4_Exc	chimp_up_gstm4_exc
108.423322254809	0.621244036361825	0.148064217945603	4.19577427268795	2.71940980990493e-05	0.0001473790078638	L2/L3	Human	UP	human_up	chimp_down	STRIP1_L2/L3	UP_STRIP1_L2/L3	human_UP_STRIP1_L2/L3	chimp_DOWN_STRIP1_L2/L3	hg	pt	-0.621244036361825	human_up_STRIP1_L2/L3	chimp_down_STRIP1_L2/L3	-0.518771977656271	0.134399992212321	-3.85991077169654	0.0001134284355669	0.0002849278311911	Chimp	DOWN	macaque_up	DOWN_STRIP1_L2/L3	macaque_UP_STRIP1_L2/L3	rm	0.518771977656271	macaque_up_STRIP1_L2/L3	down_STRIP1_L2/L3	Exc	chimp_down_STRIP1_Exc	chimp_down_strip1_exc
11.0788373703284	-1.35121936835558	0.525889574263746	-2.56939752085275	0.0101875518747701	0.0295974766213757	L2/L3	Human	DOWN	human_down	chimp_up	AP4B1-AS1_L2/L3	DOWN_AP4B1-AS1_L2/L3	human_DOWN_AP4B1-AS1_L2/L3	chimp_UP_AP4B1-AS1_L2/L3	hg	pt	1.35121936835558	human_down_AP4B1-AS1_L2/L3	chimp_up_AP4B1-AS1_L2/L3	0.939787458492461	0.412108467467779	2.28043714866387	0.0225817744700208	0.0374545387424268	Chimp	UP	macaque_down	UP_AP4B1-AS1_L2/L3	macaque_DOWN_AP4B1-AS1_L2/L3	rm	-0.939787458492461	macaque_down_AP4B1-AS1_L2/L3	up_AP4B1-AS1_L2/L3	Exc	chimp_up_AP4B1-AS1_Exc	chimp_up_ap4b1-as1_exc
24.6330762917915	0.893619538262873	0.309797036971438	2.88453223116288	0.0039199562977331	0.0130350996851571	L2/L3	Human	UP	human_up	chimp_down	CD58_L2/L3	UP_CD58_L2/L3	human_UP_CD58_L2/L3	chimp_DOWN_CD58_L2/L3	hg	pt	-0.893619538262873	human_up_CD58_L2/L3	chimp_down_CD58_L2/L3	-0.641186804868607	0.288469073388472	-2.22272286362268	0.0262344932118825	0.0428657376061441	Chimp	DOWN	macaque_up	DOWN_CD58_L2/L3	macaque_UP_CD58_L2/L3	rm	0.641186804868607	macaque_up_CD58_L2/L3	down_CD58_L2/L3	Exc	chimp_down_CD58_Exc	chimp_down_cd58_exc
12.0301911418235	-2.93434051870046	0.697002955453171	-4.20993985139222	2.55438683938158e-05	0.0001391903430916	L2/L3	Human	DOWN	human_down	chimp_up	GAPDHP33_L2/L3	DOWN_GAPDHP33_L2/L3	human_DOWN_GAPDHP33_L2/L3	chimp_UP_GAPDHP33_L2/L3	hg	pt	2.93434051870046	human_down_GAPDHP33_L2/L3	chimp_up_GAPDHP33_L2/L3	1.39117554292032	0.391084565818676	3.55722435634377	0.0003747940425736	0.0008665817051883	Chimp	UP	macaque_down	UP_GAPDHP33_L2/L3	macaque_DOWN_GAPDHP33_L2/L3	rm	-1.39117554292032	macaque_down_GAPDHP33_L2/L3	up_GAPDHP33_L2/L3	Exc	chimp_up_GAPDHP33_Exc	chimp_up_gapdhp33_exc
9.32905555727011	-2.22198476975403	0.658905163762618	-3.37223760254904	0.000745600952652	0.0030063319541466	L2/L3	Human	DOWN	human_down	chimp_up	LINC00622_L2/L3	DOWN_LINC00622_L2/L3	human_DOWN_LINC00622_L2/L3	chimp_UP_LINC00622_L2/L3	hg	pt	2.22198476975403	human_down_LINC00622_L2/L3	chimp_up_LINC00622_L2/L3	1.33467016969712	0.442776584956911	3.01431967055577	0.0025755627121339	0.0051754436694001	Chimp	UP	macaque_down	UP_LINC00622_L2/L3	macaque_DOWN_LINC00622_L2/L3	rm	-1.33467016969712	macaque_down_LINC00622_L2/L3	up_LINC00622_L2/L3	Exc	chimp_up_LINC00622_Exc	chimp_up_linc00622_exc
102.932857941115	-0.91995545477672	0.164625143419505	-5.58818316368871	2.29457556512856e-08	1.98235100001892e-07	L2/L3	Human	DOWN	human_down	chimp_up	ZNF697_L2/L3	DOWN_ZNF697_L2/L3	human_DOWN_ZNF697_L2/L3	chimp_UP_ZNF697_L2/L3	hg	pt	0.91995545477672	human_down_ZNF697_L2/L3	chimp_up_ZNF697_L2/L3	1.03460380487911	0.145551706936251	7.10815301762314	1.17606131926739e-12	7.28497858785283e-12	Chimp	UP	macaque_down	UP_ZNF697_L2/L3	macaque_DOWN_ZNF697_L2/L3	rm	-1.03460380487911	macaque_down_ZNF697_L2/L3	up_ZNF697_L2/L3	Exc	chimp_up_ZNF697_Exc	chimp_up_znf697_exc
22.2376449724411	-1.84961651924365	0.38611330554574	-4.7903464933159	1.66493555750138e-06	1.11504532752918e-05	L2/L3	Human	DOWN	human_down	chimp_up	SEC22B_L2/L3	DOWN_SEC22B_L2/L3	human_DOWN_SEC22B_L2/L3	chimp_UP_SEC22B_L2/L3	hg	pt	1.84961651924365	human_down_SEC22B_L2/L3	chimp_up_SEC22B_L2/L3	1.83296090325454	0.320422645074558	5.72044745098473	1.06243884515235e-08	4.57034692529355e-08	Chimp	UP	macaque_down	UP_SEC22B_L2/L3	macaque_DOWN_SEC22B_L2/L3	rm	-1.83296090325454	macaque_down_SEC22B_L2/L3	up_SEC22B_L2/L3	Exc	chimp_up_SEC22B_Exc	chimp_up_sec22b_exc
14.7154571898837	-1.14738679376219	0.402804049544246	-2.84849865601005	0.0043926038896453	0.0144085009281861	L2/L3	Human	DOWN	human_down	chimp_up	AC244669.1_L2/L3	DOWN_AC244669.1_L2/L3	human_DOWN_AC244669.1_L2/L3	chimp_UP_AC244669.1_L2/L3	hg	pt	1.14738679376219	human_down_AC244669.1_L2/L3	chimp_up_AC244669.1_L2/L3	2.79031790334255	0.497476598287743	5.60894303962538	2.03566002935977e-08	8.47101823670034e-08	Chimp	UP	macaque_down	UP_AC244669.1_L2/L3	macaque_DOWN_AC244669.1_L2/L3	rm	-2.79031790334255	macaque_down_AC244669.1_L2/L3	up_AC244669.1_L2/L3	Exc	chimp_up_AC244669.1_Exc	chimp_up_ac244669.1_exc
102.739303236062	-3.07232467545254	0.223597327489959	-13.740435585441	5.81250345820292e-43	3.7151021376601e-41	L2/L3	Human	DOWN	human_down	chimp_up	NBPF8_L2/L3	DOWN_NBPF8_L2/L3	human_DOWN_NBPF8_L2/L3	chimp_UP_NBPF8_L2/L3	hg	pt	3.07232467545254	human_down_NBPF8_L2/L3	chimp_up_NBPF8_L2/L3	6.55244451241745	0.519767857565869	12.6064827153862	1.94480417012801e-36	4.18001372400103e-35	Chimp	UP	macaque_down	UP_NBPF8_L2/L3	macaque_DOWN_NBPF8_L2/L3	rm	-6.55244451241745	macaque_down_NBPF8_L2/L3	up_NBPF8_L2/L3	Exc	chimp_up_NBPF8_Exc	chimp_up_nbpf8_exc
25.2377533009587	2.40306550418811	0.577107460753418	4.16398273737596	3.12743770530662e-05	0.0001673065032276	L2/L3	Human	UP	human_up	chimp_down	EMBP1_L2/L3	UP_EMBP1_L2/L3	human_UP_EMBP1_L2/L3	chimp_DOWN_EMBP1_L2/L3	hg	pt	-2.40306550418811	human_up_EMBP1_L2/L3	chimp_down_EMBP1_L2/L3	-5.08436936362525	0.463335486412602	-10.9734080654845	5.13015176717845e-28	8.01325671837913e-27	Chimp	DOWN	macaque_up	DOWN_EMBP1_L2/L3	macaque_UP_EMBP1_L2/L3	rm	5.08436936362525	macaque_up_EMBP1_L2/L3	down_EMBP1_L2/L3	Exc	chimp_down_EMBP1_Exc	chimp_down_embp1_exc
14.6877770998022	-2.7537674301342	0.582147683792802	-4.73035881924821	2.24123345676471e-06	1.46748064365353e-05	L2/L3	Human	DOWN	human_down	chimp_up	AC239860.4_L2/L3	DOWN_AC239860.4_L2/L3	human_DOWN_AC239860.4_L2/L3	chimp_UP_AC239860.4_L2/L3	hg	pt	2.7537674301342	human_down_AC239860.4_L2/L3	chimp_up_AC239860.4_L2/L3	2.62507165763795	0.466221610731516	5.63052333314008	1.79663632153705e-08	7.51704815870758e-08	Chimp	UP	macaque_down	UP_AC239860.4_L2/L3	macaque_DOWN_AC239860.4_L2/L3	rm	-2.62507165763795	macaque_down_AC239860.4_L2/L3	up_AC239860.4_L2/L3	Exc	chimp_up_AC239860.4_Exc	chimp_up_ac239860.4_exc
11.6587636339405	-3.32555530492811	0.782081699036922	-4.25218402249188	2.11695789440981e-05	0.0001169780176536	L2/L3	Human	DOWN	human_down	chimp_up	AC239860.1_L2/L3	DOWN_AC239860.1_L2/L3	human_DOWN_AC239860.1_L2/L3	chimp_UP_AC239860.1_L2/L3	hg	pt	3.32555530492811	human_down_AC239860.1_L2/L3	chimp_up_AC239860.1_L2/L3	1.70947174965752	0.435047624982558	3.92938991386531	8.51616531661947e-05	0.0002178252135282	Chimp	UP	macaque_down	UP_AC239860.1_L2/L3	macaque_DOWN_AC239860.1_L2/L3	rm	-1.70947174965752	macaque_down_AC239860.1_L2/L3	up_AC239860.1_L2/L3	Exc	chimp_up_AC239860.1_Exc	chimp_up_ac239860.1_exc
35.0266428534113	-1.243436917858	0.307612463282283	-4.04221891593824	5.29477645874743e-05	0.0002718100630363	L2/L3	Human	DOWN	human_down	chimp_up	NBPF25P_L2/L3	DOWN_NBPF25P_L2/L3	human_DOWN_NBPF25P_L2/L3	chimp_UP_NBPF25P_L2/L3	hg	pt	1.243436917858	human_down_NBPF25P_L2/L3	chimp_up_NBPF25P_L2/L3	1.68113973163669	0.289685344914637	5.80333027247921	6.50105571648785e-09	2.865369157881e-08	Chimp	UP	macaque_down	UP_NBPF25P_L2/L3	macaque_DOWN_NBPF25P_L2/L3	rm	-1.68113973163669	macaque_down_NBPF25P_L2/L3	up_NBPF25P_L2/L3	Exc	chimp_up_NBPF25P_Exc	chimp_up_nbpf25p_exc
34.932220255503	-2.22750271331741	0.328292068401242	-6.78512497778332	1.15986061475624e-11	1.43268850205874e-10	L2/L3	Human	DOWN	human_down	chimp_up	HJV_L2/L3	DOWN_HJV_L2/L3	human_DOWN_HJV_L2/L3	chimp_UP_HJV_L2/L3	hg	pt	2.22750271331741	human_down_HJV_L2/L3	chimp_up_HJV_L2/L3	2.15811026746808	0.265935854715819	8.11515344470663	4.85171370255194e-16	3.90694080452798e-15	Chimp	UP	macaque_down	UP_HJV_L2/L3	macaque_DOWN_HJV_L2/L3	rm	-2.15811026746808	macaque_down_HJV_L2/L3	up_HJV_L2/L3	Exc	chimp_up_HJV_Exc	chimp_up_hjv_exc
115.651698509945	-1.05664197695648	0.152622754631485	-6.92322700836974	4.41469458955283e-12	5.65322597207327e-11	L2/L3	Human	DOWN	human_down	chimp_up	AC242426.2_L2/L3	DOWN_AC242426.2_L2/L3	human_DOWN_AC242426.2_L2/L3	chimp_UP_AC242426.2_L2/L3	hg	pt	1.05664197695648	human_down_AC242426.2_L2/L3	chimp_up_AC242426.2_L2/L3	2.5616819810689	0.178005945120351	14.3909911510928	5.89450665015698e-47	1.78755038820791e-45	Chimp	UP	macaque_down	UP_AC242426.2_L2/L3	macaque_DOWN_AC242426.2_L2/L3	rm	-2.5616819810689	macaque_down_AC242426.2_L2/L3	up_AC242426.2_L2/L3	Exc	chimp_up_AC242426.2_Exc	chimp_up_ac242426.2_exc
36.5014429410473	-0.66826648478725	0.252259853452893	-2.64911945218442	0.0080701801782999	0.02430586454196	L2/L3	Human	DOWN	human_down	chimp_up	ACP6_L2/L3	DOWN_ACP6_L2/L3	human_DOWN_ACP6_L2/L3	chimp_UP_ACP6_L2/L3	hg	pt	0.66826648478725	human_down_ACP6_L2/L3	chimp_up_ACP6_L2/L3	1.24709419075334	0.242124699493449	5.15062772762299	2.59616053276945e-07	9.47276427770029e-07	Chimp	UP	macaque_down	UP_ACP6_L2/L3	macaque_DOWN_ACP6_L2/L3	rm	-1.24709419075334	macaque_down_ACP6_L2/L3	up_ACP6_L2/L3	Exc	chimp_up_ACP6_Exc	chimp_up_acp6_exc
3.93370070893584	1.99446701177726	0.798579036959566	2.49751986900483	0.0125065456262682	0.0352540280365075	L2/L3	Human	UP	human_up	chimp_down	LINC02804_L2/L3	UP_LINC02804_L2/L3	human_UP_LINC02804_L2/L3	chimp_DOWN_LINC02804_L2/L3	hg	pt	-1.99446701177726	human_up_LINC02804_L2/L3	chimp_down_LINC02804_L2/L3	-1.7409242313522	0.753163311381932	-2.31148305426334	0.0208061881036542	0.0347270008850011	Chimp	DOWN	macaque_up	DOWN_LINC02804_L2/L3	macaque_UP_LINC02804_L2/L3	rm	1.7409242313522	macaque_up_LINC02804_L2/L3	down_LINC02804_L2/L3	Exc	chimp_down_LINC02804_Exc	chimp_down_linc02804_exc
20.3546535098658	-2.38361669947374	0.455950527001847	-5.22779678564575	1.71541901880107e-07	1.32108294102904e-06	L2/L3	Human	DOWN	human_down	chimp_up	LINC02805_L2/L3	DOWN_LINC02805_L2/L3	human_DOWN_LINC02805_L2/L3	chimp_UP_LINC02805_L2/L3	hg	pt	2.38361669947374	human_down_LINC02805_L2/L3	chimp_up_LINC02805_L2/L3	2.80328286379638	0.418514048004051	6.69818104593049	2.11029722821288e-11	1.18550659278063e-10	Chimp	UP	macaque_down	UP_LINC02805_L2/L3	macaque_DOWN_LINC02805_L2/L3	rm	-2.80328286379638	macaque_down_LINC02805_L2/L3	up_LINC02805_L2/L3	Exc	chimp_up_LINC02805_Exc	chimp_up_linc02805_exc
203.870960888491	-0.908014140505006	0.105811432038694	-8.58143702443187	9.36951789086254e-18	1.86263643640501e-16	L2/L3	Human	DOWN	human_down	chimp_up	AC239809.3_L2/L3	DOWN_AC239809.3_L2/L3	human_DOWN_AC239809.3_L2/L3	chimp_UP_AC239809.3_L2/L3	hg	pt	0.908014140505006	human_down_AC239809.3_L2/L3	chimp_up_AC239809.3_L2/L3	4.47374560172891	0.219707115943844	20.3623154512317	3.61108605054285e-92	3.49893687401379e-90	Chimp	UP	macaque_down	UP_AC239809.3_L2/L3	macaque_DOWN_AC239809.3_L2/L3	rm	-4.47374560172891	macaque_down_AC239809.3_L2/L3	up_AC239809.3_L2/L3	Exc	chimp_up_AC239809.3_Exc	chimp_up_ac239809.3_exc
9.27546723590152	-2.9084220668768	0.709260833939335	-4.10063819642065	4.12012298214328e-05	0.0002164098041289	L2/L3	Human	DOWN	human_down	chimp_up	SEC22B2P_L2/L3	DOWN_SEC22B2P_L2/L3	human_DOWN_SEC22B2P_L2/L3	chimp_UP_SEC22B2P_L2/L3	hg	pt	2.9084220668768	human_down_SEC22B2P_L2/L3	chimp_up_SEC22B2P_L2/L3	4.00681426167392	0.778663664869458	5.14575733072848	2.66443676929834e-07	9.70670056739384e-07	Chimp	UP	macaque_down	UP_SEC22B2P_L2/L3	macaque_DOWN_SEC22B2P_L2/L3	rm	-4.00681426167392	macaque_down_SEC22B2P_L2/L3	up_SEC22B2P_L2/L3	Exc	chimp_up_SEC22B2P_Exc	chimp_up_sec22b2p_exc
33.2585315099382	-0.726741471004417	0.269013067258179	-2.70150992444892	0.0069025420300739	0.0212498168041494	L2/L3	Human	DOWN	human_down	chimp_up	NOTCH2NLC_L2/L3	DOWN_NOTCH2NLC_L2/L3	human_DOWN_NOTCH2NLC_L2/L3	chimp_UP_NOTCH2NLC_L2/L3	hg	pt	0.726741471004417	human_down_NOTCH2NLC_L2/L3	chimp_up_NOTCH2NLC_L2/L3	5.82230317353276	0.855038716213168	6.80940296986647	9.80046066009791e-12	5.63715686037871e-11	Chimp	UP	macaque_down	UP_NOTCH2NLC_L2/L3	macaque_DOWN_NOTCH2NLC_L2/L3	rm	-5.82230317353276	macaque_down_NOTCH2NLC_L2/L3	up_NOTCH2NLC_L2/L3	Exc	chimp_up_NOTCH2NLC_Exc	chimp_up_notch2nlc_exc
70.3845498211723	-1.37211606897537	0.186638205613836	-7.35174271774962	1.95639111672407e-13	2.81328786680263e-12	L2/L3	Human	DOWN	human_down	chimp_up	AC242842.3_L2/L3	DOWN_AC242842.3_L2/L3	human_DOWN_AC242842.3_L2/L3	chimp_UP_AC242842.3_L2/L3	hg	pt	1.37211606897537	human_down_AC242842.3_L2/L3	chimp_up_AC242842.3_L2/L3	5.36694935622018	0.469641605778311	11.4277553142376	3.03862342717254e-30	5.15139601778696e-29	Chimp	UP	macaque_down	UP_AC242842.3_L2/L3	macaque_DOWN_AC242842.3_L2/L3	rm	-5.36694935622018	macaque_down_AC242842.3_L2/L3	up_AC242842.3_L2/L3	Exc	chimp_up_AC242842.3_Exc	chimp_up_ac242842.3_exc
101.580684170149	-0.518136895665328	0.165270312574977	-3.13508752777523	0.0017180284260352	0.0062831488694673	L2/L3	Human	DOWN	human_down	chimp_up	OTUD7B_L2/L3	DOWN_OTUD7B_L2/L3	human_DOWN_OTUD7B_L2/L3	chimp_UP_OTUD7B_L2/L3	hg	pt	0.518136895665328	human_down_OTUD7B_L2/L3	chimp_up_OTUD7B_L2/L3	0.572620109936081	0.146975946158549	3.89601240816895	9.77893810821238e-05	0.0002481536982299	Chimp	UP	macaque_down	UP_OTUD7B_L2/L3	macaque_DOWN_OTUD7B_L2/L3	rm	-0.572620109936081	macaque_down_OTUD7B_L2/L3	up_OTUD7B_L2/L3	Exc	chimp_up_OTUD7B_Exc	chimp_up_otud7b_exc
553.065399225852	-0.722192112222343	0.0734282384746277	-9.83534573653008	7.92947747268554e-23	2.12099052544935e-21	L2/L3	Human	DOWN	human_down	chimp_up	ENSA_L2/L3	DOWN_ENSA_L2/L3	human_DOWN_ENSA_L2/L3	chimp_UP_ENSA_L2/L3	hg	pt	0.722192112222343	human_down_ENSA_L2/L3	chimp_up_ENSA_L2/L3	1.50495753199847	0.0734645686854193	20.4854878879478	2.90063502627924e-93	2.86886043511999e-91	Chimp	UP	macaque_down	UP_ENSA_L2/L3	macaque_DOWN_ENSA_L2/L3	rm	-1.50495753199847	macaque_down_ENSA_L2/L3	up_ENSA_L2/L3	Exc	chimp_up_ENSA_Exc	chimp_up_ensa_exc
50.2218730778391	-0.722271267090148	0.213767300779508	-3.37877338796142	0.0007280999831901	0.0029438643490992	L2/L3	Human	DOWN	human_down	chimp_up	GOLPH3L_L2/L3	DOWN_GOLPH3L_L2/L3	human_DOWN_GOLPH3L_L2/L3	chimp_UP_GOLPH3L_L2/L3	hg	pt	0.722271267090148	human_down_GOLPH3L_L2/L3	chimp_up_GOLPH3L_L2/L3	1.54116366985461	0.215555633025012	7.14972579573361	8.69514128321621e-13	5.45270685679404e-12	Chimp	UP	macaque_down	UP_GOLPH3L_L2/L3	macaque_DOWN_GOLPH3L_L2/L3	rm	-1.54116366985461	macaque_down_GOLPH3L_L2/L3	up_GOLPH3L_L2/L3	Exc	chimp_up_GOLPH3L_Exc	chimp_up_golph3l_exc
129.804007239419	1.35595326427523	0.135850096597376	9.98124622828883	1.84139293501247e-23	5.06717227310628e-22	L2/L3	Human	UP	human_up	chimp_down	MLLT11_L2/L3	UP_MLLT11_L2/L3	human_UP_MLLT11_L2/L3	chimp_DOWN_MLLT11_L2/L3	hg	pt	-1.35595326427523	human_up_MLLT11_L2/L3	chimp_down_MLLT11_L2/L3	-0.521106352799767	0.136778132284048	-3.80986597855848	0.0001390421436524	0.0003441856532111	Chimp	DOWN	macaque_up	DOWN_MLLT11_L2/L3	macaque_UP_MLLT11_L2/L3	rm	0.521106352799767	macaque_up_MLLT11_L2/L3	down_MLLT11_L2/L3	Exc	chimp_down_MLLT11_Exc	chimp_down_mllt11_exc
485.250053298591	-0.537486273494283	0.0749598718437778	-7.17032006957598	7.48226265941302e-13	1.02627890887407e-11	L2/L3	Human	DOWN	human_down	chimp_up	PIP5K1A_L2/L3	DOWN_PIP5K1A_L2/L3	human_DOWN_PIP5K1A_L2/L3	chimp_UP_PIP5K1A_L2/L3	hg	pt	0.537486273494283	human_down_PIP5K1A_L2/L3	chimp_up_PIP5K1A_L2/L3	0.540826722761752	0.0658733619659517	8.21009747523273	2.21009003647754e-16	1.81842271693057e-15	Chimp	UP	macaque_down	UP_PIP5K1A_L2/L3	macaque_DOWN_PIP5K1A_L2/L3	rm	-0.540826722761752	macaque_down_PIP5K1A_L2/L3	up_PIP5K1A_L2/L3	Exc	chimp_up_PIP5K1A_Exc	chimp_up_pip5k1a_exc
352.045880266392	-1.60721147421148	0.0913726706252117	-17.5896300634997	2.95802331722346e-69	4.25085350822172e-67	L2/L3	Human	DOWN	human_down	chimp_up	FLG-AS1_L2/L3	DOWN_FLG-AS1_L2/L3	human_DOWN_FLG-AS1_L2/L3	chimp_UP_FLG-AS1_L2/L3	hg	pt	1.60721147421148	human_down_FLG-AS1_L2/L3	chimp_up_FLG-AS1_L2/L3	3.47783095543019	0.119796153187508	29.0312406775414	2.6549549692753e-185	1.21699051245473e-182	Chimp	UP	macaque_down	UP_FLG-AS1_L2/L3	macaque_DOWN_FLG-AS1_L2/L3	rm	-3.47783095543019	macaque_down_FLG-AS1_L2/L3	up_FLG-AS1_L2/L3	Exc	chimp_up_FLG-AS1_Exc	chimp_up_flg-as1_exc
4.47861866546597	2.22783943151367	0.94793948264718	2.35019162330098	0.0187637484484196	0.0496598590920933	L2/L3	Human	UP	human_up	chimp_down	CREB3L4_L2/L3	UP_CREB3L4_L2/L3	human_UP_CREB3L4_L2/L3	chimp_DOWN_CREB3L4_L2/L3	hg	pt	-2.22783943151367	human_up_CREB3L4_L2/L3	chimp_down_CREB3L4_L2/L3	-3.08473547341439	0.835994352137353	-3.68989989648586	0.0002243423134127	0.0005380784244825	Chimp	DOWN	macaque_up	DOWN_CREB3L4_L2/L3	macaque_UP_CREB3L4_L2/L3	rm	3.08473547341439	macaque_up_CREB3L4_L2/L3	down_CREB3L4_L2/L3	Exc	chimp_down_CREB3L4_Exc	chimp_down_creb3l4_exc
80.0225457459366	-1.24481427925175	0.178530141841992	-6.97257206210855	3.1119816036462e-12	4.03438322637789e-11	L2/L3	Human	DOWN	human_down	chimp_up	DAP3P1_L2/L3	DOWN_DAP3P1_L2/L3	human_DOWN_DAP3P1_L2/L3	chimp_UP_DAP3P1_L2/L3	hg	pt	1.24481427925175	human_down_DAP3P1_L2/L3	chimp_up_DAP3P1_L2/L3	3.37368589533998	0.248977327487228	13.5501731398134	7.90434808574389e-42	2.03464407096967e-40	Chimp	UP	macaque_down	UP_DAP3P1_L2/L3	macaque_DOWN_DAP3P1_L2/L3	rm	-3.37368589533998	macaque_down_DAP3P1_L2/L3	up_DAP3P1_L2/L3	Exc	chimp_up_DAP3P1_Exc	chimp_up_dap3p1_exc
62.9902693795301	0.630409450475345	0.241294583499215	2.61261335141985	0.0089852890761566	0.0265926449652216	L2/L3	Human	UP	human_up	chimp_down	UBQLN4_L2/L3	UP_UBQLN4_L2/L3	human_UP_UBQLN4_L2/L3	chimp_DOWN_UBQLN4_L2/L3	hg	pt	-0.630409450475345	human_up_UBQLN4_L2/L3	chimp_down_UBQLN4_L2/L3	-2.33231589690862	0.175039305533013	-13.32452668163	1.66686568498769e-40	4.13438194249394e-39	Chimp	DOWN	macaque_up	DOWN_UBQLN4_L2/L3	macaque_UP_UBQLN4_L2/L3	rm	2.33231589690862	macaque_up_UBQLN4_L2/L3	down_UBQLN4_L2/L3	Exc	chimp_down_UBQLN4_Exc	chimp_down_ubqln4_exc
19.7626483678087	1.63528835662685	0.39174092458827	4.17441286826385	2.98755531127113e-05	0.0001605263407353	L2/L3	Human	UP	human_up	chimp_down	MEX3A_L2/L3	UP_MEX3A_L2/L3	human_UP_MEX3A_L2/L3	chimp_DOWN_MEX3A_L2/L3	hg	pt	-1.63528835662685	human_up_MEX3A_L2/L3	chimp_down_MEX3A_L2/L3	-2.34427283334638	0.334198927814732	-7.01460309485481	2.30602638026051e-12	1.39615049021817e-11	Chimp	DOWN	macaque_up	DOWN_MEX3A_L2/L3	macaque_UP_MEX3A_L2/L3	rm	2.34427283334638	macaque_up_MEX3A_L2/L3	down_MEX3A_L2/L3	Exc	chimp_down_MEX3A_Exc	chimp_down_mex3a_exc
62.4898524546735	0.631877420155676	0.245394427407072	2.5749460850938	0.0100255712970485	0.029190464787923	L2/L3	Human	UP	human_up	chimp_down	LMNA_L2/L3	UP_LMNA_L2/L3	human_UP_LMNA_L2/L3	chimp_DOWN_LMNA_L2/L3	hg	pt	-0.631877420155676	human_up_LMNA_L2/L3	chimp_down_LMNA_L2/L3	-1.65040154162572	0.205222090899494	-8.04202673499704	8.83646058278937e-16	6.99289091804009e-15	Chimp	DOWN	macaque_up	DOWN_LMNA_L2/L3	macaque_UP_LMNA_L2/L3	rm	1.65040154162572	macaque_up_LMNA_L2/L3	down_LMNA_L2/L3	Exc	chimp_down_LMNA_Exc	chimp_down_lmna_exc
60.7711427755951	-0.948565633782182	0.212353541205669	-4.4669169555476	7.93549160308438e-06	4.75027644642026e-05	L2/L3	Human	DOWN	human_down	chimp_up	SEMA4A_L2/L3	DOWN_SEMA4A_L2/L3	human_DOWN_SEMA4A_L2/L3	chimp_UP_SEMA4A_L2/L3	hg	pt	0.948565633782182	human_down_SEMA4A_L2/L3	chimp_up_SEMA4A_L2/L3	1.06828893930721	0.187180856973842	5.70725530686346	1.14812502841027e-08	4.91853130431117e-08	Chimp	UP	macaque_down	UP_SEMA4A_L2/L3	macaque_DOWN_SEMA4A_L2/L3	rm	-1.06828893930721	macaque_down_SEMA4A_L2/L3	up_SEMA4A_L2/L3	Exc	chimp_up_SEMA4A_Exc	chimp_up_sema4a_exc
76.6390948847677	0.513087023139584	0.174607715049159	2.93851290016096	0.0032979093322385	0.0112020906052725	L2/L3	Human	UP	human_up	chimp_down	CCT3_L2/L3	UP_CCT3_L2/L3	human_UP_CCT3_L2/L3	chimp_DOWN_CCT3_L2/L3	hg	pt	-0.513087023139584	human_up_CCT3_L2/L3	chimp_down_CCT3_L2/L3	-0.551087958904264	0.154341356504684	-3.57057869248115	0.0003561934214697	0.000826540731518	Chimp	DOWN	macaque_up	DOWN_CCT3_L2/L3	macaque_UP_CCT3_L2/L3	rm	0.551087958904264	macaque_up_CCT3_L2/L3	down_CCT3_L2/L3	Exc	chimp_down_CCT3_Exc	chimp_down_cct3_exc
24.0954066874353	1.08772399659752	0.330607035850424	3.29008121015802	0.0010015847136866	0.0039094342445992	L2/L3	Human	UP	human_up	chimp_down	BCAN_L2/L3	UP_BCAN_L2/L3	human_UP_BCAN_L2/L3	chimp_DOWN_BCAN_L2/L3	hg	pt	-1.08772399659752	human_up_BCAN_L2/L3	chimp_down_BCAN_L2/L3	-1.39337099681188	0.289220359870387	-4.81767949336731	1.45237419532749e-06	4.81418319007455e-06	Chimp	DOWN	macaque_up	DOWN_BCAN_L2/L3	macaque_UP_BCAN_L2/L3	rm	1.39337099681188	macaque_up_BCAN_L2/L3	down_BCAN_L2/L3	Exc	chimp_down_BCAN_Exc	chimp_down_bcan_exc
105.297618725385	4.13583787702106	0.251638860233452	16.435608845089	1.06351200083861e-60	1.32109821256714e-58	L2/L3	Human	UP	human_up	chimp_down	AL513323.1_L2/L3	UP_AL513323.1_L2/L3	human_UP_AL513323.1_L2/L3	chimp_DOWN_AL513323.1_L2/L3	hg	pt	-4.13583787702106	human_up_AL513323.1_L2/L3	chimp_down_AL513323.1_L2/L3	-4.59914603068184	0.239878183232551	-19.1728400169813	6.24069972943868e-82	4.82965320619807e-80	Chimp	DOWN	macaque_up	DOWN_AL513323.1_L2/L3	macaque_UP_AL513323.1_L2/L3	rm	4.59914603068184	macaque_up_AL513323.1_L2/L3	down_AL513323.1_L2/L3	Exc	chimp_down_AL513323.1_Exc	chimp_down_al513323.1_exc
34.9681124512516	-0.664243574304443	0.25595522560309	-2.59515535476695	0.00945481723392	0.0277769998025386	L2/L3	Human	DOWN	human_down	chimp_up	PIGM_L2/L3	DOWN_PIGM_L2/L3	human_DOWN_PIGM_L2/L3	chimp_UP_PIGM_L2/L3	hg	pt	0.664243574304443	human_down_PIGM_L2/L3	chimp_up_PIGM_L2/L3	1.13805107866662	0.240240189817338	4.73713860920571	2.1675691863575e-06	7.01986129429584e-06	Chimp	UP	macaque_down	UP_PIGM_L2/L3	macaque_DOWN_PIGM_L2/L3	rm	-1.13805107866662	macaque_down_PIGM_L2/L3	up_PIGM_L2/L3	Exc	chimp_up_PIGM_Exc	chimp_up_pigm_exc
113.406315446694	0.566814688317113	0.154168701979589	3.67658727769631	0.0002363750071593	0.0010669631045807	L2/L3	Human	UP	human_up	chimp_down	PFDN2_L2/L3	UP_PFDN2_L2/L3	human_UP_PFDN2_L2/L3	chimp_DOWN_PFDN2_L2/L3	hg	pt	-0.566814688317113	human_up_PFDN2_L2/L3	chimp_down_PFDN2_L2/L3	-0.502596290970374	0.140849054481899	-3.56833272909873	0.0003592600964647	0.0008333323919165	Chimp	DOWN	macaque_up	DOWN_PFDN2_L2/L3	macaque_UP_PFDN2_L2/L3	rm	0.502596290970374	macaque_up_PFDN2_L2/L3	down_PFDN2_L2/L3	Exc	chimp_down_PFDN2_Exc	chimp_down_pfdn2_exc
40.2475397094092	-2.50778790601098	0.390359009736233	-6.42431157847619	1.32467627783579e-10	1.46600715707926e-09	L2/L3	Human	DOWN	human_down	chimp_up	AL592295.4_L2/L3	DOWN_AL592295.4_L2/L3	human_DOWN_AL592295.4_L2/L3	chimp_UP_AL592295.4_L2/L3	hg	pt	2.50778790601098	human_down_AL592295.4_L2/L3	chimp_up_AL592295.4_L2/L3	0.900725185140949	0.260571142316423	3.45673422288319	0.0005467638174431	0.0012327527764448	Chimp	UP	macaque_down	UP_AL592295.4_L2/L3	macaque_DOWN_AL592295.4_L2/L3	rm	-0.900725185140949	macaque_down_AL592295.4_L2/L3	up_AL592295.4_L2/L3	Exc	chimp_up_AL592295.4_Exc	chimp_up_al592295.4_exc
72.8066289378739	0.799368495762603	0.314578009299962	2.54108193240034	0.0110510019503695	0.0317535781341837	L2/L3	Human	UP	human_up	chimp_down	BX284613.2_L2/L3	UP_BX284613.2_L2/L3	human_UP_BX284613.2_L2/L3	chimp_DOWN_BX284613.2_L2/L3	hg	pt	-0.799368495762603	human_up_BX284613.2_L2/L3	chimp_down_BX284613.2_L2/L3	-3.43581713937883	0.238772854786324	-14.389479668673	6.02474691856737e-47	1.82472512771247e-45	Chimp	DOWN	macaque_up	DOWN_BX284613.2_L2/L3	macaque_UP_BX284613.2_L2/L3	rm	3.43581713937883	macaque_up_BX284613.2_L2/L3	down_BX284613.2_L2/L3	Exc	chimp_down_BX284613.2_Exc	chimp_down_bx284613.2_exc
15.2148109884551	1.2392114500692	0.466240823456728	2.65787847765375	0.0078634241460305	0.0237686426586161	L2/L3	Human	UP	human_up	chimp_down	CENPL_L2/L3	UP_CENPL_L2/L3	human_UP_CENPL_L2/L3	chimp_DOWN_CENPL_L2/L3	hg	pt	-1.2392114500692	human_up_CENPL_L2/L3	chimp_down_CENPL_L2/L3	-2.51466823934501	0.366424313590543	-6.86272211225318	6.75605741007069e-12	3.94119883569371e-11	Chimp	DOWN	macaque_up	DOWN_CENPL_L2/L3	macaque_UP_CENPL_L2/L3	rm	2.51466823934501	macaque_up_CENPL_L2/L3	down_CENPL_L2/L3	Exc	chimp_down_CENPL_Exc	chimp_down_cenpl_exc
109.42852386406	3.81892928061316	0.272073944111169	14.0363653457853	9.3380504153962e-45	6.4973327368138e-43	L2/L3	Human	UP	human_up	chimp_down	LINC02803_L2/L3	UP_LINC02803_L2/L3	human_UP_LINC02803_L2/L3	chimp_DOWN_LINC02803_L2/L3	hg	pt	-3.81892928061316	human_up_LINC02803_L2/L3	chimp_down_LINC02803_L2/L3	-5.11252736689878	0.251777311095184	-20.3057509219565	1.14382392219159e-91	1.09494726945216e-89	Chimp	DOWN	macaque_up	DOWN_LINC02803_L2/L3	macaque_UP_LINC02803_L2/L3	rm	5.11252736689878	macaque_up_LINC02803_L2/L3	down_LINC02803_L2/L3	Exc	chimp_down_LINC02803_Exc	chimp_down_linc02803_exc
188.197752952619	-1.99364819833421	0.141287245268714	-14.1106027974605	3.26772777025959e-45	2.31766227369992e-43	L2/L3	Human	DOWN	human_down	chimp_up	AL591043.2_L2/L3	DOWN_AL591043.2_L2/L3	human_DOWN_AL591043.2_L2/L3	chimp_UP_AL591043.2_L2/L3	hg	pt	1.99364819833421	human_down_AL591043.2_L2/L3	chimp_up_AL591043.2_L2/L3	2.71268941003956	0.139408866793976	19.4585141707555	2.46837740060912e-84	1.99444893969217e-82	Chimp	UP	macaque_down	UP_AL591043.2_L2/L3	macaque_DOWN_AL591043.2_L2/L3	rm	-2.71268941003956	macaque_down_AL591043.2_L2/L3	up_AL591043.2_L2/L3	Exc	chimp_up_AL591043.2_Exc	chimp_up_al591043.2_exc
215.358166647112	-0.667515727572274	0.108928401605464	-6.12802279051147	8.89778430910488e-10	9.00716314936874e-09	L2/L3	Human	DOWN	human_down	chimp_up	FAM163A_L2/L3	DOWN_FAM163A_L2/L3	human_DOWN_FAM163A_L2/L3	chimp_UP_FAM163A_L2/L3	hg	pt	0.667515727572274	human_down_FAM163A_L2/L3	chimp_up_FAM163A_L2/L3	3.44300470046411	0.168172060180479	20.4731077015357	3.73993744336786e-93	3.68368383884779e-91	Chimp	UP	macaque_down	UP_FAM163A_L2/L3	macaque_DOWN_FAM163A_L2/L3	rm	-3.44300470046411	macaque_down_FAM163A_L2/L3	up_FAM163A_L2/L3	Exc	chimp_up_FAM163A_Exc	chimp_up_fam163a_exc
85.4591930080416	-0.658825826580095	0.181286762409416	-3.63416400526923	0.0002788834288242	0.0012389997877469	L2/L3	Human	DOWN	human_down	chimp_up	RGS8_L2/L3	DOWN_RGS8_L2/L3	human_DOWN_RGS8_L2/L3	chimp_UP_RGS8_L2/L3	hg	pt	0.658825826580095	human_down_RGS8_L2/L3	chimp_up_RGS8_L2/L3	0.744217830785704	0.161432904194292	4.61007521669807	4.02523309671564e-06	1.25336977261024e-05	Chimp	UP	macaque_down	UP_RGS8_L2/L3	macaque_DOWN_RGS8_L2/L3	rm	-0.744217830785704	macaque_down_RGS8_L2/L3	up_RGS8_L2/L3	Exc	chimp_up_RGS8_Exc	chimp_up_rgs8_exc
9.71397687004558	1.87285044235032	0.494365906542173	3.78838916188601	0.000151627211165	0.0007141875518179	L2/L3	Human	UP	human_up	chimp_down	AL355999.1_L2/L3	UP_AL355999.1_L2/L3	human_UP_AL355999.1_L2/L3	chimp_DOWN_AL355999.1_L2/L3	hg	pt	-1.87285044235032	human_up_AL355999.1_L2/L3	chimp_down_AL355999.1_L2/L3	-1.47651938212629	0.472527614393265	-3.12472612637077	0.0017797067403569	0.0036731396539223	Chimp	DOWN	macaque_up	DOWN_AL355999.1_L2/L3	macaque_UP_AL355999.1_L2/L3	rm	1.47651938212629	macaque_up_AL355999.1_L2/L3	down_AL355999.1_L2/L3	Exc	chimp_down_AL355999.1_Exc	chimp_down_al355999.1_exc
146.047065821816	1.24772517022498	0.128969187650716	9.67459897168739	3.86604355238815e-22	9.9418362089308e-21	L2/L3	Human	UP	human_up	chimp_down	ARPC5_L2/L3	UP_ARPC5_L2/L3	human_UP_ARPC5_L2/L3	chimp_DOWN_ARPC5_L2/L3	hg	pt	-1.24772517022498	human_up_ARPC5_L2/L3	chimp_down_ARPC5_L2/L3	-1.1490759356821	0.118348095522435	-9.70928962236046	2.75248710346489e-22	3.2869881061217e-21	Chimp	DOWN	macaque_up	DOWN_ARPC5_L2/L3	macaque_UP_ARPC5_L2/L3	rm	1.1490759356821	macaque_up_ARPC5_L2/L3	down_ARPC5_L2/L3	Exc	chimp_down_ARPC5_Exc	chimp_down_arpc5_exc
132.041804956877	-3.75233910589996	0.26822075100197	-13.9897420012532	1.8006395657316e-44	1.2295236686876e-42	L2/L3	Human	DOWN	human_down	chimp_up	NIBAN1_L2/L3	DOWN_NIBAN1_L2/L3	human_DOWN_NIBAN1_L2/L3	chimp_UP_NIBAN1_L2/L3	hg	pt	3.75233910589996	human_down_NIBAN1_L2/L3	chimp_up_NIBAN1_L2/L3	1.3276102014854	0.118215709929696	11.2304041677281	2.89152837609375e-29	4.73693954450657e-28	Chimp	UP	macaque_down	UP_NIBAN1_L2/L3	macaque_DOWN_NIBAN1_L2/L3	rm	-1.3276102014854	macaque_down_NIBAN1_L2/L3	up_NIBAN1_L2/L3	Exc	chimp_up_NIBAN1_Exc	chimp_up_niban1_exc
20.5959442245994	-1.17947085351152	0.473830541643653	-2.48922504957174	0.0128021898921479	0.0359629167188777	L2/L3	Human	DOWN	human_down	chimp_up	PTGS2_L2/L3	DOWN_PTGS2_L2/L3	human_DOWN_PTGS2_L2/L3	chimp_UP_PTGS2_L2/L3	hg	pt	1.17947085351152	human_down_PTGS2_L2/L3	chimp_up_PTGS2_L2/L3	2.07802168917344	0.481001447268482	4.32019841306953	1.5588897249992e-05	4.46124330472819e-05	Chimp	UP	macaque_down	UP_PTGS2_L2/L3	macaque_DOWN_PTGS2_L2/L3	rm	-2.07802168917344	macaque_down_PTGS2_L2/L3	up_PTGS2_L2/L3	Exc	chimp_up_PTGS2_Exc	chimp_up_ptgs2_exc
4.48029916627162	-3.24425651381612	1.10971219508257	-2.92351163499173	0.0034610729008975	0.011689494603999	L2/L3	Human	DOWN	human_down	chimp_up	LINC01701_L2/L3	DOWN_LINC01701_L2/L3	human_DOWN_LINC01701_L2/L3	chimp_UP_LINC01701_L2/L3	hg	pt	3.24425651381612	human_down_LINC01701_L2/L3	chimp_up_LINC01701_L2/L3	4.91954281246696	1.45852408347034	3.37295960225877	0.0007436486238	0.0016395901023863	Chimp	UP	macaque_down	UP_LINC01701_L2/L3	macaque_DOWN_LINC01701_L2/L3	rm	-4.91954281246696	macaque_down_LINC01701_L2/L3	up_LINC01701_L2/L3	Exc	chimp_up_LINC01701_Exc	chimp_up_linc01701_exc
32.8628084020609	1.91257557661293	0.288032708264264	6.64013329645252	3.13399601338393e-11	3.67504908513454e-10	L2/L3	Human	UP	human_up	chimp_down	RPS27AP5_L2/L3	UP_RPS27AP5_L2/L3	human_UP_RPS27AP5_L2/L3	chimp_DOWN_RPS27AP5_L2/L3	hg	pt	-1.91257557661293	human_up_RPS27AP5_L2/L3	chimp_down_RPS27AP5_L2/L3	-1.80879851077282	0.268601297733485	-6.73413913497755	1.64903325054165e-11	9.32535149701324e-11	Chimp	DOWN	macaque_up	DOWN_RPS27AP5_L2/L3	macaque_UP_RPS27AP5_L2/L3	rm	1.80879851077282	macaque_up_RPS27AP5_L2/L3	down_RPS27AP5_L2/L3	Exc	chimp_down_RPS27AP5_Exc	chimp_down_rps27ap5_exc
80.441389645277	1.88414143911069	0.239318377598014	7.87294924034419	3.46377213830412e-15	5.72616225600698e-14	L2/L3	Human	UP	human_up	chimp_down	AL136456.1_L2/L3	UP_AL136456.1_L2/L3	human_UP_AL136456.1_L2/L3	chimp_DOWN_AL136456.1_L2/L3	hg	pt	-1.88414143911069	human_up_AL136456.1_L2/L3	chimp_down_AL136456.1_L2/L3	-1.06900136211069	0.239824175996054	-4.45743786117828	8.29450696336939e-06	2.4726971236418e-05	Chimp	DOWN	macaque_up	DOWN_AL136456.1_L2/L3	macaque_UP_AL136456.1_L2/L3	rm	1.06900136211069	macaque_up_AL136456.1_L2/L3	down_AL136456.1_L2/L3	Exc	chimp_down_AL136456.1_Exc	chimp_down_al136456.1_exc
4.47658927738467	2.1275055177095	0.749100432657363	2.8400804818152	0.0045102153224397	0.0147415050237077	L2/L3	Human	UP	human_up	chimp_down	FAM204BP_L2/L3	UP_FAM204BP_L2/L3	human_UP_FAM204BP_L2/L3	chimp_DOWN_FAM204BP_L2/L3	hg	pt	-2.1275055177095	human_up_FAM204BP_L2/L3	chimp_down_FAM204BP_L2/L3	-1.7010388946251	0.721056830229817	-2.35909129947905	0.0183197479837079	0.0309190336996149	Chimp	DOWN	macaque_up	DOWN_FAM204BP_L2/L3	macaque_UP_FAM204BP_L2/L3	rm	1.7010388946251	macaque_up_FAM204BP_L2/L3	down_FAM204BP_L2/L3	Exc	chimp_down_FAM204BP_Exc	chimp_down_fam204bp_exc
28.4644498018458	-1.27625458450857	0.314405307566459	-4.05926539340878	4.92273390361249e-05	0.0002540158421467	L2/L3	Human	DOWN	human_down	chimp_up	DDX59-AS1_L2/L3	DOWN_DDX59-AS1_L2/L3	human_DOWN_DDX59-AS1_L2/L3	chimp_UP_DDX59-AS1_L2/L3	hg	pt	1.27625458450857	human_down_DDX59-AS1_L2/L3	chimp_up_DDX59-AS1_L2/L3	1.50219009571908	0.279521342652475	5.37415168897045	7.69440637847687e-08	2.9963056761538e-07	Chimp	UP	macaque_down	UP_DDX59-AS1_L2/L3	macaque_DOWN_DDX59-AS1_L2/L3	rm	-1.50219009571908	macaque_down_DDX59-AS1_L2/L3	up_DDX59-AS1_L2/L3	Exc	chimp_up_DDX59-AS1_Exc	chimp_up_ddx59-as1_exc
8.31630925844951	1.4287718631938	0.551140495729434	2.59239136711017	0.0095311276974649	0.027978758969848	L2/L3	Human	UP	human_up	chimp_down	GPR37L1_L2/L3	UP_GPR37L1_L2/L3	human_UP_GPR37L1_L2/L3	chimp_DOWN_GPR37L1_L2/L3	hg	pt	-1.4287718631938	human_up_GPR37L1_L2/L3	chimp_down_GPR37L1_L2/L3	-1.42480259904458	0.502656938318502	-2.83454278739463	0.0045891312062668	0.0087797199961936	Chimp	DOWN	macaque_up	DOWN_GPR37L1_L2/L3	macaque_UP_GPR37L1_L2/L3	rm	1.42480259904458	macaque_up_GPR37L1_L2/L3	down_GPR37L1_L2/L3	Exc	chimp_down_GPR37L1_Exc	chimp_down_gpr37l1_exc
605.305197821337	-0.762484848926879	0.0679871342864216	-11.2151344063808	3.43663925103612e-29	1.28287584401581e-27	L2/L3	Human	DOWN	human_down	chimp_up	ATP2B4_L2/L3	DOWN_ATP2B4_L2/L3	human_DOWN_ATP2B4_L2/L3	chimp_UP_ATP2B4_L2/L3	hg	pt	0.762484848926879	human_down_ATP2B4_L2/L3	chimp_up_ATP2B4_L2/L3	1.09647068756501	0.0629221844257026	17.4258204411149	5.25492864072939e-68	2.8662809858221e-66	Chimp	UP	macaque_down	UP_ATP2B4_L2/L3	macaque_DOWN_ATP2B4_L2/L3	rm	-1.09647068756501	macaque_down_ATP2B4_L2/L3	up_ATP2B4_L2/L3	Exc	chimp_up_ATP2B4_Exc	chimp_up_atp2b4_exc
20.7814755089173	-1.82697456121532	0.409206077203908	-4.46468091016385	8.0188168801537e-06	4.79493409692519e-05	L2/L3	Human	DOWN	human_down	chimp_up	AL512306.3_L2/L3	DOWN_AL512306.3_L2/L3	human_DOWN_AL512306.3_L2/L3	chimp_UP_AL512306.3_L2/L3	hg	pt	1.82697456121532	human_down_AL512306.3_L2/L3	chimp_up_AL512306.3_L2/L3	1.40686166271096	0.313494635252755	4.48767380525246	7.20050635591019e-06	2.16624093776947e-05	Chimp	UP	macaque_down	UP_AL512306.3_L2/L3	macaque_DOWN_AL512306.3_L2/L3	rm	-1.40686166271096	macaque_down_AL512306.3_L2/L3	up_AL512306.3_L2/L3	Exc	chimp_up_AL512306.3_Exc	chimp_up_al512306.3_exc
69.437836987039	1.74915957284928	0.207892914715292	8.41375270169618	3.9709745527718e-17	7.52022545148955e-16	L2/L3	Human	UP	human_up	chimp_down	KLHDC8A_L2/L3	UP_KLHDC8A_L2/L3	human_UP_KLHDC8A_L2/L3	chimp_DOWN_KLHDC8A_L2/L3	hg	pt	-1.74915957284928	human_up_KLHDC8A_L2/L3	chimp_down_KLHDC8A_L2/L3	-0.533251228346236	0.216826389435151	-2.45934652943026	0.0139190194340663	0.0241254906363005	Chimp	DOWN	macaque_up	DOWN_KLHDC8A_L2/L3	macaque_UP_KLHDC8A_L2/L3	rm	0.533251228346236	macaque_up_KLHDC8A_L2/L3	down_KLHDC8A_L2/L3	Exc	chimp_down_KLHDC8A_Exc	chimp_down_klhdc8a_exc
7.549637825879	-2.93993920685156	0.795136569749876	-3.69740157690945	0.0002178176279893	0.0009917490550012	L2/L3	Human	DOWN	human_down	chimp_up	LINC01735_L2/L3	DOWN_LINC01735_L2/L3	human_DOWN_LINC01735_L2/L3	chimp_UP_LINC01735_L2/L3	hg	pt	2.93993920685156	human_down_LINC01735_L2/L3	chimp_up_LINC01735_L2/L3	4.13339890822826	0.897467287672859	4.60562626070327	4.11226381471873e-06	1.27913245840579e-05	Chimp	UP	macaque_down	UP_LINC01735_L2/L3	macaque_DOWN_LINC01735_L2/L3	rm	-4.13339890822826	macaque_down_LINC01735_L2/L3	up_LINC01735_L2/L3	Exc	chimp_up_LINC01735_Exc	chimp_up_linc01735_exc
10.2588896257122	1.64821524013448	0.512201575585056	3.21790349483371	0.001291312573397	0.0048707605844331	L2/L3	Human	UP	human_up	chimp_down	AC092810.3_L2/L3	UP_AC092810.3_L2/L3	human_UP_AC092810.3_L2/L3	chimp_DOWN_AC092810.3_L2/L3	hg	pt	-1.64821524013448	human_up_AC092810.3_L2/L3	chimp_down_AC092810.3_L2/L3	-2.01538957671792	0.449618740696998	-4.48244122029625	7.37939723001112e-06	2.21754049892265e-05	Chimp	DOWN	macaque_up	DOWN_AC092810.3_L2/L3	macaque_UP_AC092810.3_L2/L3	rm	2.01538957671792	macaque_up_AC092810.3_L2/L3	down_AC092810.3_L2/L3	Exc	chimp_down_AC092810.3_Exc	chimp_down_ac092810.3_exc
45.7196834556835	0.875755275917331	0.237544691292466	3.68669689544481	0.0002271836795784	0.0010303398438306	L2/L3	Human	UP	human_up	chimp_down	PACC1_L2/L3	UP_PACC1_L2/L3	human_UP_PACC1_L2/L3	chimp_DOWN_PACC1_L2/L3	hg	pt	-0.875755275917331	human_up_PACC1_L2/L3	chimp_down_PACC1_L2/L3	-0.503817273981324	0.22589262069219	-2.23033967394554	0.0257249011960909	0.0421226038957218	Chimp	DOWN	macaque_up	DOWN_PACC1_L2/L3	macaque_UP_PACC1_L2/L3	rm	0.503817273981324	macaque_up_PACC1_L2/L3	down_PACC1_L2/L3	Exc	chimp_down_PACC1_Exc	chimp_down_pacc1_exc
56.6417770103051	0.635203899104186	0.266152126677178	2.38661966385351	0.0170040725365966	0.0458172233899693	L2/L3	Human	UP	human_up	chimp_down	LYPLAL1-DT_L2/L3	UP_LYPLAL1-DT_L2/L3	human_UP_LYPLAL1-DT_L2/L3	chimp_DOWN_LYPLAL1-DT_L2/L3	hg	pt	-0.635203899104186	human_up_LYPLAL1-DT_L2/L3	chimp_down_LYPLAL1-DT_L2/L3	-2.56501016428044	0.188602795916276	-13.6000643671215	4.00081187123437e-42	1.04222242363653e-40	Chimp	DOWN	macaque_up	DOWN_LYPLAL1-DT_L2/L3	macaque_UP_LYPLAL1-DT_L2/L3	rm	2.56501016428044	macaque_up_LYPLAL1-DT_L2/L3	down_LYPLAL1-DT_L2/L3	Exc	chimp_down_LYPLAL1-DT_Exc	chimp_down_lyplal1-dt_exc
80.729640614909	0.627841418559623	0.210461532699529	2.98316471664195	0.0028528441529626	0.0098842553405593	L2/L3	Human	UP	human_up	chimp_down	SLC30A10_L2/L3	UP_SLC30A10_L2/L3	human_UP_SLC30A10_L2/L3	chimp_DOWN_SLC30A10_L2/L3	hg	pt	-0.627841418559623	human_up_SLC30A10_L2/L3	chimp_down_SLC30A10_L2/L3	-0.575102016842499	0.196856028066919	-2.92143462656372	0.0034842338882685	0.0068140957466991	Chimp	DOWN	macaque_up	DOWN_SLC30A10_L2/L3	macaque_UP_SLC30A10_L2/L3	rm	0.575102016842499	macaque_up_SLC30A10_L2/L3	down_SLC30A10_L2/L3	Exc	chimp_down_SLC30A10_Exc	chimp_down_slc30a10_exc
37.7025083588604	-0.659156703742767	0.261248039612436	-2.52310679429644	0.0116323068665166	0.033185355011561	L2/L3	Human	DOWN	human_down	chimp_up	BPNT1_L2/L3	DOWN_BPNT1_L2/L3	human_DOWN_BPNT1_L2/L3	chimp_UP_BPNT1_L2/L3	hg	pt	0.659156703742767	human_down_BPNT1_L2/L3	chimp_up_BPNT1_L2/L3	0.683133632844762	0.227153898633978	3.007360370889	0.0026352715610928	0.0052842881240185	Chimp	UP	macaque_down	UP_BPNT1_L2/L3	macaque_DOWN_BPNT1_L2/L3	rm	-0.683133632844762	macaque_down_BPNT1_L2/L3	up_BPNT1_L2/L3	Exc	chimp_up_BPNT1_Exc	chimp_up_bpnt1_exc
16.9357980464479	1.25226314469277	0.372644965869929	3.36047245873669	0.0007780928798991	0.0031213151159173	L2/L3	Human	UP	human_up	chimp_down	HDAC1P2_L2/L3	UP_HDAC1P2_L2/L3	human_UP_HDAC1P2_L2/L3	chimp_DOWN_HDAC1P2_L2/L3	hg	pt	-1.25226314469277	human_up_HDAC1P2_L2/L3	chimp_down_HDAC1P2_L2/L3	-1.0041891824281	0.347911873094682	-2.88633202855603	0.0038976073391022	0.0075572496120273	Chimp	DOWN	macaque_up	DOWN_HDAC1P2_L2/L3	macaque_UP_HDAC1P2_L2/L3	rm	1.0041891824281	macaque_up_HDAC1P2_L2/L3	down_HDAC1P2_L2/L3	Exc	chimp_down_HDAC1P2_Exc	chimp_down_hdac1p2_exc
77.3608040974859	-0.748671580387697	0.176163627835945	-4.24986468310534	2.13899695394482e-05	0.000117988274025	L2/L3	Human	DOWN	human_down	chimp_up	C1orf115_L2/L3	DOWN_C1orf115_L2/L3	human_DOWN_C1orf115_L2/L3	chimp_UP_C1orf115_L2/L3	hg	pt	0.748671580387697	human_down_C1orf115_L2/L3	chimp_up_C1orf115_L2/L3	1.60624514879125	0.17899487860917	8.97369333286035	2.86734837291176e-19	2.83593841563173e-18	Chimp	UP	macaque_down	UP_C1orf115_L2/L3	macaque_DOWN_C1orf115_L2/L3	rm	-1.60624514879125	macaque_down_C1orf115_L2/L3	up_C1orf115_L2/L3	Exc	chimp_up_C1orf115_Exc	chimp_up_c1orf115_exc
51.6715310458245	-3.61670932872469	0.382429604732476	-9.4571897258182	3.16330460931527e-21	7.65986546751266e-20	L2/L3	Human	DOWN	human_down	chimp_up	HLX-AS1_L2/L3	DOWN_HLX-AS1_L2/L3	human_DOWN_HLX-AS1_L2/L3	chimp_UP_HLX-AS1_L2/L3	hg	pt	3.61670932872469	human_down_HLX-AS1_L2/L3	chimp_up_HLX-AS1_L2/L3	2.41760563192001	0.221619916739583	10.9087922578765	1.0463722591667e-27	1.61641796302641e-26	Chimp	UP	macaque_down	UP_HLX-AS1_L2/L3	macaque_DOWN_HLX-AS1_L2/L3	rm	-2.41760563192001	macaque_down_HLX-AS1_L2/L3	up_HLX-AS1_L2/L3	Exc	chimp_up_HLX-AS1_Exc	chimp_up_hlx-as1_exc
14.1909662260168	2.28765724770852	0.449066964533063	5.09424524266043	3.50133296608552e-07	2.57643266149004e-06	L2/L3	Human	UP	human_up	chimp_down	DUSP10_L2/L3	UP_DUSP10_L2/L3	human_UP_DUSP10_L2/L3	chimp_DOWN_DUSP10_L2/L3	hg	pt	-2.28765724770852	human_up_DUSP10_L2/L3	chimp_down_DUSP10_L2/L3	-2.18041585301831	0.421216522664205	-5.17647275379211	2.26120056415563e-07	8.30093587666929e-07	Chimp	DOWN	macaque_up	DOWN_DUSP10_L2/L3	macaque_UP_DUSP10_L2/L3	rm	2.18041585301831	macaque_up_DUSP10_L2/L3	down_DUSP10_L2/L3	Exc	chimp_down_DUSP10_Exc	chimp_down_dusp10_exc
10.6884526445612	-2.6003473315063	0.667300125728464	-3.89681828497726	9.74646917184642e-05	0.0004782316841807	L2/L3	Human	DOWN	human_down	chimp_up	AL513314.2_L2/L3	DOWN_AL513314.2_L2/L3	human_DOWN_AL513314.2_L2/L3	chimp_UP_AL513314.2_L2/L3	hg	pt	2.6003473315063	human_down_AL513314.2_L2/L3	chimp_up_AL513314.2_L2/L3	1.96004976505291	0.476851241330659	4.11040088641348	3.94972790898036e-05	0.0001063432897757	Chimp	UP	macaque_down	UP_AL513314.2_L2/L3	macaque_DOWN_AL513314.2_L2/L3	rm	-1.96004976505291	macaque_down_AL513314.2_L2/L3	up_AL513314.2_L2/L3	Exc	chimp_up_AL513314.2_Exc	chimp_up_al513314.2_exc
210.011476410245	0.747406406230891	0.116989205190672	6.38867838287084	1.67325557122512e-10	1.83399153761349e-09	L2/L3	Human	UP	human_up	chimp_down	MIA3_L2/L3	UP_MIA3_L2/L3	human_UP_MIA3_L2/L3	chimp_DOWN_MIA3_L2/L3	hg	pt	-0.747406406230891	human_up_MIA3_L2/L3	chimp_down_MIA3_L2/L3	-1.18612597131533	0.101082075655271	-11.7342858625151	8.50410643335284e-32	1.54030304669755e-30	Chimp	DOWN	macaque_up	DOWN_MIA3_L2/L3	macaque_UP_MIA3_L2/L3	rm	1.18612597131533	macaque_up_MIA3_L2/L3	down_MIA3_L2/L3	Exc	chimp_down_MIA3_Exc	chimp_down_mia3_exc
11.6131994256247	-1.62698928885187	0.511378395769349	-3.18157611332822	0.0014647602859836	0.0054604415747581	L2/L3	Human	DOWN	human_down	chimp_up	FAM177B_L2/L3	DOWN_FAM177B_L2/L3	human_DOWN_FAM177B_L2/L3	chimp_UP_FAM177B_L2/L3	hg	pt	1.62698928885187	human_down_FAM177B_L2/L3	chimp_up_FAM177B_L2/L3	1.61727112324856	0.426277815307213	3.79393687678307	0.0001482773842794	0.0003656465685584	Chimp	UP	macaque_down	UP_FAM177B_L2/L3	macaque_DOWN_FAM177B_L2/L3	rm	-1.61727112324856	macaque_down_FAM177B_L2/L3	up_FAM177B_L2/L3	Exc	chimp_up_FAM177B_Exc	chimp_up_fam177b_exc
555.450623135052	-1.29132281219368	0.0905421893659238	-14.2621116325654	3.76875649890066e-46	2.79944760612597e-44	L2/L3	Human	DOWN	human_down	chimp_up	SUSD4_L2/L3	DOWN_SUSD4_L2/L3	human_DOWN_SUSD4_L2/L3	chimp_UP_SUSD4_L2/L3	hg	pt	1.29132281219368	human_down_SUSD4_L2/L3	chimp_up_SUSD4_L2/L3	0.960355105996987	0.0789241885011002	12.1680707047573	4.59822604974796e-34	9.04317789783766e-33	Chimp	UP	macaque_down	UP_SUSD4_L2/L3	macaque_DOWN_SUSD4_L2/L3	rm	-0.960355105996987	macaque_down_SUSD4_L2/L3	up_SUSD4_L2/L3	Exc	chimp_up_SUSD4_Exc	chimp_up_susd4_exc
63.2334341861664	-2.03046069129213	0.240966508775488	-8.42631908313837	3.56708640374949e-17	6.81236623153828e-16	L2/L3	Human	DOWN	human_down	chimp_up	GTF2IP20_L2/L3	DOWN_GTF2IP20_L2/L3	human_DOWN_GTF2IP20_L2/L3	chimp_UP_GTF2IP20_L2/L3	hg	pt	2.03046069129213	human_down_GTF2IP20_L2/L3	chimp_up_GTF2IP20_L2/L3	5.51979593467971	0.50397768526911	10.9524609839268	6.46664157216068e-28	1.00678555528427e-26	Chimp	UP	macaque_down	UP_GTF2IP20_L2/L3	macaque_DOWN_GTF2IP20_L2/L3	rm	-5.51979593467971	macaque_down_GTF2IP20_L2/L3	up_GTF2IP20_L2/L3	Exc	chimp_up_GTF2IP20_Exc	chimp_up_gtf2ip20_exc
4.43542351221385	-4.11013691306487	1.4538070729919	-2.82715429675707	0.0046963693083689	0.0152465940546936	L2/L3	Human	DOWN	human_down	chimp_up	AC138393.2_L2/L3	DOWN_AC138393.2_L2/L3	human_DOWN_AC138393.2_L2/L3	chimp_UP_AC138393.2_L2/L3	hg	pt	4.11013691306487	human_down_AC138393.2_L2/L3	chimp_up_AC138393.2_L2/L3	3.40932695554043	0.933812352580259	3.65097650092115	0.0002612451445139	0.0006209033068734	Chimp	UP	macaque_down	UP_AC138393.2_L2/L3	macaque_DOWN_AC138393.2_L2/L3	rm	-3.40932695554043	macaque_down_AC138393.2_L2/L3	up_AC138393.2_L2/L3	Exc	chimp_up_AC138393.2_Exc	chimp_up_ac138393.2_exc
69.930195182124	0.964098599989358	0.187986179222213	5.12856106751189	2.91965191649211e-07	2.17608090467498e-06	L2/L3	Human	UP	human_up	chimp_down	CNIH4_L2/L3	UP_CNIH4_L2/L3	human_UP_CNIH4_L2/L3	chimp_DOWN_CNIH4_L2/L3	hg	pt	-0.964098599989358	human_up_CNIH4_L2/L3	chimp_down_CNIH4_L2/L3	-1.01033233447609	0.168728460686819	-5.98791887488023	2.12543022821355e-09	9.85637255247048e-09	Chimp	DOWN	macaque_up	DOWN_CNIH4_L2/L3	macaque_UP_CNIH4_L2/L3	rm	1.01033233447609	macaque_up_CNIH4_L2/L3	down_CNIH4_L2/L3	Exc	chimp_down_CNIH4_Exc	chimp_down_cnih4_exc
9.94529714695935	1.36354504419749	0.519149535498008	2.62649766774707	0.0086268583680592	0.0257086927268256	L2/L3	Human	UP	human_up	chimp_down	AL391811.1_L2/L3	UP_AL391811.1_L2/L3	human_UP_AL391811.1_L2/L3	chimp_DOWN_AL391811.1_L2/L3	hg	pt	-1.36354504419749	human_up_AL391811.1_L2/L3	chimp_down_AL391811.1_L2/L3	-1.34565527140058	0.476401707793937	-2.82462310563888	0.0047336260273937	0.0090307915790745	Chimp	DOWN	macaque_up	DOWN_AL391811.1_L2/L3	macaque_UP_AL391811.1_L2/L3	rm	1.34565527140058	macaque_up_AL391811.1_L2/L3	down_AL391811.1_L2/L3	Exc	chimp_down_AL391811.1_Exc	chimp_down_al391811.1_exc
13.0861589665934	1.69635641970991	0.695800018615489	2.4379942143223	0.0147690103856607	0.0406976101453218	L2/L3	Human	UP	human_up	chimp_down	AC099066.1_L2/L3	UP_AC099066.1_L2/L3	human_UP_AC099066.1_L2/L3	chimp_DOWN_AC099066.1_L2/L3	hg	pt	-1.69635641970991	human_up_AC099066.1_L2/L3	chimp_down_AC099066.1_L2/L3	-4.20783732961839	0.525604243471153	-8.00571415068746	1.18775337475023e-15	9.30068641279456e-15	Chimp	DOWN	macaque_up	DOWN_AC099066.1_L2/L3	macaque_UP_AC099066.1_L2/L3	rm	4.20783732961839	macaque_up_AC099066.1_L2/L3	down_AC099066.1_L2/L3	Exc	chimp_down_AC099066.1_Exc	chimp_down_ac099066.1_exc
43.1182454949058	-1.7063282768686	0.289670703571511	-5.89057939180709	3.84843926787477e-09	3.6409481145767e-08	L2/L3	Human	DOWN	human_down	chimp_up	ITPKB_L2/L3	DOWN_ITPKB_L2/L3	human_DOWN_ITPKB_L2/L3	chimp_UP_ITPKB_L2/L3	hg	pt	1.7063282768686	human_down_ITPKB_L2/L3	chimp_up_ITPKB_L2/L3	0.817531646140837	0.204747470236265	3.99287788609773	6.52761890179517e-05	0.0001698420741656	Chimp	UP	macaque_down	UP_ITPKB_L2/L3	macaque_DOWN_ITPKB_L2/L3	rm	-0.817531646140837	macaque_down_ITPKB_L2/L3	up_ITPKB_L2/L3	Exc	chimp_up_ITPKB_Exc	chimp_up_itpkb_exc
54.2273965538848	2.00661793672455	0.252101619420611	7.95955988436821	1.72652294821426e-15	2.91559601093602e-14	L2/L3	Human	UP	human_up	chimp_down	WNT9A_L2/L3	UP_WNT9A_L2/L3	human_UP_WNT9A_L2/L3	chimp_DOWN_WNT9A_L2/L3	hg	pt	-2.00661793672455	human_up_WNT9A_L2/L3	chimp_down_WNT9A_L2/L3	-2.76406778459537	0.219562910264807	-12.588955854437	2.42864631518083e-36	5.20118720293355e-35	Chimp	DOWN	macaque_up	DOWN_WNT9A_L2/L3	macaque_UP_WNT9A_L2/L3	rm	2.76406778459537	macaque_up_WNT9A_L2/L3	down_WNT9A_L2/L3	Exc	chimp_down_WNT9A_Exc	chimp_down_wnt9a_exc
8.3051046626582	-1.40218868600181	0.556321700533136	-2.5204637616294	0.0117200305564519	0.0333972726562138	L2/L3	Human	DOWN	human_down	chimp_up	AL713899.1_L2/L3	DOWN_AL713899.1_L2/L3	human_DOWN_AL713899.1_L2/L3	chimp_UP_AL713899.1_L2/L3	hg	pt	1.40218868600181	human_down_AL713899.1_L2/L3	chimp_up_AL713899.1_L2/L3	6.4975537238508	1.97273937720727	3.29367061808697	0.0009888830503482	0.0021344758116546	Chimp	UP	macaque_down	UP_AL713899.1_L2/L3	macaque_DOWN_AL713899.1_L2/L3	rm	-6.4975537238508	macaque_down_AL713899.1_L2/L3	up_AL713899.1_L2/L3	Exc	chimp_up_AL713899.1_Exc	chimp_up_al713899.1_exc
18.8302617669574	2.04367973078177	0.429784346733857	4.75512834823488	1.9832038167633e-06	1.30984386660182e-05	L2/L3	Human	UP	human_up	chimp_down	AL133516.1_L2/L3	UP_AL133516.1_L2/L3	human_UP_AL133516.1_L2/L3	chimp_DOWN_AL133516.1_L2/L3	hg	pt	-2.04367973078177	human_up_AL133516.1_L2/L3	chimp_down_AL133516.1_L2/L3	-2.86229109870388	0.371953890778184	-7.69528473735152	1.41179425662328e-14	1.03067466771432e-13	Chimp	DOWN	macaque_up	DOWN_AL133516.1_L2/L3	macaque_UP_AL133516.1_L2/L3	rm	2.86229109870388	macaque_up_AL133516.1_L2/L3	down_AL133516.1_L2/L3	Exc	chimp_down_AL133516.1_Exc	chimp_down_al133516.1_exc
21.1968718217097	1.68899220439341	0.39999261473355	4.22255847278208	2.4154470696291e-05	0.0001321105341291	L2/L3	Human	UP	human_up	chimp_down	AL445524.2_L2/L3	UP_AL445524.2_L2/L3	human_UP_AL445524.2_L2/L3	chimp_DOWN_AL445524.2_L2/L3	hg	pt	-1.68899220439341	human_up_AL445524.2_L2/L3	chimp_down_AL445524.2_L2/L3	-2.06610446469584	0.361367061380046	-5.71746759874979	1.08123283726176e-08	4.64700070482714e-08	Chimp	DOWN	macaque_up	DOWN_AL445524.2_L2/L3	macaque_UP_AL445524.2_L2/L3	rm	2.06610446469584	macaque_up_AL445524.2_L2/L3	down_AL445524.2_L2/L3	Exc	chimp_down_AL445524.2_Exc	chimp_down_al445524.2_exc
13.6183654630509	-1.36601632003962	0.463487762175718	-2.94725434308605	0.0032060937906565	0.0109430634673406	L2/L3	Human	DOWN	human_down	chimp_up	AL122003.2_L2/L3	DOWN_AL122003.2_L2/L3	human_DOWN_AL122003.2_L2/L3	chimp_UP_AL122003.2_L2/L3	hg	pt	1.36601632003962	human_down_AL122003.2_L2/L3	chimp_up_AL122003.2_L2/L3	1.73334421204498	0.424737749110601	4.08097517980117	4.48471444223272e-05	0.0001196392316117	Chimp	UP	macaque_down	UP_AL122003.2_L2/L3	macaque_DOWN_AL122003.2_L2/L3	rm	-1.73334421204498	macaque_down_AL122003.2_L2/L3	up_AL122003.2_L2/L3	Exc	chimp_up_AL122003.2_Exc	chimp_up_al122003.2_exc
430.61974583986	-0.819713581064786	0.106287213752411	-7.71225015808817	1.23618518382171e-14	1.96103922342627e-13	L2/L3	Human	DOWN	human_down	chimp_up	SLC35F3_L2/L3	DOWN_SLC35F3_L2/L3	human_DOWN_SLC35F3_L2/L3	chimp_UP_SLC35F3_L2/L3	hg	pt	0.819713581064786	human_down_SLC35F3_L2/L3	chimp_up_SLC35F3_L2/L3	1.26282405890193	0.102781818557957	12.2864537387986	1.07102230157818e-34	2.15252003207569e-33	Chimp	UP	macaque_down	UP_SLC35F3_L2/L3	macaque_DOWN_SLC35F3_L2/L3	rm	-1.26282405890193	macaque_down_SLC35F3_L2/L3	up_SLC35F3_L2/L3	Exc	chimp_up_SLC35F3_Exc	chimp_up_slc35f3_exc
26.463031270567	6.20999893135627	0.638271451400553	9.72940105299983	2.25919239640729e-22	5.89938993109348e-21	L2/L3	Human	UP	human_up	chimp_down	AL359924.1_L2/L3	UP_AL359924.1_L2/L3	human_UP_AL359924.1_L2/L3	chimp_DOWN_AL359924.1_L2/L3	hg	pt	-6.20999893135627	human_up_AL359924.1_L2/L3	chimp_down_AL359924.1_L2/L3	-3.27247015020683	0.686996762389888	-4.76344333679643	1.90317070489299e-06	6.20998999614365e-06	Chimp	DOWN	macaque_up	DOWN_AL359924.1_L2/L3	macaque_UP_AL359924.1_L2/L3	rm	3.27247015020683	macaque_up_AL359924.1_L2/L3	down_AL359924.1_L2/L3	Exc	chimp_down_AL359924.1_Exc	chimp_down_al359924.1_exc
60.6201577957989	5.16189727657968	0.332727695216874	15.5138792195074	2.79471967167316e-54	2.75549333726807e-52	L2/L3	Human	UP	human_up	chimp_down	AL356010.2_L2/L3	UP_AL356010.2_L2/L3	human_UP_AL356010.2_L2/L3	chimp_DOWN_AL356010.2_L2/L3	hg	pt	-5.16189727657968	human_up_AL356010.2_L2/L3	chimp_down_AL356010.2_L2/L3	-2.62875422318448	0.361975942930511	-7.26223461676051	3.80747030923152e-13	2.46616473616419e-12	Chimp	DOWN	macaque_up	DOWN_AL356010.2_L2/L3	macaque_UP_AL356010.2_L2/L3	rm	2.62875422318448	macaque_up_AL356010.2_L2/L3	down_AL356010.2_L2/L3	Exc	chimp_down_AL356010.2_Exc	chimp_down_al356010.2_exc
42.5381268336577	0.982296166494636	0.244922754285061	4.01063661627517	6.05552491931605e-05	0.0003078446853202	L2/L3	Human	UP	human_up	chimp_down	AL592076.1_L2/L3	UP_AL592076.1_L2/L3	human_UP_AL592076.1_L2/L3	chimp_DOWN_AL592076.1_L2/L3	hg	pt	-0.982296166494636	human_up_AL592076.1_L2/L3	chimp_down_AL592076.1_L2/L3	-1.3519695507653	0.210575550812762	-6.42035386134373	1.35957933553464e-10	7.12866982881739e-10	Chimp	DOWN	macaque_up	DOWN_AL592076.1_L2/L3	macaque_UP_AL592076.1_L2/L3	rm	1.3519695507653	macaque_up_AL592076.1_L2/L3	down_AL592076.1_L2/L3	Exc	chimp_down_AL592076.1_Exc	chimp_down_al592076.1_exc
28.0259618097285	-3.07493512436753	0.452637012382139	-6.79337977286647	1.09536527014259e-11	1.35759843261698e-10	L2/L3	Human	DOWN	human_down	chimp_up	AL359764.3_L2/L3	DOWN_AL359764.3_L2/L3	human_DOWN_AL359764.3_L2/L3	chimp_UP_AL359764.3_L2/L3	hg	pt	3.07493512436753	human_down_AL359764.3_L2/L3	chimp_up_AL359764.3_L2/L3	3.16310775103039	0.379426576412298	8.33654769504929	7.6490971152908e-17	6.50691930192974e-16	Chimp	UP	macaque_down	UP_AL359764.3_L2/L3	macaque_DOWN_AL359764.3_L2/L3	rm	-3.16310775103039	macaque_down_AL359764.3_L2/L3	up_AL359764.3_L2/L3	Exc	chimp_up_AL359764.3_Exc	chimp_up_al359764.3_exc
53.052657365293	-0.895520595888819	0.232244410347928	-3.85594036277225	0.0001152855934465	0.0005557518840408	L2/L3	Human	DOWN	human_down	chimp_up	FH_L2/L3	DOWN_FH_L2/L3	human_DOWN_FH_L2/L3	chimp_UP_FH_L2/L3	hg	pt	0.895520595888819	human_down_FH_L2/L3	chimp_up_FH_L2/L3	0.561530864688663	0.189396441591461	2.96484379521721	0.0030283665463385	0.0060053365223399	Chimp	UP	macaque_down	UP_FH_L2/L3	macaque_DOWN_FH_L2/L3	rm	-0.561530864688663	macaque_down_FH_L2/L3	up_FH_L2/L3	Exc	chimp_up_FH_Exc	chimp_up_fh_exc
14.3936241506721	-2.5829372876779	0.543662203000952	-4.75099661779022	2.02416518534188e-06	1.33609486430837e-05	L2/L3	Human	DOWN	human_down	chimp_up	LINC01347_L2/L3	DOWN_LINC01347_L2/L3	human_DOWN_LINC01347_L2/L3	chimp_UP_LINC01347_L2/L3	hg	pt	2.5829372876779	human_down_LINC01347_L2/L3	chimp_up_LINC01347_L2/L3	3.07302059210392	0.503541452035364	6.10281552726685	1.04216101449645e-09	4.99315576714319e-09	Chimp	UP	macaque_down	UP_LINC01347_L2/L3	macaque_DOWN_LINC01347_L2/L3	rm	-3.07302059210392	macaque_down_LINC01347_L2/L3	up_LINC01347_L2/L3	Exc	chimp_up_LINC01347_Exc	chimp_up_linc01347_exc
8.20387522420826	-2.78550402240892	0.716363901752751	-3.88839249938967	0.0001009103471309	0.0004929384142122	L2/L3	Human	DOWN	human_down	chimp_up	AL591848.2_L2/L3	DOWN_AL591848.2_L2/L3	human_DOWN_AL591848.2_L2/L3	chimp_UP_AL591848.2_L2/L3	hg	pt	2.78550402240892	human_down_AL591848.2_L2/L3	chimp_up_AL591848.2_L2/L3	6.74447310420182	1.96685366177577	3.42906706038951	0.0006056598592001	0.001356559707188	Chimp	UP	macaque_down	UP_AL591848.2_L2/L3	macaque_DOWN_AL591848.2_L2/L3	rm	-6.74447310420182	macaque_down_AL591848.2_L2/L3	up_AL591848.2_L2/L3	Exc	chimp_up_AL591848.2_Exc	chimp_up_al591848.2_exc
18.763261723877	-1.33927419650009	0.3911145249327	-3.42425072740661	0.0006164971340623	0.002528431726661	L2/L3	Human	DOWN	human_down	chimp_up	KIF28P_L2/L3	DOWN_KIF28P_L2/L3	human_DOWN_KIF28P_L2/L3	chimp_UP_KIF28P_L2/L3	hg	pt	1.33927419650009	human_down_KIF28P_L2/L3	chimp_up_KIF28P_L2/L3	1.04483710964766	0.308949283136114	3.38190494906357	0.0007198504767377	0.001591648352832	Chimp	UP	macaque_down	UP_KIF28P_L2/L3	macaque_DOWN_KIF28P_L2/L3	rm	-1.04483710964766	macaque_down_KIF28P_L2/L3	up_KIF28P_L2/L3	Exc	chimp_up_KIF28P_Exc	chimp_up_kif28p_exc
23.1318168878194	-0.812013600277231	0.325116141619533	-2.49761084218171	0.0125033369547317	0.035249502452069	L2/L3	Human	DOWN	human_down	chimp_up	ZNF670-ZNF695_L2/L3	DOWN_ZNF670-ZNF695_L2/L3	human_DOWN_ZNF670-ZNF695_L2/L3	chimp_UP_ZNF670-ZNF695_L2/L3	hg	pt	0.812013600277231	human_down_ZNF670-ZNF695_L2/L3	chimp_up_ZNF670-ZNF695_L2/L3	1.77146331929906	0.337386078590511	5.25055250263928	1.51643673123335e-07	5.69135347593735e-07	Chimp	UP	macaque_down	UP_ZNF670-ZNF695_L2/L3	macaque_DOWN_ZNF670-ZNF695_L2/L3	rm	-1.77146331929906	macaque_down_ZNF670-ZNF695_L2/L3	up_ZNF670-ZNF695_L2/L3	Exc	chimp_up_ZNF670-ZNF695_Exc	chimp_up_znf670-znf695_exc
21.3446816927668	2.01968926348398	0.394295427287733	5.12227412165785	3.01872606578463e-07	2.24535622491227e-06	L2/L3	Human	UP	human_up	chimp_down	AL390728.4_L2/L3	UP_AL390728.4_L2/L3	human_UP_AL390728.4_L2/L3	chimp_DOWN_AL390728.4_L2/L3	hg	pt	-2.01968926348398	human_up_AL390728.4_L2/L3	chimp_down_AL390728.4_L2/L3	-1.1894800482654	0.395934062553762	-3.00423772734604	0.0026624720014134	0.0053365861609225	Chimp	DOWN	macaque_up	DOWN_AL390728.4_L2/L3	macaque_UP_AL390728.4_L2/L3	rm	1.1894800482654	macaque_up_AL390728.4_L2/L3	down_AL390728.4_L2/L3	Exc	chimp_down_AL390728.4_Exc	chimp_down_al390728.4_exc
12.1957241216829	-1.37708703655938	0.458796940151761	-3.00151748201256	0.0026863761378416	0.0093739647901484	L2/L3	Human	DOWN	human_down	chimp_up	OR2M3_L2/L3	DOWN_OR2M3_L2/L3	human_DOWN_OR2M3_L2/L3	chimp_UP_OR2M3_L2/L3	hg	pt	1.37708703655938	human_down_OR2M3_L2/L3	chimp_up_OR2M3_L2/L3	3.06460758843706	0.576237017451651	5.31831086102378	1.04735017143707e-07	4.00973958984486e-07	Chimp	UP	macaque_down	UP_OR2M3_L2/L3	macaque_DOWN_OR2M3_L2/L3	rm	-3.06460758843706	macaque_down_OR2M3_L2/L3	up_OR2M3_L2/L3	Exc	chimp_up_OR2M3_Exc	chimp_up_or2m3_exc
20.5872919206458	-2.07062565236278	0.407078481318106	-5.08655148181295	3.64632774275606e-07	2.67596155140111e-06	L2/L3	Human	DOWN	human_down	chimp_up	OR2M4_L2/L3	DOWN_OR2M4_L2/L3	human_DOWN_OR2M4_L2/L3	chimp_UP_OR2M4_L2/L3	hg	pt	2.07062565236278	human_down_OR2M4_L2/L3	chimp_up_OR2M4_L2/L3	2.76986970123246	0.398878783045083	6.9441389689544	3.80775530617182e-12	2.26620862616508e-11	Chimp	UP	macaque_down	UP_OR2M4_L2/L3	macaque_DOWN_OR2M4_L2/L3	rm	-2.76986970123246	macaque_down_OR2M4_L2/L3	up_OR2M4_L2/L3	Exc	chimp_up_OR2M4_Exc	chimp_up_or2m4_exc
21.9774284413575	-4.20949795674175	0.674725895799404	-6.23882673386116	4.40864978847832e-10	4.6158563285368e-09	L2/L3	Human	DOWN	human_down	chimp_up	LYPD9P_L2/L3	DOWN_LYPD9P_L2/L3	human_DOWN_LYPD9P_L2/L3	chimp_UP_LYPD9P_L2/L3	hg	pt	4.20949795674175	human_down_LYPD9P_L2/L3	chimp_up_LYPD9P_L2/L3	3.50405443481858	0.433380359004348	8.08540203083689	6.19594673079944e-16	4.95260182009844e-15	Chimp	UP	macaque_down	UP_LYPD9P_L2/L3	macaque_DOWN_LYPD9P_L2/L3	rm	-3.50405443481858	macaque_down_LYPD9P_L2/L3	up_LYPD9P_L2/L3	Exc	chimp_up_LYPD9P_Exc	chimp_up_lypd9p_exc
32.2355672882028	2.8188410968072	0.313867857126518	8.9809804757132	2.68364467723288e-19	5.85951296110422e-18	L2/L3	Human	UP	human_up	chimp_down	ALKAL2_L2/L3	UP_ALKAL2_L2/L3	human_UP_ALKAL2_L2/L3	chimp_DOWN_ALKAL2_L2/L3	hg	pt	-2.8188410968072	human_up_ALKAL2_L2/L3	chimp_down_ALKAL2_L2/L3	-2.50210834349577	0.302254126932907	-8.2781610589925	1.25091966322649e-16	1.04620775763743e-15	Chimp	DOWN	macaque_up	DOWN_ALKAL2_L2/L3	macaque_UP_ALKAL2_L2/L3	rm	2.50210834349577	macaque_up_ALKAL2_L2/L3	down_ALKAL2_L2/L3	Exc	chimp_down_ALKAL2_Exc	chimp_down_alkal2_exc
12.0105245670967	1.79749015965637	0.452848936574484	3.96929310081469	7.20861678035715e-05	0.0003620279971441	L2/L3	Human	UP	human_up	chimp_down	LINC01115.1_L2/L3	UP_LINC01115.1_L2/L3	human_UP_LINC01115.1_L2/L3	chimp_DOWN_LINC01115.1_L2/L3	hg	pt	-1.79749015965637	human_up_LINC01115.1_L2/L3	chimp_down_LINC01115.1_L2/L3	-1.41817993574798	0.432529063013662	-3.27880842472586	0.0010424637888162	0.0022405921433925	Chimp	DOWN	macaque_up	DOWN_LINC01115.1_L2/L3	macaque_UP_LINC01115.1_L2/L3	rm	1.41817993574798	macaque_up_LINC01115.1_L2/L3	down_LINC01115.1_L2/L3	Exc	chimp_down_LINC01115.1_Exc	chimp_down_linc01115.1_exc
268.942996168416	-1.99090111224562	0.136844637641625	-14.548623508796	5.95900646093347e-48	4.7471259078458e-46	L2/L3	Human	DOWN	human_down	chimp_up	SNTG2_L2/L3	DOWN_SNTG2_L2/L3	human_DOWN_SNTG2_L2/L3	chimp_UP_SNTG2_L2/L3	hg	pt	1.99090111224562	human_down_SNTG2_L2/L3	chimp_up_SNTG2_L2/L3	0.545779273835526	0.0948186579647585	5.75603246819183	8.61138299373952e-09	3.7463209534363e-08	Chimp	UP	macaque_down	UP_SNTG2_L2/L3	macaque_DOWN_SNTG2_L2/L3	rm	-0.545779273835526	macaque_down_SNTG2_L2/L3	up_SNTG2_L2/L3	Exc	chimp_up_SNTG2_Exc	chimp_up_sntg2_exc
124.708580833083	-0.763491249604009	0.189535929029897	-4.02821382474442	5.62022174370138e-05	0.0002869758836013	L2/L3	Human	DOWN	human_down	chimp_up	PXDN_L2/L3	DOWN_PXDN_L2/L3	human_DOWN_PXDN_L2/L3	chimp_UP_PXDN_L2/L3	hg	pt	0.763491249604009	human_down_PXDN_L2/L3	chimp_up_PXDN_L2/L3	0.749627884481548	0.174563294494722	4.29430417575106	1.75242078498632e-05	4.98041037688495e-05	Chimp	UP	macaque_down	UP_PXDN_L2/L3	macaque_DOWN_PXDN_L2/L3	rm	-0.749627884481548	macaque_down_PXDN_L2/L3	up_PXDN_L2/L3	Exc	chimp_up_PXDN_Exc	chimp_up_pxdn_exc
70.6222793732175	-0.898495435683809	0.178488171331093	-5.03392145811787	4.80546623508734e-07	3.46646279891291e-06	L2/L3	Human	DOWN	human_down	chimp_up	AC019118.2_L2/L3	DOWN_AC019118.2_L2/L3	human_DOWN_AC019118.2_L2/L3	chimp_UP_AC019118.2_L2/L3	hg	pt	0.898495435683809	human_down_AC019118.2_L2/L3	chimp_up_AC019118.2_L2/L3	2.58651895973386	0.221174268770639	11.6944840559916	1.3601127907793e-31	2.43025850682275e-30	Chimp	UP	macaque_down	UP_AC019118.2_L2/L3	macaque_DOWN_AC019118.2_L2/L3	rm	-2.58651895973386	macaque_down_AC019118.2_L2/L3	up_AC019118.2_L2/L3	Exc	chimp_up_AC019118.2_Exc	chimp_up_ac019118.2_exc
365.07445502736	-0.681961398819539	0.0926191343292597	-7.36307247695898	1.79724725941403e-13	2.59121806509746e-12	L2/L3	Human	DOWN	human_down	chimp_up	EIPR1_L2/L3	DOWN_EIPR1_L2/L3	human_DOWN_EIPR1_L2/L3	chimp_UP_EIPR1_L2/L3	hg	pt	0.681961398819539	human_down_EIPR1_L2/L3	chimp_up_EIPR1_L2/L3	1.75552502841385	0.0969679711525193	18.1041740643682	2.95408973958175e-73	1.8384773637773e-71	Chimp	UP	macaque_down	UP_EIPR1_L2/L3	macaque_DOWN_EIPR1_L2/L3	rm	-1.75552502841385	macaque_down_EIPR1_L2/L3	up_EIPR1_L2/L3	Exc	chimp_up_EIPR1_Exc	chimp_up_eipr1_exc
4.60191136326515	-2.95234063352653	1.14181670366883	-2.58565199128739	0.0097195009544762	0.028425467875242	L2/L3	Human	DOWN	human_down	chimp_up	AC231981.1_L2/L3	DOWN_AC231981.1_L2/L3	human_DOWN_AC231981.1_L2/L3	chimp_UP_AC231981.1_L2/L3	hg	pt	2.95234063352653	human_down_AC231981.1_L2/L3	chimp_up_AC231981.1_L2/L3	1.73324347658183	0.723407903889329	2.395942133426	0.0165777072697279	0.0282610664054667	Chimp	UP	macaque_down	UP_AC231981.1_L2/L3	macaque_DOWN_AC231981.1_L2/L3	rm	-1.73324347658183	macaque_down_AC231981.1_L2/L3	up_AC231981.1_L2/L3	Exc	chimp_up_AC231981.1_Exc	chimp_up_ac231981.1_exc
151.993743830084	0.526732875190549	0.133740992535592	3.93845495838061	8.20079846669061e-05	0.0004076666422951	L2/L3	Human	UP	human_up	chimp_down	SOX11_L2/L3	UP_SOX11_L2/L3	human_UP_SOX11_L2/L3	chimp_DOWN_SOX11_L2/L3	hg	pt	-0.526732875190549	human_up_SOX11_L2/L3	chimp_down_SOX11_L2/L3	-0.843734739046522	0.115898089350331	-7.27997108300998	3.3389173836502e-13	2.17152618708557e-12	Chimp	DOWN	macaque_up	DOWN_SOX11_L2/L3	macaque_UP_SOX11_L2/L3	rm	0.843734739046522	macaque_up_SOX11_L2/L3	down_SOX11_L2/L3	Exc	chimp_down_SOX11_Exc	chimp_down_sox11_exc
48.700199472623	0.978901058023504	0.221389752395075	4.42161864961404	9.79642452628386e-06	5.7622789207973e-05	L2/L3	Human	UP	human_up	chimp_down	LINC00299_L2/L3	UP_LINC00299_L2/L3	human_UP_LINC00299_L2/L3	chimp_DOWN_LINC00299_L2/L3	hg	pt	-0.978901058023504	human_up_LINC00299_L2/L3	chimp_down_LINC00299_L2/L3	-1.00151119776728	0.198639721747882	-5.04184756681457	4.61058503471083e-07	1.62570865217999e-06	Chimp	DOWN	macaque_up	DOWN_LINC00299_L2/L3	macaque_UP_LINC00299_L2/L3	rm	1.00151119776728	macaque_up_LINC00299_L2/L3	down_LINC00299_L2/L3	Exc	chimp_down_LINC00299_Exc	chimp_down_linc00299_exc
14.5995892903283	-1.66624146631193	0.495590047826946	-3.36213665633125	0.0007734183713568	0.0031053962255337	L2/L3	Human	DOWN	human_down	chimp_up	AC080162.1_L2/L3	DOWN_AC080162.1_L2/L3	human_DOWN_AC080162.1_L2/L3	chimp_UP_AC080162.1_L2/L3	hg	pt	1.66624146631193	human_down_AC080162.1_L2/L3	chimp_up_AC080162.1_L2/L3	1.39730942510049	0.403895971261109	3.45957752620704	0.0005410235080511	0.0012201567166152	Chimp	UP	macaque_down	UP_AC080162.1_L2/L3	macaque_DOWN_AC080162.1_L2/L3	rm	-1.39730942510049	macaque_down_AC080162.1_L2/L3	up_AC080162.1_L2/L3	Exc	chimp_up_AC080162.1_Exc	chimp_up_ac080162.1_exc
15.8125640488903	1.1541350661127	0.388290646071806	2.97234836272432	0.002955311533687	0.0101831115328596	L2/L3	Human	UP	human_up	chimp_down	AC010969.2_L2/L3	UP_AC010969.2_L2/L3	human_UP_AC010969.2_L2/L3	chimp_DOWN_AC010969.2_L2/L3	hg	pt	-1.1541350661127	human_up_AC010969.2_L2/L3	chimp_down_AC010969.2_L2/L3	-1.04693666968189	0.355709009717588	-2.94323911141046	0.0032479744859434	0.0063908469413033	Chimp	DOWN	macaque_up	DOWN_AC010969.2_L2/L3	macaque_UP_AC010969.2_L2/L3	rm	1.04693666968189	macaque_up_AC010969.2_L2/L3	down_AC010969.2_L2/L3	Exc	chimp_down_AC010969.2_Exc	chimp_down_ac010969.2_exc
37.4270791984757	-2.51026151720038	0.332237619309915	-7.5556209510964	4.16866229201429e-14	6.32549191266516e-13	L2/L3	Human	DOWN	human_down	chimp_up	CYS1_L2/L3	DOWN_CYS1_L2/L3	human_DOWN_CYS1_L2/L3	chimp_UP_CYS1_L2/L3	hg	pt	2.51026151720038	human_down_CYS1_L2/L3	chimp_up_CYS1_L2/L3	4.52822149938365	0.468408687844998	9.667244901491	4.15410607902546e-22	4.90427303118627e-21	Chimp	UP	macaque_down	UP_CYS1_L2/L3	macaque_DOWN_CYS1_L2/L3	rm	-4.52822149938365	macaque_down_CYS1_L2/L3	up_CYS1_L2/L3	Exc	chimp_up_CYS1_Exc	chimp_up_cys1_exc
27.823693986689	-1.60604079128703	0.332378541542623	-4.83196292947534	1.3519343220247e-06	9.19993189054694e-06	L2/L3	Human	DOWN	human_down	chimp_up	RRM2_L2/L3	DOWN_RRM2_L2/L3	human_DOWN_RRM2_L2/L3	chimp_UP_RRM2_L2/L3	hg	pt	1.60604079128703	human_down_RRM2_L2/L3	chimp_up_RRM2_L2/L3	1.44025820070116	0.268229913715236	5.36949134700239	7.89590251718076e-08	3.07226138425596e-07	Chimp	UP	macaque_down	UP_RRM2_L2/L3	macaque_DOWN_RRM2_L2/L3	rm	-1.44025820070116	macaque_down_RRM2_L2/L3	up_RRM2_L2/L3	Exc	chimp_up_RRM2_Exc	chimp_up_rrm2_exc
56.4349411250662	-0.686413648798489	0.208393204182371	-3.29383893055258	0.0009882911277693	0.0038661676833152	L2/L3	Human	DOWN	human_down	chimp_up	E2F6_L2/L3	DOWN_E2F6_L2/L3	human_DOWN_E2F6_L2/L3	chimp_UP_E2F6_L2/L3	hg	pt	0.686413648798489	human_down_E2F6_L2/L3	chimp_up_E2F6_L2/L3	0.880353424425545	0.185799446162634	4.738191865518	2.15633601801524e-06	6.9872791361353e-06	Chimp	UP	macaque_down	UP_E2F6_L2/L3	macaque_DOWN_E2F6_L2/L3	rm	-0.880353424425545	macaque_down_E2F6_L2/L3	up_E2F6_L2/L3	Exc	chimp_up_E2F6_Exc	chimp_up_e2f6_exc
99.6047724884223	-0.586821027347607	0.167698797638984	-3.49925602096976	0.0004665583652889	0.0019746330659494	L2/L3	Human	DOWN	human_down	chimp_up	LINC00276_L2/L3	DOWN_LINC00276_L2/L3	human_DOWN_LINC00276_L2/L3	chimp_UP_LINC00276_L2/L3	hg	pt	0.586821027347607	human_down_LINC00276_L2/L3	chimp_up_LINC00276_L2/L3	1.24685403510098	0.164435493843556	7.58263320136487	3.38611149119859e-14	2.3935751335768e-13	Chimp	UP	macaque_down	UP_LINC00276_L2/L3	macaque_DOWN_LINC00276_L2/L3	rm	-1.24685403510098	macaque_down_LINC00276_L2/L3	up_LINC00276_L2/L3	Exc	chimp_up_LINC00276_Exc	chimp_up_linc00276_exc
5.31312374483977	-2.05005237105655	0.757622558449926	-2.70590196687239	0.0068119151878333	0.0210002214294577	L2/L3	Human	DOWN	human_down	chimp_up	AC104623.2_L2/L3	DOWN_AC104623.2_L2/L3	human_DOWN_AC104623.2_L2/L3	chimp_UP_AC104623.2_L2/L3	hg	pt	2.05005237105655	human_down_AC104623.2_L2/L3	chimp_up_AC104623.2_L2/L3	6.00536166462555	1.98198088069831	3.02997961438946	0.0024457024579224	0.0049319597112554	Chimp	UP	macaque_down	UP_AC104623.2_L2/L3	macaque_DOWN_AC104623.2_L2/L3	rm	-6.00536166462555	macaque_down_AC104623.2_L2/L3	up_AC104623.2_L2/L3	Exc	chimp_up_AC104623.2_Exc	chimp_up_ac104623.2_exc
41.9796049361023	-1.52006744852262	0.270202499046915	-5.62566021367068	1.84799794211879e-08	1.60982293000657e-07	L2/L3	Human	DOWN	human_down	chimp_up	AC008164.1_L2/L3	DOWN_AC008164.1_L2/L3	human_DOWN_AC008164.1_L2/L3	chimp_UP_AC008164.1_L2/L3	hg	pt	1.52006744852262	human_down_AC008164.1_L2/L3	chimp_up_AC008164.1_L2/L3	4.79979377469867	0.513278183878163	9.35125225551763	8.66160621071961e-21	9.44023985545096e-20	Chimp	UP	macaque_down	UP_AC008164.1_L2/L3	macaque_DOWN_AC008164.1_L2/L3	rm	-4.79979377469867	macaque_down_AC008164.1_L2/L3	up_AC008164.1_L2/L3	Exc	chimp_up_AC008164.1_Exc	chimp_up_ac008164.1_exc
132.381878719699	-0.561330188141064	0.136238631951923	-4.12019836149813	3.78546355275644e-05	0.0001998343028438	L2/L3	Human	DOWN	human_down	chimp_up	LINC01376_L2/L3	DOWN_LINC01376_L2/L3	human_DOWN_LINC01376_L2/L3	chimp_UP_LINC01376_L2/L3	hg	pt	0.561330188141064	human_down_LINC01376_L2/L3	chimp_up_LINC01376_L2/L3	1.83273364980928	0.149638115094253	12.2477728929884	1.72672848720401e-34	3.44998325406494e-33	Chimp	UP	macaque_down	UP_LINC01376_L2/L3	macaque_DOWN_LINC01376_L2/L3	rm	-1.83273364980928	macaque_down_LINC01376_L2/L3	up_LINC01376_L2/L3	Exc	chimp_up_LINC01376_Exc	chimp_up_linc01376_exc
332.773415236676	0.734879621362235	0.0991019911067622	7.41538704878847	1.212701205939e-13	1.77757742766539e-12	L2/L3	Human	UP	human_up	chimp_down	AC096570.1_L2/L3	UP_AC096570.1_L2/L3	human_UP_AC096570.1_L2/L3	chimp_DOWN_AC096570.1_L2/L3	hg	pt	-0.734879621362235	human_up_AC096570.1_L2/L3	chimp_down_AC096570.1_L2/L3	-0.627281416176576	0.0927185738567063	-6.7654342607342	1.3290993477048e-11	7.56818252553554e-11	Chimp	DOWN	macaque_up	DOWN_AC096570.1_L2/L3	macaque_UP_AC096570.1_L2/L3	rm	0.627281416176576	macaque_up_AC096570.1_L2/L3	down_AC096570.1_L2/L3	Exc	chimp_down_AC096570.1_Exc	chimp_down_ac096570.1_exc
7.35633675545881	1.52200832301459	0.612497407158306	2.48492206697818	0.0129579798838752	0.0363159575248419	L2/L3	Human	UP	human_up	chimp_down	AC012506.4_L2/L3	UP_AC012506.4_L2/L3	human_UP_AC012506.4_L2/L3	chimp_DOWN_AC012506.4_L2/L3	hg	pt	-1.52200832301459	human_up_AC012506.4_L2/L3	chimp_down_AC012506.4_L2/L3	-1.99863913422927	0.530901446713292	-3.76461421720068	0.0001668064104074	0.0004084649269027	Chimp	DOWN	macaque_up	DOWN_AC012506.4_L2/L3	macaque_UP_AC012506.4_L2/L3	rm	1.99863913422927	macaque_up_AC012506.4_L2/L3	down_AC012506.4_L2/L3	Exc	chimp_down_AC012506.4_Exc	chimp_down_ac012506.4_exc
24.6859437831906	-2.7169328877422	0.470061060423797	-5.7799573640341	7.47195587695363e-09	6.84239458003246e-08	L2/L3	Human	DOWN	human_down	chimp_up	AC009242.1_L2/L3	DOWN_AC009242.1_L2/L3	human_DOWN_AC009242.1_L2/L3	chimp_UP_AC009242.1_L2/L3	hg	pt	2.7169328877422	human_down_AC009242.1_L2/L3	chimp_up_AC009242.1_L2/L3	1.02497250824716	0.256567494818305	3.99494296412344	6.47098291809297e-05	0.0001684788081219	Chimp	UP	macaque_down	UP_AC009242.1_L2/L3	macaque_DOWN_AC009242.1_L2/L3	rm	-1.02497250824716	macaque_down_AC009242.1_L2/L3	up_AC009242.1_L2/L3	Exc	chimp_up_AC009242.1_Exc	chimp_up_ac009242.1_exc
121.136485510833	-1.34284125297024	0.143501210161533	-9.35769985116264	8.14913649723753e-21	1.91836257135719e-19	L2/L3	Human	DOWN	human_down	chimp_up	DNAJC27-AS1_L2/L3	DOWN_DNAJC27-AS1_L2/L3	human_DOWN_DNAJC27-AS1_L2/L3	chimp_UP_DNAJC27-AS1_L2/L3	hg	pt	1.34284125297024	human_down_DNAJC27-AS1_L2/L3	chimp_up_DNAJC27-AS1_L2/L3	4.8675860057894	0.30722234263543	15.8438542068067	1.55020844862005e-56	6.08744128192875e-55	Chimp	UP	macaque_down	UP_DNAJC27-AS1_L2/L3	macaque_DOWN_DNAJC27-AS1_L2/L3	rm	-4.8675860057894	macaque_down_DNAJC27-AS1_L2/L3	up_DNAJC27-AS1_L2/L3	Exc	chimp_up_DNAJC27-AS1_Exc	chimp_up_dnajc27-as1_exc
4.86424175830461	-2.4046755335552	0.922580457377543	-2.60646701794502	0.0091481633870351	0.0270094747924195	L2/L3	Human	DOWN	human_down	chimp_up	DTNB-AS1_L2/L3	DOWN_DTNB-AS1_L2/L3	human_DOWN_DTNB-AS1_L2/L3	chimp_UP_DTNB-AS1_L2/L3	hg	pt	2.4046755335552	human_down_DTNB-AS1_L2/L3	chimp_up_DTNB-AS1_L2/L3	1.76600574572322	0.644962961210448	2.73815064109857	0.0061785767321449	0.0115182664623344	Chimp	UP	macaque_down	UP_DTNB-AS1_L2/L3	macaque_DOWN_DTNB-AS1_L2/L3	rm	-1.76600574572322	macaque_down_DTNB-AS1_L2/L3	up_DTNB-AS1_L2/L3	Exc	chimp_up_DTNB-AS1_Exc	chimp_up_dtnb-as1_exc
168.287701064797	-0.798587600979812	0.120147713963272	-6.64671490315604	2.99706742547462e-11	3.5276510430359e-10	L2/L3	Human	DOWN	human_down	chimp_up	MRPL33_L2/L3	DOWN_MRPL33_L2/L3	human_DOWN_MRPL33_L2/L3	chimp_UP_MRPL33_L2/L3	hg	pt	0.798587600979812	human_down_MRPL33_L2/L3	chimp_up_MRPL33_L2/L3	1.77034496714893	0.125005708574034	14.1621129734284	1.57195546808699e-45	4.56384050393684e-44	Chimp	UP	macaque_down	UP_MRPL33_L2/L3	macaque_DOWN_MRPL33_L2/L3	rm	-1.77034496714893	macaque_down_MRPL33_L2/L3	up_MRPL33_L2/L3	Exc	chimp_up_MRPL33_Exc	chimp_up_mrpl33_exc
37.0010726725826	2.05130399342428	0.274101615776754	7.48373550302231	7.22392727107186e-14	1.07756098310079e-12	L2/L3	Human	UP	human_up	chimp_down	PLB1_L2/L3	UP_PLB1_L2/L3	human_UP_PLB1_L2/L3	chimp_DOWN_PLB1_L2/L3	hg	pt	-2.05130399342428	human_up_PLB1_L2/L3	chimp_down_PLB1_L2/L3	-0.915985144886081	0.284026427362435	-3.22499970651402	0.0012597279793949	0.0026676329172759	Chimp	DOWN	macaque_up	DOWN_PLB1_L2/L3	macaque_UP_PLB1_L2/L3	rm	0.915985144886081	macaque_up_PLB1_L2/L3	down_PLB1_L2/L3	Exc	chimp_down_PLB1_Exc	chimp_down_plb1_exc
21.3031130214224	0.952114822695977	0.359254415528033	2.65025224894328	0.0080431693920301	0.0242419692148822	L2/L3	Human	UP	human_up	chimp_down	AL133243.2_L2/L3	UP_AL133243.2_L2/L3	human_UP_AL133243.2_L2/L3	chimp_DOWN_AL133243.2_L2/L3	hg	pt	-0.952114822695977	human_up_AL133243.2_L2/L3	chimp_down_AL133243.2_L2/L3	-1.19219548202731	0.318264647793263	-3.74592494106268	0.0001797303281581	0.0004377735644777	Chimp	DOWN	macaque_up	DOWN_AL133243.2_L2/L3	macaque_UP_AL133243.2_L2/L3	rm	1.19219548202731	macaque_up_AL133243.2_L2/L3	down_AL133243.2_L2/L3	Exc	chimp_down_AL133243.2_Exc	chimp_down_al133243.2_exc
1941.9357903275	-0.508427174809695	0.0399081605382749	-12.7399300782624	3.54712584822756e-37	1.78877651433439e-35	L2/L3	Human	DOWN	human_down	chimp_up	LINC00486_L2/L3	DOWN_LINC00486_L2/L3	human_DOWN_LINC00486_L2/L3	chimp_UP_LINC00486_L2/L3	hg	pt	0.508427174809695	human_down_LINC00486_L2/L3	chimp_up_LINC00486_L2/L3	0.8990414194015	0.0377476022888796	23.817179499805	2.21701854829153e-125	4.19403604103785e-123	Chimp	UP	macaque_down	UP_LINC00486_L2/L3	macaque_DOWN_LINC00486_L2/L3	rm	-0.8990414194015	macaque_down_LINC00486_L2/L3	up_LINC00486_L2/L3	Exc	chimp_up_LINC00486_Exc	chimp_up_linc00486_exc
39.6566456807974	0.701856363421815	0.255250391697266	2.74967790942407	0.005965386966656	0.0187667711025705	L2/L3	Human	UP	human_up	chimp_down	FAM98A_L2/L3	UP_FAM98A_L2/L3	human_UP_FAM98A_L2/L3	chimp_DOWN_FAM98A_L2/L3	hg	pt	-0.701856363421815	human_up_FAM98A_L2/L3	chimp_down_FAM98A_L2/L3	-0.562548540219703	0.235169519905608	-2.39209800847276	0.0167523682406827	0.0285269752408858	Chimp	DOWN	macaque_up	DOWN_FAM98A_L2/L3	macaque_UP_FAM98A_L2/L3	rm	0.562548540219703	macaque_up_FAM98A_L2/L3	down_FAM98A_L2/L3	Exc	chimp_down_FAM98A_Exc	chimp_down_fam98a_exc
11.072685136275	-1.21367065768751	0.473988028514036	-2.56055128964417	0.0104506236183105	0.0302578168943633	L2/L3	Human	DOWN	human_down	chimp_up	AC017050.1_L2/L3	DOWN_AC017050.1_L2/L3	human_DOWN_AC017050.1_L2/L3	chimp_UP_AC017050.1_L2/L3	hg	pt	1.21367065768751	human_down_AC017050.1_L2/L3	chimp_up_AC017050.1_L2/L3	2.21328291306585	0.499211173115656	4.43356044948352	9.26895031633487e-06	2.7418056557478e-05	Chimp	UP	macaque_down	UP_AC017050.1_L2/L3	macaque_DOWN_AC017050.1_L2/L3	rm	-2.21328291306585	macaque_down_AC017050.1_L2/L3	up_AC017050.1_L2/L3	Exc	chimp_up_AC017050.1_Exc	chimp_up_ac017050.1_exc
74.9456403470803	1.81993250980013	0.212455372326451	8.56618728851764	1.06967853429762e-17	2.1169236663908e-16	L2/L3	Human	UP	human_up	chimp_down	LINC01320_L2/L3	UP_LINC01320_L2/L3	human_UP_LINC01320_L2/L3	chimp_DOWN_LINC01320_L2/L3	hg	pt	-1.81993250980013	human_up_LINC01320_L2/L3	chimp_down_LINC01320_L2/L3	-2.62511452995659	0.182966784500642	-14.3474922900411	1.10459635915373e-46	3.32438873949347e-45	Chimp	DOWN	macaque_up	DOWN_LINC01320_L2/L3	macaque_UP_LINC01320_L2/L3	rm	2.62511452995659	macaque_up_LINC01320_L2/L3	down_LINC01320_L2/L3	Exc	chimp_down_LINC01320_Exc	chimp_down_linc01320_exc
9.08536637402695	4.88258706893653	1.51052561171823	3.23237622126946	0.0012276530861909	0.0046602915065746	L2/L3	Human	UP	human_up	chimp_down	AC012593.2_L2/L3	UP_AC012593.2_L2/L3	human_UP_AC012593.2_L2/L3	chimp_DOWN_AC012593.2_L2/L3	hg	pt	-4.88258706893653	human_up_AC012593.2_L2/L3	chimp_down_AC012593.2_L2/L3	-7.03641733894566	1.43359928718292	-4.90821766016112	9.19078209755948e-07	3.12914558030892e-06	Chimp	DOWN	macaque_up	DOWN_AC012593.2_L2/L3	macaque_UP_AC012593.2_L2/L3	rm	7.03641733894566	macaque_up_AC012593.2_L2/L3	down_AC012593.2_L2/L3	Exc	chimp_down_AC012593.2_Exc	chimp_down_ac012593.2_exc
47.9414641322156	-1.42961587872073	0.239047486042204	-5.98046815881732	2.22497217403549e-09	2.15984384947101e-08	L2/L3	Human	DOWN	human_down	chimp_up	CYP1B1_L2/L3	DOWN_CYP1B1_L2/L3	human_DOWN_CYP1B1_L2/L3	chimp_UP_CYP1B1_L2/L3	hg	pt	1.42961587872073	human_down_CYP1B1_L2/L3	chimp_up_CYP1B1_L2/L3	2.40427707905668	0.250263962900105	9.60696478708109	7.47190579167333e-22	8.67090294305383e-21	Chimp	UP	macaque_down	UP_CYP1B1_L2/L3	macaque_DOWN_CYP1B1_L2/L3	rm	-2.40427707905668	macaque_down_CYP1B1_L2/L3	up_CYP1B1_L2/L3	Exc	chimp_up_CYP1B1_Exc	chimp_up_cyp1b1_exc
550.074034608997	-1.50368388183012	0.0860843738742667	-17.4675590255948	2.53093653890767e-68	3.59017430199761e-66	L2/L3	Human	DOWN	human_down	chimp_up	CYP1B1-AS1_L2/L3	DOWN_CYP1B1-AS1_L2/L3	human_DOWN_CYP1B1-AS1_L2/L3	chimp_UP_CYP1B1-AS1_L2/L3	hg	pt	1.50368388183012	human_down_CYP1B1-AS1_L2/L3	chimp_up_CYP1B1-AS1_L2/L3	4.50870053799808	0.137305998034322	32.8368796887592	1.75326401720607e-236	1.89958186882382e-233	Chimp	UP	macaque_down	UP_CYP1B1-AS1_L2/L3	macaque_DOWN_CYP1B1-AS1_L2/L3	rm	-4.50870053799808	macaque_down_CYP1B1-AS1_L2/L3	up_CYP1B1-AS1_L2/L3	Exc	chimp_up_CYP1B1-AS1_Exc	chimp_up_cyp1b1-as1_exc
38.0683921698221	-1.94097454716101	0.323172005916911	-6.00601076709611	1.90143569798675e-09	1.85890914591528e-08	L2/L3	Human	DOWN	human_down	chimp_up	LINC02613_L2/L3	DOWN_LINC02613_L2/L3	human_DOWN_LINC02613_L2/L3	chimp_UP_LINC02613_L2/L3	hg	pt	1.94097454716101	human_down_LINC02613_L2/L3	chimp_up_LINC02613_L2/L3	1.86873018380912	0.27303963741149	6.8441717895809	7.69195720389922e-12	4.45662352727617e-11	Chimp	UP	macaque_down	UP_LINC02613_L2/L3	macaque_DOWN_LINC02613_L2/L3	rm	-1.86873018380912	macaque_down_LINC02613_L2/L3	up_LINC02613_L2/L3	Exc	chimp_up_LINC02613_Exc	chimp_up_linc02613_exc
412.81921595272	-0.647197409691013	0.0871098321498623	-7.42967118312874	1.08867971234828e-13	1.60112380169911e-12	L2/L3	Human	DOWN	human_down	chimp_up	MAP4K3-DT_L2/L3	DOWN_MAP4K3-DT_L2/L3	human_DOWN_MAP4K3-DT_L2/L3	chimp_UP_MAP4K3-DT_L2/L3	hg	pt	0.647197409691013	human_down_MAP4K3-DT_L2/L3	chimp_up_MAP4K3-DT_L2/L3	3.33014136813659	0.124129933075815	26.8278672647203	1.52897346930665e-158	4.99241254991692e-156	Chimp	UP	macaque_down	UP_MAP4K3-DT_L2/L3	macaque_DOWN_MAP4K3-DT_L2/L3	rm	-3.33014136813659	macaque_down_MAP4K3-DT_L2/L3	up_MAP4K3-DT_L2/L3	Exc	chimp_up_MAP4K3-DT_Exc	chimp_up_map4k3-dt_exc
293.604360500165	-0.889110117355704	0.0996932348823339	-8.91845989755578	4.72817287789448e-19	1.02422006961838e-17	L2/L3	Human	DOWN	human_down	chimp_up	TMEM178A_L2/L3	DOWN_TMEM178A_L2/L3	human_DOWN_TMEM178A_L2/L3	chimp_UP_TMEM178A_L2/L3	hg	pt	0.889110117355704	human_down_TMEM178A_L2/L3	chimp_up_TMEM178A_L2/L3	0.599014595044557	0.0824410738481043	7.2659727376699	3.70363283443852e-13	2.40217121746059e-12	Chimp	UP	macaque_down	UP_TMEM178A_L2/L3	macaque_DOWN_TMEM178A_L2/L3	rm	-0.599014595044557	macaque_down_TMEM178A_L2/L3	up_TMEM178A_L2/L3	Exc	chimp_up_TMEM178A_Exc	chimp_up_tmem178a_exc
7.77746763120145	4.52396141193844	0.825328773773009	5.48140517536672	4.21960868235847e-08	3.52093116125297e-07	L2/L3	Human	UP	human_up	chimp_down	AC007317.1_L2/L3	UP_AC007317.1_L2/L3	human_UP_AC007317.1_L2/L3	chimp_DOWN_AC007317.1_L2/L3	hg	pt	-4.52396141193844	human_up_AC007317.1_L2/L3	chimp_down_AC007317.1_L2/L3	-2.46619934723483	0.884955834481073	-2.78680500330389	0.005323049908859	0.0100538999704884	Chimp	DOWN	macaque_up	DOWN_AC007317.1_L2/L3	macaque_UP_AC007317.1_L2/L3	rm	2.46619934723483	macaque_up_AC007317.1_L2/L3	down_AC007317.1_L2/L3	Exc	chimp_down_AC007317.1_Exc	chimp_down_ac007317.1_exc
36.7207740244336	-1.86348991383394	0.302810408493194	-6.15398236509372	7.55610899988794e-10	7.6950518101221e-09	L2/L3	Human	DOWN	human_down	chimp_up	PLEKHH2_L2/L3	DOWN_PLEKHH2_L2/L3	human_DOWN_PLEKHH2_L2/L3	chimp_UP_PLEKHH2_L2/L3	hg	pt	1.86348991383394	human_down_PLEKHH2_L2/L3	chimp_up_PLEKHH2_L2/L3	1.79076819890583	0.248539406276878	7.20516808876124	5.79722910138893e-13	3.69571417118765e-12	Chimp	UP	macaque_down	UP_PLEKHH2_L2/L3	macaque_DOWN_PLEKHH2_L2/L3	rm	-1.79076819890583	macaque_down_PLEKHH2_L2/L3	up_PLEKHH2_L2/L3	Exc	chimp_up_PLEKHH2_Exc	chimp_up_plekhh2_exc
11.4429520981706	-2.54651332172805	0.60895017686418	-4.18180898614965	2.89198889983051e-05	0.0001558484312268	L2/L3	Human	DOWN	human_down	chimp_up	ABCG5_L2/L3	DOWN_ABCG5_L2/L3	human_DOWN_ABCG5_L2/L3	chimp_UP_ABCG5_L2/L3	hg	pt	2.54651332172805	human_down_ABCG5_L2/L3	chimp_up_ABCG5_L2/L3	2.55108886842019	0.497488988225018	5.12793032368853	2.92944814314809e-07	1.06102911320586e-06	Chimp	UP	macaque_down	UP_ABCG5_L2/L3	macaque_DOWN_ABCG5_L2/L3	rm	-2.55108886842019	macaque_down_ABCG5_L2/L3	up_ABCG5_L2/L3	Exc	chimp_up_ABCG5_Exc	chimp_up_abcg5_exc
21.5457083574084	-1.21643881401702	0.38870158705533	-3.12949278965477	0.0017510837001522	0.006396590349767	L2/L3	Human	DOWN	human_down	chimp_up	AC013717.1_L2/L3	DOWN_AC013717.1_L2/L3	human_DOWN_AC013717.1_L2/L3	chimp_UP_AC013717.1_L2/L3	hg	pt	1.21643881401702	human_down_AC013717.1_L2/L3	chimp_up_AC013717.1_L2/L3	0.757087126019303	0.310866054280845	2.43541266598162	0.0148748148612359	0.0256404459815172	Chimp	UP	macaque_down	UP_AC013717.1_L2/L3	macaque_DOWN_AC013717.1_L2/L3	rm	-0.757087126019303	macaque_down_AC013717.1_L2/L3	up_AC013717.1_L2/L3	Exc	chimp_up_AC013717.1_Exc	chimp_up_ac013717.1_exc
17.676643197895	2.95919460595391	0.418537407631904	7.07032287196769	1.54573623380586e-12	2.06351563890039e-11	L2/L3	Human	UP	human_up	chimp_down	EPCAM-DT_L2/L3	UP_EPCAM-DT_L2/L3	human_UP_EPCAM-DT_L2/L3	chimp_DOWN_EPCAM-DT_L2/L3	hg	pt	-2.95919460595391	human_up_EPCAM-DT_L2/L3	chimp_down_EPCAM-DT_L2/L3	-2.57089927239497	0.40518840601344	-6.34494776809999	2.2250092291647e-10	1.14177222790893e-09	Chimp	DOWN	macaque_up	DOWN_EPCAM-DT_L2/L3	macaque_UP_EPCAM-DT_L2/L3	rm	2.57089927239497	macaque_up_EPCAM-DT_L2/L3	down_EPCAM-DT_L2/L3	Exc	chimp_down_EPCAM-DT_Exc	chimp_down_epcam-dt_exc
70.1746558522158	2.64873202413003	0.235875894078727	11.2293459849948	2.92636565687784e-29	1.0979863770951e-27	L2/L3	Human	UP	human_up	chimp_down	AC009975.2_L2/L3	UP_AC009975.2_L2/L3	human_UP_AC009975.2_L2/L3	chimp_DOWN_AC009975.2_L2/L3	hg	pt	-2.64873202413003	human_up_AC009975.2_L2/L3	chimp_down_AC009975.2_L2/L3	-1.27048062640377	0.246050749348558	-5.16349017333817	2.42387311748574e-07	8.86806440957641e-07	Chimp	DOWN	macaque_up	DOWN_AC009975.2_L2/L3	macaque_UP_AC009975.2_L2/L3	rm	1.27048062640377	macaque_up_AC009975.2_L2/L3	down_AC009975.2_L2/L3	Exc	chimp_down_AC009975.2_Exc	chimp_down_ac009975.2_exc
102.241895076499	1.511983100114	0.187763152554479	8.05260819039191	8.10480391016933e-16	1.39764959665014e-14	L2/L3	Human	UP	human_up	chimp_down	AC007402.1_L2/L3	UP_AC007402.1_L2/L3	human_UP_AC007402.1_L2/L3	chimp_DOWN_AC007402.1_L2/L3	hg	pt	-1.511983100114	human_up_AC007402.1_L2/L3	chimp_down_AC007402.1_L2/L3	-2.09343384250701	0.16702573735938	-12.5336003636534	4.88916934283919e-36	1.03497549250368e-34	Chimp	DOWN	macaque_up	DOWN_AC007402.1_L2/L3	macaque_UP_AC007402.1_L2/L3	rm	2.09343384250701	macaque_up_AC007402.1_L2/L3	down_AC007402.1_L2/L3	Exc	chimp_down_AC007402.1_Exc	chimp_down_ac007402.1_exc
816.454662673327	-0.927338767202955	0.0679891898839382	-13.6395031149213	2.33143697718608e-42	1.46880529562723e-40	L2/L3	Human	DOWN	human_down	chimp_up	EML6_L2/L3	DOWN_EML6_L2/L3	human_DOWN_EML6_L2/L3	chimp_UP_EML6_L2/L3	hg	pt	0.927338767202955	human_down_EML6_L2/L3	chimp_up_EML6_L2/L3	1.3759620830021	0.0650189665129809	21.1624723799231	2.1181948412488e-99	2.4042520112384e-97	Chimp	UP	macaque_down	UP_EML6_L2/L3	macaque_DOWN_EML6_L2/L3	rm	-1.3759620830021	macaque_down_EML6_L2/L3	up_EML6_L2/L3	Exc	chimp_up_EML6_Exc	chimp_up_eml6_exc
35.6113402709795	-1.1212019141589	0.27379244257164	-4.09507984817928	4.22022913422245e-05	0.0002210869144011	L2/L3	Human	DOWN	human_down	chimp_up	AC104781.1_L2/L3	DOWN_AC104781.1_L2/L3	human_DOWN_AC104781.1_L2/L3	chimp_UP_AC104781.1_L2/L3	hg	pt	1.1212019141589	human_down_AC104781.1_L2/L3	chimp_up_AC104781.1_L2/L3	1.10730521989071	0.231245687175388	4.78843620141068	1.68085981956718e-06	5.52772829183268e-06	Chimp	UP	macaque_down	UP_AC104781.1_L2/L3	macaque_DOWN_AC104781.1_L2/L3	rm	-1.10730521989071	macaque_down_AC104781.1_L2/L3	up_AC104781.1_L2/L3	Exc	chimp_up_AC104781.1_Exc	chimp_up_ac104781.1_exc
160.009419646415	1.65825842900941	0.116071847062802	14.2864826482186	2.65693980844453e-46	1.98701141388673e-44	L2/L3	Human	UP	human_up	chimp_down	RPS27A_L2/L3	UP_RPS27A_L2/L3	human_UP_RPS27A_L2/L3	chimp_DOWN_RPS27A_L2/L3	hg	pt	-1.65825842900941	human_up_RPS27A_L2/L3	chimp_down_RPS27A_L2/L3	-0.542776647262649	0.121378131280972	-4.47178286182542	7.75701694753981e-06	2.32427725910193e-05	Chimp	DOWN	macaque_up	DOWN_RPS27A_L2/L3	macaque_UP_RPS27A_L2/L3	rm	0.542776647262649	macaque_up_RPS27A_L2/L3	down_RPS27A_L2/L3	Exc	chimp_down_RPS27A_Exc	chimp_down_rps27a_exc
609.736520528052	-0.643687648470952	0.0678117872268047	-9.49226786071957	2.26061607001142e-21	5.53498502576182e-20	L2/L3	Human	DOWN	human_down	chimp_up	XPO1_L2/L3	DOWN_XPO1_L2/L3	human_DOWN_XPO1_L2/L3	chimp_UP_XPO1_L2/L3	hg	pt	0.643687648470952	human_down_XPO1_L2/L3	chimp_up_XPO1_L2/L3	0.919975023113808	0.0623760865877323	14.7488416385317	3.12990730379854e-49	1.0081685201803e-47	Chimp	UP	macaque_down	UP_XPO1_L2/L3	macaque_DOWN_XPO1_L2/L3	rm	-0.919975023113808	macaque_down_XPO1_L2/L3	up_XPO1_L2/L3	Exc	chimp_up_XPO1_Exc	chimp_up_xpo1_exc
233.54206509998	-0.756831900044071	0.101251072633159	-7.4748037760166	7.73191391698952e-14	1.14943604660479e-12	L2/L3	Human	DOWN	human_down	chimp_up	CEP68_L2/L3	DOWN_CEP68_L2/L3	human_DOWN_CEP68_L2/L3	chimp_UP_CEP68_L2/L3	hg	pt	0.756831900044071	human_down_CEP68_L2/L3	chimp_up_CEP68_L2/L3	1.43351882176063	0.0991430439292848	14.4590963213022	2.19662872022755e-47	6.73858972655649e-46	Chimp	UP	macaque_down	UP_CEP68_L2/L3	macaque_DOWN_CEP68_L2/L3	rm	-1.43351882176063	macaque_down_CEP68_L2/L3	up_CEP68_L2/L3	Exc	chimp_up_CEP68_Exc	chimp_up_cep68_exc
24.6888300156724	-1.85120861687512	0.400321532926823	-4.62430437688575	3.75857609579277e-06	2.36858161703054e-05	L2/L3	Human	DOWN	human_down	chimp_up	ARHGAP25_L2/L3	DOWN_ARHGAP25_L2/L3	human_DOWN_ARHGAP25_L2/L3	chimp_UP_ARHGAP25_L2/L3	hg	pt	1.85120861687512	human_down_ARHGAP25_L2/L3	chimp_up_ARHGAP25_L2/L3	2.18375428673176	0.367493943525859	5.94228646540428	2.81073668401876e-09	1.28790310650271e-08	Chimp	UP	macaque_down	UP_ARHGAP25_L2/L3	macaque_DOWN_ARHGAP25_L2/L3	rm	-2.18375428673176	macaque_down_ARHGAP25_L2/L3	up_ARHGAP25_L2/L3	Exc	chimp_up_ARHGAP25_Exc	chimp_up_arhgap25_exc
11.7647088863811	-2.24721177719538	0.569881856585188	-3.94329412531394	8.03699869173401e-05	0.0004000667653048	L2/L3	Human	DOWN	human_down	chimp_up	AC005234.2_L2/L3	DOWN_AC005234.2_L2/L3	human_DOWN_AC005234.2_L2/L3	chimp_UP_AC005234.2_L2/L3	hg	pt	2.24721177719538	human_down_AC005234.2_L2/L3	chimp_up_AC005234.2_L2/L3	1.85798933631243	0.424835562071973	4.37343175145414	1.22308493313791e-05	3.55616643892112e-05	Chimp	UP	macaque_down	UP_AC005234.2_L2/L3	macaque_DOWN_AC005234.2_L2/L3	rm	-1.85798933631243	macaque_down_AC005234.2_L2/L3	up_AC005234.2_L2/L3	Exc	chimp_up_AC005234.2_Exc	chimp_up_ac005234.2_exc
54.5102189372218	0.666993095025285	0.243407556980886	2.74023166453152	0.0061395892422893	0.0192295083575804	L2/L3	Human	UP	human_up	chimp_down	AC007040.2_L2/L3	UP_AC007040.2_L2/L3	human_UP_AC007040.2_L2/L3	chimp_DOWN_AC007040.2_L2/L3	hg	pt	-0.666993095025285	human_up_AC007040.2_L2/L3	chimp_down_AC007040.2_L2/L3	-1.89348227656027	0.18858885750654	-10.0402659075158	1.01400440235113e-23	1.29596830747676e-22	Chimp	DOWN	macaque_up	DOWN_AC007040.2_L2/L3	macaque_UP_AC007040.2_L2/L3	rm	1.89348227656027	macaque_up_AC007040.2_L2/L3	down_AC007040.2_L2/L3	Exc	chimp_down_AC007040.2_Exc	chimp_down_ac007040.2_exc
21.9406686596452	-1.3569400105604	0.376125969399933	-3.60767434571255	0.0003089539280829	0.0013597436143362	L2/L3	Human	DOWN	human_down	chimp_up	SMYD5_L2/L3	DOWN_SMYD5_L2/L3	human_DOWN_SMYD5_L2/L3	chimp_UP_SMYD5_L2/L3	hg	pt	1.3569400105604	human_down_SMYD5_L2/L3	chimp_up_SMYD5_L2/L3	0.799692584467836	0.285569355630762	2.80034453522326	0.0051048089872407	0.0096715862824791	Chimp	UP	macaque_down	UP_SMYD5_L2/L3	macaque_DOWN_SMYD5_L2/L3	rm	-0.799692584467836	macaque_down_SMYD5_L2/L3	up_SMYD5_L2/L3	Exc	chimp_up_SMYD5_Exc	chimp_up_smyd5_exc
16.9705593075901	-1.39033090624554	0.392776959281877	-3.53974660017612	0.0004005113925628	0.001720266456003	L2/L3	Human	DOWN	human_down	chimp_up	DCTN1-AS1_L2/L3	DOWN_DCTN1-AS1_L2/L3	human_DOWN_DCTN1-AS1_L2/L3	chimp_UP_DCTN1-AS1_L2/L3	hg	pt	1.39033090624554	human_down_DCTN1-AS1_L2/L3	chimp_up_DCTN1-AS1_L2/L3	2.4904234483574	0.42449432850174	5.86680028717319	4.44285271650311e-09	1.99509866900091e-08	Chimp	UP	macaque_down	UP_DCTN1-AS1_L2/L3	macaque_DOWN_DCTN1-AS1_L2/L3	rm	-2.4904234483574	macaque_down_DCTN1-AS1_L2/L3	up_DCTN1-AS1_L2/L3	Exc	chimp_up_DCTN1-AS1_Exc	chimp_up_dctn1-as1_exc
10.1345087461863	2.40241979270636	0.608153078216083	3.9503537493446	7.80357701624295e-05	0.0003890640540955	L2/L3	Human	UP	human_up	chimp_down	INO80B_L2/L3	UP_INO80B_L2/L3	human_UP_INO80B_L2/L3	chimp_DOWN_INO80B_L2/L3	hg	pt	-2.40241979270636	human_up_INO80B_L2/L3	chimp_down_INO80B_L2/L3	-3.29679848235519	0.529610508314488	-6.2249491477188	4.81712227148946e-10	2.38366050369987e-09	Chimp	DOWN	macaque_up	DOWN_INO80B_L2/L3	macaque_UP_INO80B_L2/L3	rm	3.29679848235519	macaque_up_INO80B_L2/L3	down_INO80B_L2/L3	Exc	chimp_down_INO80B_Exc	chimp_down_ino80b_exc
58.7266028447071	-2.5883591937235	0.303563656272142	-8.52657800182461	1.50740544243755e-17	2.95658550070245e-16	L2/L3	Human	DOWN	human_down	chimp_up	TACR1_L2/L3	DOWN_TACR1_L2/L3	human_DOWN_TACR1_L2/L3	chimp_UP_TACR1_L2/L3	hg	pt	2.5883591937235	human_down_TACR1_L2/L3	chimp_up_TACR1_L2/L3	1.12452393643827	0.188231694943772	5.97414764168272	2.31296263871451e-09	1.06885958620394e-08	Chimp	UP	macaque_down	UP_TACR1_L2/L3	macaque_DOWN_TACR1_L2/L3	rm	-1.12452393643827	macaque_down_TACR1_L2/L3	up_TACR1_L2/L3	Exc	chimp_up_TACR1_Exc	chimp_up_tacr1_exc
7.26872725533933	-5.88682916174128	1.9746648752409	-2.98117884991654	0.0028714104213588	0.0099376201691194	L2/L3	Human	DOWN	human_down	chimp_up	AC013262.1_L2/L3	DOWN_AC013262.1_L2/L3	human_DOWN_AC013262.1_L2/L3	chimp_UP_AC013262.1_L2/L3	hg	pt	5.88682916174128	human_down_AC013262.1_L2/L3	chimp_up_AC013262.1_L2/L3	3.80953345150982	0.806461029061033	4.72376632500801	2.31516424366804e-06	7.4613649150989e-06	Chimp	UP	macaque_down	UP_AC013262.1_L2/L3	macaque_DOWN_AC013262.1_L2/L3	rm	-3.80953345150982	macaque_down_AC013262.1_L2/L3	up_AC013262.1_L2/L3	Exc	chimp_up_AC013262.1_Exc	chimp_up_ac013262.1_exc
131.985759138839	-0.64866971399832	0.137073772071375	-4.73226718865336	2.22025889743949e-06	1.45504716476906e-05	L2/L3	Human	DOWN	human_down	chimp_up	SUCLG1_L2/L3	DOWN_SUCLG1_L2/L3	human_DOWN_SUCLG1_L2/L3	chimp_UP_SUCLG1_L2/L3	hg	pt	0.64866971399832	human_down_SUCLG1_L2/L3	chimp_up_SUCLG1_L2/L3	0.954354011254033	0.125258436815208	7.61907968452433	2.55490714998889e-14	1.82934114830686e-13	Chimp	UP	macaque_down	UP_SUCLG1_L2/L3	macaque_DOWN_SUCLG1_L2/L3	rm	-0.954354011254033	macaque_down_SUCLG1_L2/L3	up_SUCLG1_L2/L3	Exc	chimp_up_SUCLG1_Exc	chimp_up_suclg1_exc
248.890293517237	1.86527381595329	0.100393517058113	18.5796241690942	4.69783612930888e-77	8.46650188320609e-75	L2/L3	Human	UP	human_up	chimp_down	TMSB10_L2/L3	UP_TMSB10_L2/L3	human_UP_TMSB10_L2/L3	chimp_DOWN_TMSB10_L2/L3	hg	pt	-1.86527381595329	human_up_TMSB10_L2/L3	chimp_down_TMSB10_L2/L3	-0.880210237940263	0.102720425121541	-8.56898943806722	1.04397109147885e-17	9.35492290845483e-17	Chimp	DOWN	macaque_up	DOWN_TMSB10_L2/L3	macaque_UP_TMSB10_L2/L3	rm	0.880210237940263	macaque_up_TMSB10_L2/L3	down_TMSB10_L2/L3	Exc	chimp_down_TMSB10_Exc	chimp_down_tmsb10_exc
22.9621074641356	-1.02577431658525	0.328313296906571	-3.12437639976904	0.0017818236347497	0.0064991632808962	L2/L3	Human	DOWN	human_down	chimp_up	C2orf68_L2/L3	DOWN_C2orf68_L2/L3	human_DOWN_C2orf68_L2/L3	chimp_UP_C2orf68_L2/L3	hg	pt	1.02577431658525	human_down_C2orf68_L2/L3	chimp_up_C2orf68_L2/L3	1.37571391356874	0.298804375394896	4.60406214517646	4.14328736814243e-06	1.28827808122936e-05	Chimp	UP	macaque_down	UP_C2orf68_L2/L3	macaque_DOWN_C2orf68_L2/L3	rm	-1.37571391356874	macaque_down_C2orf68_L2/L3	up_C2orf68_L2/L3	Exc	chimp_up_C2orf68_Exc	chimp_up_c2orf68_exc
34.7965489555071	-3.22915122884601	0.421931055273136	-7.65326749119148	1.95935746791887e-14	3.05968697777928e-13	L2/L3	Human	DOWN	human_down	chimp_up	ANAPC1P1_L2/L3	DOWN_ANAPC1P1_L2/L3	human_DOWN_ANAPC1P1_L2/L3	chimp_UP_ANAPC1P1_L2/L3	hg	pt	3.22915122884601	human_down_ANAPC1P1_L2/L3	chimp_up_ANAPC1P1_L2/L3	2.56789972756923	0.290100041689296	8.85177303876262	8.61397366058562e-19	8.22606875695989e-18	Chimp	UP	macaque_down	UP_ANAPC1P1_L2/L3	macaque_DOWN_ANAPC1P1_L2/L3	rm	-2.56789972756923	macaque_down_ANAPC1P1_L2/L3	up_ANAPC1P1_L2/L3	Exc	chimp_up_ANAPC1P1_Exc	chimp_up_anapc1p1_exc
22.5032600407998	-1.53002783015842	0.359126771284214	-4.26041151064048	2.04050859182822e-05	0.000112980766579	L2/L3	Human	DOWN	human_down	chimp_up	RGPD1_L2/L3	DOWN_RGPD1_L2/L3	human_DOWN_RGPD1_L2/L3	chimp_UP_RGPD1_L2/L3	hg	pt	1.53002783015842	human_down_RGPD1_L2/L3	chimp_up_RGPD1_L2/L3	2.19201461396917	0.34954801951213	6.27099709226963	3.58743318848213e-10	1.79945407156271e-09	Chimp	UP	macaque_down	UP_RGPD1_L2/L3	macaque_DOWN_RGPD1_L2/L3	rm	-2.19201461396917	macaque_down_RGPD1_L2/L3	up_RGPD1_L2/L3	Exc	chimp_up_RGPD1_Exc	chimp_up_rgpd1_exc
6.23713707380516	2.45678586229888	0.617858369433302	3.97629292381721	6.99978960521284e-05	0.0003522645320435	L2/L3	Human	UP	human_up	chimp_down	ANAPC1P2_L2/L3	UP_ANAPC1P2_L2/L3	human_UP_ANAPC1P2_L2/L3	chimp_DOWN_ANAPC1P2_L2/L3	hg	pt	-2.45678586229888	human_up_ANAPC1P2_L2/L3	chimp_down_ANAPC1P2_L2/L3	-1.41504810242471	0.636235184175792	-2.22409595951193	0.0261419886931972	0.04273216585455	Chimp	DOWN	macaque_up	DOWN_ANAPC1P2_L2/L3	macaque_UP_ANAPC1P2_L2/L3	rm	1.41504810242471	macaque_up_ANAPC1P2_L2/L3	down_ANAPC1P2_L2/L3	Exc	chimp_down_ANAPC1P2_Exc	chimp_down_anapc1p2_exc
20.8853088025812	-1.22593250747534	0.385155540321157	-3.18295436293896	0.0014578058973258	0.0054382046597391	L2/L3	Human	DOWN	human_down	chimp_up	THNSL2_L2/L3	DOWN_THNSL2_L2/L3	human_DOWN_THNSL2_L2/L3	chimp_UP_THNSL2_L2/L3	hg	pt	1.22593250747534	human_down_THNSL2_L2/L3	chimp_up_THNSL2_L2/L3	0.943539414781162	0.314847269429803	2.99681625471911	0.0027281509650253	0.0054553864431496	Chimp	UP	macaque_down	UP_THNSL2_L2/L3	macaque_DOWN_THNSL2_L2/L3	rm	-0.943539414781162	macaque_down_THNSL2_L2/L3	up_THNSL2_L2/L3	Exc	chimp_up_THNSL2_Exc	chimp_up_thnsl2_exc
93.6168748866836	1.28985285870679	0.18077222877224	7.13523790389241	9.66198996615472e-13	1.30490278492533e-11	L2/L3	Human	UP	human_up	chimp_down	AC104134.1_L2/L3	UP_AC104134.1_L2/L3	human_UP_AC104134.1_L2/L3	chimp_DOWN_AC104134.1_L2/L3	hg	pt	-1.28985285870679	human_up_AC104134.1_L2/L3	chimp_down_AC104134.1_L2/L3	-1.75544370993745	0.15878703067473	-11.0553343209334	2.06565786816023e-28	3.2737380947784e-27	Chimp	DOWN	macaque_up	DOWN_AC104134.1_L2/L3	macaque_UP_AC104134.1_L2/L3	rm	1.75544370993745	macaque_up_AC104134.1_L2/L3	down_AC104134.1_L2/L3	Exc	chimp_down_AC104134.1_Exc	chimp_down_ac104134.1_exc
55.5684989323775	7.40929562499266	0.616991185146996	12.0087544252798	3.19622792830937e-33	1.41684402136569e-31	L2/L3	Human	UP	human_up	chimp_down	LSP1P5_L2/L3	UP_LSP1P5_L2/L3	human_UP_LSP1P5_L2/L3	chimp_DOWN_LSP1P5_L2/L3	hg	pt	-7.40929562499266	human_up_LSP1P5_L2/L3	chimp_down_LSP1P5_L2/L3	-2.6254726071818	0.709001079191992	-3.70305868952118	0.0002130155777809	0.0005122517465683	Chimp	DOWN	macaque_up	DOWN_LSP1P5_L2/L3	macaque_UP_LSP1P5_L2/L3	rm	2.6254726071818	macaque_up_LSP1P5_L2/L3	down_LSP1P5_L2/L3	Exc	chimp_down_LSP1P5_Exc	chimp_down_lsp1p5_exc
16.2052102962382	-1.17861571960342	0.377042484660393	-3.1259493758774	0.0017723205854332	0.0064666466498373	L2/L3	Human	DOWN	human_down	chimp_up	AC009237.3_L2/L3	DOWN_AC009237.3_L2/L3	human_DOWN_AC009237.3_L2/L3	chimp_UP_AC009237.3_L2/L3	hg	pt	1.17861571960342	human_down_AC009237.3_L2/L3	chimp_up_AC009237.3_L2/L3	4.15955304146767	0.684030394889569	6.08094767797445	1.19474278293894e-09	5.67627844810296e-09	Chimp	UP	macaque_down	UP_AC009237.3_L2/L3	macaque_DOWN_AC009237.3_L2/L3	rm	-4.15955304146767	macaque_down_AC009237.3_L2/L3	up_AC009237.3_L2/L3	Exc	chimp_up_AC009237.3_Exc	chimp_up_ac009237.3_exc
15.4287085158061	-3.02457226458678	0.560746124591329	-5.39383534177983	6.89694248712432e-08	5.56488346658357e-07	L2/L3	Human	DOWN	human_down	chimp_up	AC017099.1_L2/L3	DOWN_AC017099.1_L2/L3	human_DOWN_AC017099.1_L2/L3	chimp_UP_AC017099.1_L2/L3	hg	pt	3.02457226458678	human_down_AC017099.1_L2/L3	chimp_up_AC017099.1_L2/L3	5.80383359735307	1.04637090348367	5.54663129300559	2.91225962860312e-08	1.18620335795256e-07	Chimp	UP	macaque_down	UP_AC017099.1_L2/L3	macaque_DOWN_AC017099.1_L2/L3	rm	-5.80383359735307	macaque_down_AC017099.1_L2/L3	up_AC017099.1_L2/L3	Exc	chimp_up_AC017099.1_Exc	chimp_up_ac017099.1_exc
59.1846978599449	-1.2034520396255	0.222276726417317	-5.41420624202492	6.15611776782165e-08	5.02429700672214e-07	L2/L3	Human	DOWN	human_down	chimp_up	C2orf92_L2/L3	DOWN_C2orf92_L2/L3	human_DOWN_C2orf92_L2/L3	chimp_UP_C2orf92_L2/L3	hg	pt	1.2034520396255	human_down_C2orf92_L2/L3	chimp_up_C2orf92_L2/L3	1.19456740439845	0.190090550821121	6.28420191976066	3.29542165200264e-10	1.66031854781515e-09	Chimp	UP	macaque_down	UP_C2orf92_L2/L3	macaque_DOWN_C2orf92_L2/L3	rm	-1.19456740439845	macaque_down_C2orf92_L2/L3	up_C2orf92_L2/L3	Exc	chimp_up_C2orf92_Exc	chimp_up_c2orf92_exc
324.83480865089	-0.729613834671145	0.0875269881219919	-8.3358727442356	7.69286238859324e-17	1.430989554467e-15	L2/L3	Human	DOWN	human_down	chimp_up	AC079447.1_L2/L3	DOWN_AC079447.1_L2/L3	human_DOWN_AC079447.1_L2/L3	chimp_UP_AC079447.1_L2/L3	hg	pt	0.729613834671145	human_down_AC079447.1_L2/L3	chimp_up_AC079447.1_L2/L3	3.07374014072645	0.122915480881265	25.006940693627	5.13799985379887e-138	1.16637490014428e-135	Chimp	UP	macaque_down	UP_AC079447.1_L2/L3	macaque_DOWN_AC079447.1_L2/L3	rm	-3.07374014072645	macaque_down_AC079447.1_L2/L3	up_AC079447.1_L2/L3	Exc	chimp_up_AC079447.1_Exc	chimp_up_ac079447.1_exc
54.5549398544657	-1.27321848085759	0.227720119270018	-5.59115498858437	2.2556412290187e-08	1.94948049144789e-07	L2/L3	Human	DOWN	human_down	chimp_up	RFX8_L2/L3	DOWN_RFX8_L2/L3	human_DOWN_RFX8_L2/L3	chimp_UP_RFX8_L2/L3	hg	pt	1.27321848085759	human_down_RFX8_L2/L3	chimp_up_RFX8_L2/L3	1.12935342896987	0.1868098031596	6.04547197132376	1.4897324859711e-09	7.01209785458279e-09	Chimp	UP	macaque_down	UP_RFX8_L2/L3	macaque_DOWN_RFX8_L2/L3	rm	-1.12935342896987	macaque_down_RFX8_L2/L3	up_RFX8_L2/L3	Exc	chimp_up_RFX8_Exc	chimp_up_rfx8_exc
45.9886310767193	-2.51492309105417	0.317682019412187	-7.91647917533256	2.4433063873417e-15	4.08524544018874e-14	L2/L3	Human	DOWN	human_down	chimp_up	MRPS9-AS2_L2/L3	DOWN_MRPS9-AS2_L2/L3	human_DOWN_MRPS9-AS2_L2/L3	chimp_UP_MRPS9-AS2_L2/L3	hg	pt	2.51492309105417	human_down_MRPS9-AS2_L2/L3	chimp_up_MRPS9-AS2_L2/L3	1.65354507793305	0.215598727802908	7.66954932797493	1.72601715972516e-14	1.25240015279174e-13	Chimp	UP	macaque_down	UP_MRPS9-AS2_L2/L3	macaque_DOWN_MRPS9-AS2_L2/L3	rm	-1.65354507793305	macaque_down_MRPS9-AS2_L2/L3	up_MRPS9-AS2_L2/L3	Exc	chimp_up_MRPS9-AS2_Exc	chimp_up_mrps9-as2_exc
83.4357563627758	-1.18486454631232	0.186297061338595	-6.36008178442934	2.01646355652131e-10	2.18835065238075e-09	L2/L3	Human	DOWN	human_down	chimp_up	FHL2_L2/L3	DOWN_FHL2_L2/L3	human_DOWN_FHL2_L2/L3	chimp_UP_FHL2_L2/L3	hg	pt	1.18486454631232	human_down_FHL2_L2/L3	chimp_up_FHL2_L2/L3	1.25784174272856	0.161937084749331	7.76747182200806	8.00681434848842e-15	5.94364455965649e-14	Chimp	UP	macaque_down	UP_FHL2_L2/L3	macaque_DOWN_FHL2_L2/L3	rm	-1.25784174272856	macaque_down_FHL2_L2/L3	up_FHL2_L2/L3	Exc	chimp_up_FHL2_Exc	chimp_up_fhl2_exc
46.1852915510478	-3.20222655048609	0.358071107345705	-8.9429906093888	3.78777939768973e-19	8.22943731393322e-18	L2/L3	Human	DOWN	human_down	chimp_up	RGPD3_L2/L3	DOWN_RGPD3_L2/L3	human_DOWN_RGPD3_L2/L3	chimp_UP_RGPD3_L2/L3	hg	pt	3.20222655048609	human_down_RGPD3_L2/L3	chimp_up_RGPD3_L2/L3	2.61327578863506	0.247111245894187	10.5753009304726	3.87930105873896e-26	5.58038744937248e-25	Chimp	UP	macaque_down	UP_RGPD3_L2/L3	macaque_DOWN_RGPD3_L2/L3	rm	-2.61327578863506	macaque_down_RGPD3_L2/L3	up_RGPD3_L2/L3	Exc	chimp_up_RGPD3_Exc	chimp_up_rgpd3_exc
9.67262516066555	-2.89253033073381	0.70860014548892	-4.08203462721282	4.46431431437429e-05	0.0002326867883089	L2/L3	Human	DOWN	human_down	chimp_up	AC097527.1_L2/L3	DOWN_AC097527.1_L2/L3	human_DOWN_AC097527.1_L2/L3	chimp_UP_AC097527.1_L2/L3	hg	pt	2.89253033073381	human_down_AC097527.1_L2/L3	chimp_up_AC097527.1_L2/L3	2.98917761918328	0.58716584100444	5.09085748937611	3.56447858482455e-07	1.27552787190929e-06	Chimp	UP	macaque_down	UP_AC097527.1_L2/L3	macaque_DOWN_AC097527.1_L2/L3	rm	-2.98917761918328	macaque_down_AC097527.1_L2/L3	up_AC097527.1_L2/L3	Exc	chimp_up_AC097527.1_Exc	chimp_up_ac097527.1_exc
99.3077848176105	-7.83300612929713	1.02512616643217	-7.64101667266867	2.15513150128492e-14	3.35586942767363e-13	L2/L3	Human	DOWN	human_down	chimp_up	LINC01789_L2/L3	DOWN_LINC01789_L2/L3	human_DOWN_LINC01789_L2/L3	chimp_UP_LINC01789_L2/L3	hg	pt	7.83300612929713	human_down_LINC01789_L2/L3	chimp_up_LINC01789_L2/L3	4.524682198067	0.26725906949305	16.9299481834223	2.70618186351558e-64	1.32725413371928e-62	Chimp	UP	macaque_down	UP_LINC01789_L2/L3	macaque_DOWN_LINC01789_L2/L3	rm	-4.524682198067	macaque_down_LINC01789_L2/L3	up_LINC01789_L2/L3	Exc	chimp_up_LINC01789_Exc	chimp_up_linc01789_exc
225.773962081884	-6.10514805555306	0.377989325760091	-16.1516414339911	1.10579514670249e-58	1.27293810945275e-56	L2/L3	Human	DOWN	human_down	chimp_up	LINC01885_L2/L3	DOWN_LINC01885_L2/L3	human_DOWN_LINC01885_L2/L3	chimp_UP_LINC01885_L2/L3	hg	pt	6.10514805555306	human_down_LINC01885_L2/L3	chimp_up_LINC01885_L2/L3	4.72494991644596	0.187542291616979	25.1940502363903	4.65462269774716e-140	1.09849095666833e-137	Chimp	UP	macaque_down	UP_LINC01885_L2/L3	macaque_DOWN_LINC01885_L2/L3	rm	-4.72494991644596	macaque_down_LINC01885_L2/L3	up_LINC01885_L2/L3	Exc	chimp_up_LINC01885_Exc	chimp_up_linc01885_exc
35.1779133371389	-2.27895143422981	0.323384911706695	-7.04717923357164	1.82581081166029e-12	2.42562551758156e-11	L2/L3	Human	DOWN	human_down	chimp_up	RGPD4_L2/L3	DOWN_RGPD4_L2/L3	human_DOWN_RGPD4_L2/L3	chimp_UP_RGPD4_L2/L3	hg	pt	2.27895143422981	human_down_RGPD4_L2/L3	chimp_up_RGPD4_L2/L3	2.90167798573754	0.310398228843351	9.34824272854318	8.91159649282404e-21	9.70382887176582e-20	Chimp	UP	macaque_down	UP_RGPD4_L2/L3	macaque_DOWN_RGPD4_L2/L3	rm	-2.90167798573754	macaque_down_RGPD4_L2/L3	up_RGPD4_L2/L3	Exc	chimp_up_RGPD4_Exc	chimp_up_rgpd4_exc
13.6351272874895	2.99028416270692	1.27207974688927	2.35070495385161	0.0187378851450871	0.049619400299293	L2/L3	Human	UP	human_up	chimp_down	SULT1C2P1_L2/L3	UP_SULT1C2P1_L2/L3	human_UP_SULT1C2P1_L2/L3	chimp_DOWN_SULT1C2P1_L2/L3	hg	pt	-2.99028416270692	human_up_SULT1C2P1_L2/L3	chimp_down_SULT1C2P1_L2/L3	-6.92450959932399	1.05719629198237	-6.54988070979671	5.75830619948143e-11	3.11165238201858e-10	Chimp	DOWN	macaque_up	DOWN_SULT1C2P1_L2/L3	macaque_UP_SULT1C2P1_L2/L3	rm	6.92450959932399	macaque_up_SULT1C2P1_L2/L3	down_SULT1C2P1_L2/L3	Exc	chimp_down_SULT1C2P1_Exc	chimp_down_sult1c2p1_exc
4.45106628544044	-2.89192410080945	1.10295305723643	-2.62198294101064	0.0087419806632461	0.0259883624719839	L2/L3	Human	DOWN	human_down	chimp_up	SULT1C4_L2/L3	DOWN_SULT1C4_L2/L3	human_DOWN_SULT1C4_L2/L3	chimp_UP_SULT1C4_L2/L3	hg	pt	2.89192410080945	human_down_SULT1C4_L2/L3	chimp_up_SULT1C4_L2/L3	1.6695429404849	0.659237991477255	2.53253447475578	0.0113241233622805	0.0199868052175727	Chimp	UP	macaque_down	UP_SULT1C4_L2/L3	macaque_DOWN_SULT1C4_L2/L3	rm	-1.6695429404849	macaque_down_SULT1C4_L2/L3	up_SULT1C4_L2/L3	Exc	chimp_up_SULT1C4_Exc	chimp_up_sult1c4_exc
259.703571010766	-2.41954592765269	0.128490382605588	-18.830560533699	4.24246441571443e-79	8.18237413230818e-77	L2/L3	Human	DOWN	human_down	chimp_up	MIR4435-2HG_L2/L3	DOWN_MIR4435-2HG_L2/L3	human_DOWN_MIR4435-2HG_L2/L3	chimp_UP_MIR4435-2HG_L2/L3	hg	pt	2.41954592765269	human_down_MIR4435-2HG_L2/L3	chimp_up_MIR4435-2HG_L2/L3	2.13538105792996	0.0996671348903046	21.4251273529655	7.79214316595889e-102	9.33334293988925e-100	Chimp	UP	macaque_down	UP_MIR4435-2HG_L2/L3	macaque_DOWN_MIR4435-2HG_L2/L3	rm	-2.13538105792996	macaque_down_MIR4435-2HG_L2/L3	up_MIR4435-2HG_L2/L3	Exc	chimp_up_MIR4435-2HG_Exc	chimp_up_mir4435-2hg_exc
6.94537297984032	-1.96132514042398	0.677373432473433	-2.89548577844601	0.0037857218322697	0.0126384248293524	L2/L3	Human	DOWN	human_down	chimp_up	AC108463.3_L2/L3	DOWN_AC108463.3_L2/L3	human_DOWN_AC108463.3_L2/L3	chimp_UP_AC108463.3_L2/L3	hg	pt	1.96132514042398	human_down_AC108463.3_L2/L3	chimp_up_AC108463.3_L2/L3	2.51854751761011	0.639791122084126	3.93651526361591	8.26733641986526e-05	0.0002117788617989	Chimp	UP	macaque_down	UP_AC108463.3_L2/L3	macaque_DOWN_AC108463.3_L2/L3	rm	-2.51854751761011	macaque_down_AC108463.3_L2/L3	up_AC108463.3_L2/L3	Exc	chimp_up_AC108463.3_Exc	chimp_up_ac108463.3_exc
8.50879891094112	-3.89265984248732	1.06383398817517	-3.65908580263026	0.0002531165893391	0.0011362340648836	L2/L3	Human	DOWN	human_down	chimp_up	AC092645.1_L2/L3	DOWN_AC092645.1_L2/L3	human_DOWN_AC092645.1_L2/L3	chimp_UP_AC092645.1_L2/L3	hg	pt	3.89265984248732	human_down_AC092645.1_L2/L3	chimp_up_AC092645.1_L2/L3	1.67077489943481	0.469420983934135	3.55922499550902	0.0003719507829153	0.0008602579916136	Chimp	UP	macaque_down	UP_AC092645.1_L2/L3	macaque_DOWN_AC092645.1_L2/L3	rm	-1.67077489943481	macaque_down_AC092645.1_L2/L3	up_AC092645.1_L2/L3	Exc	chimp_up_AC092645.1_Exc	chimp_up_ac092645.1_exc
8.11650866208826	-3.24914073685795	0.889123722117867	-3.65431790428287	0.0002578666008045	0.0011535529912289	L2/L3	Human	DOWN	human_down	chimp_up	AC092645.2_L2/L3	DOWN_AC092645.2_L2/L3	human_DOWN_AC092645.2_L2/L3	chimp_UP_AC092645.2_L2/L3	hg	pt	3.24914073685795	human_down_AC092645.2_L2/L3	chimp_up_AC092645.2_L2/L3	1.91133550023545	0.506194239328088	3.7758934253628	0.0001594351546346	0.0003916216349825	Chimp	UP	macaque_down	UP_AC092645.2_L2/L3	macaque_DOWN_AC092645.2_L2/L3	rm	-1.91133550023545	macaque_down_AC092645.2_L2/L3	up_AC092645.2_L2/L3	Exc	chimp_up_AC092645.2_Exc	chimp_up_ac092645.2_exc
15.4019657491429	2.72628224612056	0.44207125192928	6.167065228111	6.95690651704152e-10	7.12442960364192e-09	L2/L3	Human	UP	human_up	chimp_down	PSD4_L2/L3	UP_PSD4_L2/L3	human_UP_PSD4_L2/L3	chimp_DOWN_PSD4_L2/L3	hg	pt	-2.72628224612056	human_up_PSD4_L2/L3	chimp_down_PSD4_L2/L3	-2.20945791241549	0.432157215546063	-5.11262529684638	3.17712113793116e-07	1.14412840978587e-06	Chimp	DOWN	macaque_up	DOWN_PSD4_L2/L3	macaque_UP_PSD4_L2/L3	rm	2.20945791241549	macaque_up_PSD4_L2/L3	down_PSD4_L2/L3	Exc	chimp_down_PSD4_Exc	chimp_down_psd4_exc
4.07481335079919	2.30855967599902	0.798147741614714	2.89239642691794	0.003823152131401	0.0127537013978326	L2/L3	Human	UP	human_up	chimp_down	PAX8_L2/L3	UP_PAX8_L2/L3	human_UP_PAX8_L2/L3	chimp_DOWN_PAX8_L2/L3	hg	pt	-2.30855967599902	human_up_PAX8_L2/L3	chimp_down_PAX8_L2/L3	-1.9070187284449	0.767495827941082	-2.48472846238234	0.0129650286195995	0.0226233105546688	Chimp	DOWN	macaque_up	DOWN_PAX8_L2/L3	macaque_UP_PAX8_L2/L3	rm	1.9070187284449	macaque_up_PAX8_L2/L3	down_PAX8_L2/L3	Exc	chimp_down_PAX8_Exc	chimp_down_pax8_exc
119.359171249215	-0.751273973538943	0.135421943291221	-5.54765317407497	2.89529479955222e-08	2.47122852320476e-07	L2/L3	Human	DOWN	human_down	chimp_up	CBWD2_L2/L3	DOWN_CBWD2_L2/L3	human_DOWN_CBWD2_L2/L3	chimp_UP_CBWD2_L2/L3	hg	pt	0.751273973538943	human_down_CBWD2_L2/L3	chimp_up_CBWD2_L2/L3	3.64798323083787	0.228941543349056	15.9341252682828	3.6730460208522e-57	1.46651130574594e-55	Chimp	UP	macaque_down	UP_CBWD2_L2/L3	macaque_DOWN_CBWD2_L2/L3	rm	-3.64798323083787	macaque_down_CBWD2_L2/L3	up_CBWD2_L2/L3	Exc	chimp_up_CBWD2_Exc	chimp_up_cbwd2_exc
43.509236531902	-5.67312113628022	0.733927189864986	-7.72981463913859	1.07703291970278e-14	1.71723878212509e-13	L2/L3	Human	DOWN	human_down	chimp_up	LINC01961_L2/L3	DOWN_LINC01961_L2/L3	human_DOWN_LINC01961_L2/L3	chimp_UP_LINC01961_L2/L3	hg	pt	5.67312113628022	human_down_LINC01961_L2/L3	chimp_up_LINC01961_L2/L3	7.45288018443189	1.02919138450541	7.24149103522999	4.43778503880932e-13	2.85734857334033e-12	Chimp	UP	macaque_down	UP_LINC01961_L2/L3	macaque_DOWN_LINC01961_L2/L3	rm	-7.45288018443189	macaque_down_LINC01961_L2/L3	up_LINC01961_L2/L3	Exc	chimp_up_LINC01961_Exc	chimp_up_linc01961_exc
29.8018756035764	-6.11456617739517	1.03284559932788	-5.92011640595086	3.21713827695149e-09	3.06345687723397e-08	L2/L3	Human	DOWN	human_down	chimp_up	PGM5P4-AS1_L2/L3	DOWN_PGM5P4-AS1_L2/L3	human_DOWN_PGM5P4-AS1_L2/L3	chimp_UP_PGM5P4-AS1_L2/L3	hg	pt	6.11456617739517	human_down_PGM5P4-AS1_L2/L3	chimp_up_PGM5P4-AS1_L2/L3	5.57158866740748	0.664943606803896	8.37903938077961	5.33614195672752e-17	4.56868820691657e-16	Chimp	UP	macaque_down	UP_PGM5P4-AS1_L2/L3	macaque_DOWN_PGM5P4-AS1_L2/L3	rm	-5.57158866740748	macaque_down_PGM5P4-AS1_L2/L3	up_PGM5P4-AS1_L2/L3	Exc	chimp_up_PGM5P4-AS1_Exc	chimp_up_pgm5p4-as1_exc
20.1171822081355	-4.94939217991035	0.859362992125114	-5.75937319301012	8.44268564269303e-09	7.69288558747997e-08	L2/L3	Human	DOWN	human_down	chimp_up	PGM5P4_L2/L3	DOWN_PGM5P4_L2/L3	human_DOWN_PGM5P4_L2/L3	chimp_UP_PGM5P4_L2/L3	hg	pt	4.94939217991035	human_down_PGM5P4_L2/L3	chimp_up_PGM5P4_L2/L3	6.3131590176087	1.04168491510485	6.06052648556711	1.35676706913307e-09	6.41664679759046e-09	Chimp	UP	macaque_down	UP_PGM5P4_L2/L3	macaque_DOWN_PGM5P4_L2/L3	rm	-6.3131590176087	macaque_down_PGM5P4_L2/L3	up_PGM5P4_L2/L3	Exc	chimp_up_PGM5P4_Exc	chimp_up_pgm5p4_exc
9.87679990440158	-2.18656231166223	0.664449084490128	-3.29078986291344	0.0009990651355464	0.0039016776439182	L2/L3	Human	DOWN	human_down	chimp_up	LINC01191_L2/L3	DOWN_LINC01191_L2/L3	human_DOWN_LINC01191_L2/L3	chimp_UP_LINC01191_L2/L3	hg	pt	2.18656231166223	human_down_LINC01191_L2/L3	chimp_up_LINC01191_L2/L3	1.86014423730189	0.530981957808709	3.50321552351506	0.0004596773672036	0.0010485042798723	Chimp	UP	macaque_down	UP_LINC01191_L2/L3	macaque_DOWN_LINC01191_L2/L3	rm	-1.86014423730189	macaque_down_LINC01191_L2/L3	up_LINC01191_L2/L3	Exc	chimp_up_LINC01191_Exc	chimp_up_linc01191_exc
13.9423709405044	2.39119669630926	0.475178927729919	5.0322027277867	4.84876119011256e-07	3.49540040285262e-06	L2/L3	Human	UP	human_up	chimp_down	DBI_L2/L3	UP_DBI_L2/L3	human_UP_DBI_L2/L3	chimp_DOWN_DBI_L2/L3	hg	pt	-2.39119669630926	human_up_DBI_L2/L3	chimp_down_DBI_L2/L3	-2.56050288434965	0.437255655261451	-5.85584852600394	4.74580628440545e-09	2.1243387529594e-08	Chimp	DOWN	macaque_up	DOWN_DBI_L2/L3	macaque_UP_DBI_L2/L3	rm	2.56050288434965	macaque_up_DBI_L2/L3	down_DBI_L2/L3	Exc	chimp_down_DBI_Exc	chimp_down_dbi_exc
297.328229176297	1.69117921447369	0.0928270196448028	18.218609419379	3.67372796605966e-74	5.9433855996299e-72	L2/L3	Human	UP	human_up	chimp_down	EPB41L5_L2/L3	UP_EPB41L5_L2/L3	human_UP_EPB41L5_L2/L3	chimp_DOWN_EPB41L5_L2/L3	hg	pt	-1.69117921447369	human_up_EPB41L5_L2/L3	chimp_down_EPB41L5_L2/L3	-0.540736956061198	0.0967806315002776	-5.58724351844766	2.30702116870423e-08	9.52540387618812e-08	Chimp	DOWN	macaque_up	DOWN_EPB41L5_L2/L3	macaque_UP_EPB41L5_L2/L3	rm	0.540736956061198	macaque_up_EPB41L5_L2/L3	down_EPB41L5_L2/L3	Exc	chimp_down_EPB41L5_Exc	chimp_down_epb41l5_exc
11.9309180294374	1.45889422116985	0.474816318350568	3.07254440251296	0.0021224225472936	0.0076002776135741	L2/L3	Human	UP	human_up	chimp_down	GLI2_L2/L3	UP_GLI2_L2/L3	human_UP_GLI2_L2/L3	chimp_DOWN_GLI2_L2/L3	hg	pt	-1.45889422116985	human_up_GLI2_L2/L3	chimp_down_GLI2_L2/L3	-1.65287232629576	0.425318076093785	-3.88620286604346	0.0001018244238405	0.0002575978525434	Chimp	DOWN	macaque_up	DOWN_GLI2_L2/L3	macaque_UP_GLI2_L2/L3	rm	1.65287232629576	macaque_up_GLI2_L2/L3	down_GLI2_L2/L3	Exc	chimp_down_GLI2_Exc	chimp_down_gli2_exc
10.0562247835261	-3.32213715016598	0.894144959802763	-3.71543463254414	0.0002028547037992	0.0009305583919118	L2/L3	Human	DOWN	human_down	chimp_up	LINC01823_L2/L3	DOWN_LINC01823_L2/L3	human_DOWN_LINC01823_L2/L3	chimp_UP_LINC01823_L2/L3	hg	pt	3.32213715016598	human_down_LINC01823_L2/L3	chimp_up_LINC01823_L2/L3	0.986508347847836	0.432305847885881	2.2819685476664	0.0224911972435282	0.0373146918282689	Chimp	UP	macaque_down	UP_LINC01823_L2/L3	macaque_DOWN_LINC01823_L2/L3	rm	-0.986508347847836	macaque_down_LINC01823_L2/L3	up_LINC01823_L2/L3	Exc	chimp_up_LINC01823_Exc	chimp_up_linc01823_exc
414.333478442469	0.648844678318019	0.0794942766492549	8.16215588929571	3.29097080555035e-16	5.90076690990972e-15	L2/L3	Human	UP	human_up	chimp_down	BIN1_L2/L3	UP_BIN1_L2/L3	human_UP_BIN1_L2/L3	chimp_DOWN_BIN1_L2/L3	hg	pt	-0.648844678318019	human_up_BIN1_L2/L3	chimp_down_BIN1_L2/L3	-0.94290575652482	0.0689172763388194	-13.6817037267867	1.30596471833938e-42	3.45877500292639e-41	Chimp	DOWN	macaque_up	DOWN_BIN1_L2/L3	macaque_UP_BIN1_L2/L3	rm	0.94290575652482	macaque_up_BIN1_L2/L3	down_BIN1_L2/L3	Exc	chimp_down_BIN1_Exc	chimp_down_bin1_exc
25.1257953258571	-2.64954302526524	0.428646564652342	-6.1811833891966	6.36228545120019e-10	6.54597895252871e-09	L2/L3	Human	DOWN	human_down	chimp_up	LINC02572_L2/L3	DOWN_LINC02572_L2/L3	human_DOWN_LINC02572_L2/L3	chimp_UP_LINC02572_L2/L3	hg	pt	2.64954302526524	human_down_LINC02572_L2/L3	chimp_up_LINC02572_L2/L3	2.23828688046971	0.316745140657149	7.06652318588363	1.58863639628534e-12	9.75695365675277e-12	Chimp	UP	macaque_down	UP_LINC02572_L2/L3	macaque_DOWN_LINC02572_L2/L3	rm	-2.23828688046971	macaque_down_LINC02572_L2/L3	up_LINC02572_L2/L3	Exc	chimp_up_LINC02572_Exc	chimp_up_linc02572_exc
6.44882883999178	-4.52118387450111	1.4403581969116	-3.13893022179854	0.0016956582036944	0.0062075319554827	L2/L3	Human	DOWN	human_down	chimp_up	AC018804.1_L2/L3	DOWN_AC018804.1_L2/L3	human_DOWN_AC018804.1_L2/L3	chimp_UP_AC018804.1_L2/L3	hg	pt	4.52118387450111	human_down_AC018804.1_L2/L3	chimp_up_AC018804.1_L2/L3	2.23308430808927	0.608446432961004	3.67014117778941	0.0002424165442476	0.0005784024773461	Chimp	UP	macaque_down	UP_AC018804.1_L2/L3	macaque_DOWN_AC018804.1_L2/L3	rm	-2.23308430808927	macaque_down_AC018804.1_L2/L3	up_AC018804.1_L2/L3	Exc	chimp_up_AC018804.1_Exc	chimp_up_ac018804.1_exc
28.5064580581317	0.961659977720336	0.290424876273819	3.31121765483222	0.0009289092707547	0.0036641421126813	L2/L3	Human	UP	human_up	chimp_down	IMP4_L2/L3	UP_IMP4_L2/L3	human_UP_IMP4_L2/L3	chimp_DOWN_IMP4_L2/L3	hg	pt	-0.961659977720336	human_up_IMP4_L2/L3	chimp_down_IMP4_L2/L3	-1.06965761655596	0.257466104795507	-4.15455703346093	3.25918318485358e-05	8.88346373861292e-05	Chimp	DOWN	macaque_up	DOWN_IMP4_L2/L3	macaque_UP_IMP4_L2/L3	rm	1.06965761655596	macaque_up_IMP4_L2/L3	down_IMP4_L2/L3	Exc	chimp_down_IMP4_Exc	chimp_down_imp4_exc
389.175002630226	0.568459854459965	0.0802650887179296	7.08228027327879	1.418014930596e-12	1.89544236094393e-11	L2/L3	Human	UP	human_up	chimp_down	ARHGEF4_L2/L3	UP_ARHGEF4_L2/L3	human_UP_ARHGEF4_L2/L3	chimp_DOWN_ARHGEF4_L2/L3	hg	pt	-0.568459854459965	human_up_ARHGEF4_L2/L3	chimp_down_ARHGEF4_L2/L3	-0.670736128538074	0.0710272206944696	-9.44336723273052	3.60988259011779e-21	4.02833152706215e-20	Chimp	DOWN	macaque_up	DOWN_ARHGEF4_L2/L3	macaque_UP_ARHGEF4_L2/L3	rm	0.670736128538074	macaque_up_ARHGEF4_L2/L3	down_ARHGEF4_L2/L3	Exc	chimp_down_ARHGEF4_Exc	chimp_down_arhgef4_exc
16.1731169957208	1.9882829159852	0.681352534658733	2.91814121889348	0.003521248374847	0.0118635746273002	L2/L3	Human	UP	human_up	chimp_down	RAB6D_L2/L3	UP_RAB6D_L2/L3	human_UP_RAB6D_L2/L3	chimp_DOWN_RAB6D_L2/L3	hg	pt	-1.9882829159852	human_up_RAB6D_L2/L3	chimp_down_RAB6D_L2/L3	-4.69318044134416	0.524208225526202	-8.9528935503313	3.46283745980146e-19	3.39811419068866e-18	Chimp	DOWN	macaque_up	DOWN_RAB6D_L2/L3	macaque_UP_RAB6D_L2/L3	rm	4.69318044134416	macaque_up_RAB6D_L2/L3	down_RAB6D_L2/L3	Exc	chimp_down_RAB6D_Exc	chimp_down_rab6d_exc
4.86517855290158	-3.16175441943869	1.09549408215029	-2.88614468207134	0.0038999283028267	0.0129783144534965	L2/L3	Human	DOWN	human_down	chimp_up	TUBA3D_L2/L3	DOWN_TUBA3D_L2/L3	human_DOWN_TUBA3D_L2/L3	chimp_UP_TUBA3D_L2/L3	hg	pt	3.16175441943869	human_down_TUBA3D_L2/L3	chimp_up_TUBA3D_L2/L3	2.35615092454924	0.711620422796688	3.3109658591437	0.0009297455124161	0.0020179761458705	Chimp	UP	macaque_down	UP_TUBA3D_L2/L3	macaque_DOWN_TUBA3D_L2/L3	rm	-2.35615092454924	macaque_down_TUBA3D_L2/L3	up_TUBA3D_L2/L3	Exc	chimp_up_TUBA3D_Exc	chimp_up_tuba3d_exc
94.501378687926	-0.836593243521144	0.154323551209308	-5.4210341646848	5.92552330250602e-08	4.84509039985868e-07	L2/L3	Human	DOWN	human_down	chimp_up	SMPD4BP_L2/L3	DOWN_SMPD4BP_L2/L3	human_DOWN_SMPD4BP_L2/L3	chimp_UP_SMPD4BP_L2/L3	hg	pt	0.836593243521144	human_down_SMPD4BP_L2/L3	chimp_up_SMPD4BP_L2/L3	2.530047787848	0.190627340866185	13.2722188556573	3.35497435096644e-40	8.20196601329602e-39	Chimp	UP	macaque_down	UP_SMPD4BP_L2/L3	macaque_DOWN_SMPD4BP_L2/L3	rm	-2.530047787848	macaque_down_SMPD4BP_L2/L3	up_SMPD4BP_L2/L3	Exc	chimp_up_SMPD4BP_Exc	chimp_up_smpd4bp_exc
7.35459670303173	-2.26188300466787	0.677029706136632	-3.340891816365	0.0008350975585745	0.0033203056094715	L2/L3	Human	DOWN	human_down	chimp_up	AC097532.2_L2/L3	DOWN_AC097532.2_L2/L3	human_DOWN_AC097532.2_L2/L3	chimp_UP_AC097532.2_L2/L3	hg	pt	2.26188300466787	human_down_AC097532.2_L2/L3	chimp_up_AC097532.2_L2/L3	5.52207567241116	1.43104168965442	3.85878043409388	0.0001139542572003	0.0002861280601102	Chimp	UP	macaque_down	UP_AC097532.2_L2/L3	macaque_DOWN_AC097532.2_L2/L3	rm	-5.52207567241116	macaque_down_AC097532.2_L2/L3	up_AC097532.2_L2/L3	Exc	chimp_up_AC097532.2_Exc	chimp_up_ac097532.2_exc
8.66323077578443	1.61937974315306	0.61037482400358	2.65309065752614	0.0079758445871834	0.0240555411438137	L2/L3	Human	UP	human_up	chimp_down	AC010974.2_L2/L3	UP_AC010974.2_L2/L3	human_UP_AC010974.2_L2/L3	chimp_DOWN_AC010974.2_L2/L3	hg	pt	-1.61937974315306	human_up_AC010974.2_L2/L3	chimp_down_AC010974.2_L2/L3	-2.35757301020056	0.524884546497922	-4.49160301237768	7.06890956101095e-06	2.13037385606526e-05	Chimp	DOWN	macaque_up	DOWN_AC010974.2_L2/L3	macaque_UP_AC010974.2_L2/L3	rm	2.35757301020056	macaque_up_AC010974.2_L2/L3	down_AC010974.2_L2/L3	Exc	chimp_down_AC010974.2_Exc	chimp_down_ac010974.2_exc
810.577624365034	0.538646790470205	0.0792794220907074	6.79428250440465	1.08852897893313e-11	1.34988644443332e-10	L2/L3	Human	UP	human_up	chimp_down	ACVR2A_L2/L3	UP_ACVR2A_L2/L3	human_UP_ACVR2A_L2/L3	chimp_DOWN_ACVR2A_L2/L3	hg	pt	-0.538646790470205	human_up_ACVR2A_L2/L3	chimp_down_ACVR2A_L2/L3	-0.621247413939103	0.0749991072985139	-8.28339744720419	1.19710065043602e-16	1.00260334166525e-15	Chimp	DOWN	macaque_up	DOWN_ACVR2A_L2/L3	macaque_UP_ACVR2A_L2/L3	rm	0.621247413939103	macaque_up_ACVR2A_L2/L3	down_ACVR2A_L2/L3	Exc	chimp_down_ACVR2A_Exc	chimp_down_acvr2a_exc
104.64682218405	1.98311648788052	0.155169497641531	12.7803242133442	2.11187344584719e-37	1.0748555892093e-35	L2/L3	Human	UP	human_up	chimp_down	LYPD6B_L2/L3	UP_LYPD6B_L2/L3	human_UP_LYPD6B_L2/L3	chimp_DOWN_LYPD6B_L2/L3	hg	pt	-1.98311648788052	human_up_LYPD6B_L2/L3	chimp_down_LYPD6B_L2/L3	-1.05287024883964	0.157751668588601	-6.67422575152221	2.48540780760263e-11	1.384486574013e-10	Chimp	DOWN	macaque_up	DOWN_LYPD6B_L2/L3	macaque_UP_LYPD6B_L2/L3	rm	1.05287024883964	macaque_up_LYPD6B_L2/L3	down_LYPD6B_L2/L3	Exc	chimp_down_LYPD6B_Exc	chimp_down_lypd6b_exc
14.3827999462252	1.2547505031099	0.432654460240657	2.90012150206881	0.003730180365574	0.0124700434389351	L2/L3	Human	UP	human_up	chimp_down	RND3_L2/L3	UP_RND3_L2/L3	human_UP_RND3_L2/L3	chimp_DOWN_RND3_L2/L3	hg	pt	-1.2547505031099	human_up_RND3_L2/L3	chimp_down_RND3_L2/L3	-1.79518763056394	0.367793832247117	-4.8809617594614	1.05569713748237e-06	3.56374408285369e-06	Chimp	DOWN	macaque_up	DOWN_RND3_L2/L3	macaque_UP_RND3_L2/L3	rm	1.79518763056394	macaque_up_RND3_L2/L3	down_RND3_L2/L3	Exc	chimp_down_RND3_Exc	chimp_down_rnd3_exc
13.6227864138515	2.81853055547457	0.457464044044284	6.16120674874663	7.21926617910066e-10	7.3656615071873e-09	L2/L3	Human	UP	human_up	chimp_down	RPRM_L2/L3	UP_RPRM_L2/L3	human_UP_RPRM_L2/L3	chimp_DOWN_RPRM_L2/L3	hg	pt	-2.81853055547457	human_up_RPRM_L2/L3	chimp_down_RPRM_L2/L3	-1.7303561874164	0.470555017258403	-3.67726647034386	0.0002357467350559	0.000563503728118	Chimp	DOWN	macaque_up	DOWN_RPRM_L2/L3	macaque_UP_RPRM_L2/L3	rm	1.7303561874164	macaque_up_RPRM_L2/L3	down_RPRM_L2/L3	Exc	chimp_down_RPRM_Exc	chimp_down_rprm_exc
73.5597120312897	-0.857201738096954	0.214478465790469	-3.99667973629754	6.42371129701605e-05	0.0003247600374511	L2/L3	Human	DOWN	human_down	chimp_up	AC061961.1_L2/L3	DOWN_AC061961.1_L2/L3	human_DOWN_AC061961.1_L2/L3	chimp_UP_AC061961.1_L2/L3	hg	pt	0.857201738096954	human_down_AC061961.1_L2/L3	chimp_up_AC061961.1_L2/L3	2.87435748835638	0.265470724081863	10.8273991352433	2.55304022335964e-27	3.87606794675162e-26	Chimp	UP	macaque_down	UP_AC061961.1_L2/L3	macaque_DOWN_AC061961.1_L2/L3	rm	-2.87435748835638	macaque_down_AC061961.1_L2/L3	up_AC061961.1_L2/L3	Exc	chimp_up_AC061961.1_Exc	chimp_up_ac061961.1_exc
40.8750595369032	4.02322563714065	0.375263967877114	10.721054994702	8.10732485745043e-27	2.69268507010215e-25	L2/L3	Human	UP	human_up	chimp_down	LINC01876_L2/L3	UP_LINC01876_L2/L3	human_UP_LINC01876_L2/L3	chimp_DOWN_LINC01876_L2/L3	hg	pt	-4.02322563714065	human_up_LINC01876_L2/L3	chimp_down_LINC01876_L2/L3	-3.53199356064627	0.370684461274529	-9.52830218051809	1.59876463837981e-21	1.82074314001057e-20	Chimp	DOWN	macaque_up	DOWN_LINC01876_L2/L3	macaque_UP_LINC01876_L2/L3	rm	3.53199356064627	macaque_up_LINC01876_L2/L3	down_LINC01876_L2/L3	Exc	chimp_down_LINC01876_Exc	chimp_down_linc01876_exc
188.106603728959	1.16334999476242	0.117468964904333	9.90346680682731	4.0208981730683e-23	1.09279960607234e-21	L2/L3	Human	UP	human_up	chimp_down	ACVR1C_L2/L3	UP_ACVR1C_L2/L3	human_UP_ACVR1C_L2/L3	chimp_DOWN_ACVR1C_L2/L3	hg	pt	-1.16334999476242	human_up_ACVR1C_L2/L3	chimp_down_ACVR1C_L2/L3	-0.836622274074716	0.111388794579213	-7.51082976734935	5.87537537137952e-14	4.06619978983428e-13	Chimp	DOWN	macaque_up	DOWN_ACVR1C_L2/L3	macaque_UP_ACVR1C_L2/L3	rm	0.836622274074716	macaque_up_ACVR1C_L2/L3	down_ACVR1C_L2/L3	Exc	chimp_down_ACVR1C_Exc	chimp_down_acvr1c_exc
341.451121511323	-0.579089029322208	0.0868270694418664	-6.66945266084245	2.56759182236159e-11	3.05981796196554e-10	L2/L3	Human	DOWN	human_down	chimp_up	TTC21B_L2/L3	DOWN_TTC21B_L2/L3	human_DOWN_TTC21B_L2/L3	chimp_UP_TTC21B_L2/L3	hg	pt	0.579089029322208	human_down_TTC21B_L2/L3	chimp_up_TTC21B_L2/L3	0.912296928088644	0.0801911669070316	11.3765264090283	5.47367431944504e-30	9.18159754245546e-29	Chimp	UP	macaque_down	UP_TTC21B_L2/L3	macaque_DOWN_TTC21B_L2/L3	rm	-0.912296928088644	macaque_down_TTC21B_L2/L3	up_TTC21B_L2/L3	Exc	chimp_up_TTC21B_Exc	chimp_up_ttc21b_exc
8.64129496720414	1.91162623055963	0.565528503505625	3.38024735925731	0.0007242062047522	0.0029286595225101	L2/L3	Human	UP	human_up	chimp_down	PHOSPHO2_L2/L3	UP_PHOSPHO2_L2/L3	human_UP_PHOSPHO2_L2/L3	chimp_DOWN_PHOSPHO2_L2/L3	hg	pt	-1.91162623055963	human_up_PHOSPHO2_L2/L3	chimp_down_PHOSPHO2_L2/L3	-1.62092105682555	0.538367771245906	-3.01080626181313	0.0026055504027664	0.0052312066065709	Chimp	DOWN	macaque_up	DOWN_PHOSPHO2_L2/L3	macaque_UP_PHOSPHO2_L2/L3	rm	1.62092105682555	macaque_up_PHOSPHO2_L2/L3	down_PHOSPHO2_L2/L3	Exc	chimp_down_PHOSPHO2_Exc	chimp_down_phospho2_exc
7.67332257036993	-1.90032207160608	0.681283755015924	-2.78932538404891	0.005281796987281	0.0168841487292854	L2/L3	Human	DOWN	human_down	chimp_up	AC010092.1_L2/L3	DOWN_AC010092.1_L2/L3	human_DOWN_AC010092.1_L2/L3	chimp_UP_AC010092.1_L2/L3	hg	pt	1.90032207160608	human_down_AC010092.1_L2/L3	chimp_up_AC010092.1_L2/L3	1.35336466780372	0.505007003954656	2.67989286723882	0.0073645726210094	0.0135263302981925	Chimp	UP	macaque_down	UP_AC010092.1_L2/L3	macaque_DOWN_AC010092.1_L2/L3	rm	-1.35336466780372	macaque_down_AC010092.1_L2/L3	up_AC010092.1_L2/L3	Exc	chimp_up_AC010092.1_Exc	chimp_up_ac010092.1_exc
54.6841269755243	-2.66016118095314	0.309162314145196	-8.6044160599206	7.67062625332246e-18	1.53881441087409e-16	L2/L3	Human	DOWN	human_down	chimp_up	LINC01117_L2/L3	DOWN_LINC01117_L2/L3	human_DOWN_LINC01117_L2/L3	chimp_UP_LINC01117_L2/L3	hg	pt	2.66016118095314	human_down_LINC01117_L2/L3	chimp_up_LINC01117_L2/L3	1.85510391448412	0.218564820589717	8.48766013431989	2.10839105248209e-17	1.85171735913644e-16	Chimp	UP	macaque_down	UP_LINC01117_L2/L3	macaque_DOWN_LINC01117_L2/L3	rm	-1.85510391448412	macaque_down_LINC01117_L2/L3	up_LINC01117_L2/L3	Exc	chimp_up_LINC01117_Exc	chimp_up_linc01117_exc
22.6545720286138	-2.05356940696484	0.401974465540405	-5.10870610700128	3.24372438800493e-07	2.40133899390789e-06	L2/L3	Human	DOWN	human_down	chimp_up	LINC01116_L2/L3	DOWN_LINC01116_L2/L3	human_DOWN_LINC01116_L2/L3	chimp_UP_LINC01116_L2/L3	hg	pt	2.05356940696484	human_down_LINC01116_L2/L3	chimp_up_LINC01116_L2/L3	2.196235570124	0.34689450883368	6.33113385826753	2.43366093245306e-10	1.24348857418973e-09	Chimp	UP	macaque_down	UP_LINC01116_L2/L3	macaque_DOWN_LINC01116_L2/L3	rm	-2.196235570124	macaque_down_LINC01116_L2/L3	up_LINC01116_L2/L3	Exc	chimp_up_LINC01116_Exc	chimp_up_linc01116_exc
61.006358747584	-2.17653884123871	0.265119070885376	-8.20966531743671	2.2180588044058e-16	4.033784857938e-15	L2/L3	Human	DOWN	human_down	chimp_up	ITGA4_L2/L3	DOWN_ITGA4_L2/L3	human_DOWN_ITGA4_L2/L3	chimp_UP_ITGA4_L2/L3	hg	pt	2.17653884123871	human_down_ITGA4_L2/L3	chimp_up_ITGA4_L2/L3	1.17475141434711	0.180137360327427	6.52142016632097	6.96447876621431e-11	3.7413864293776e-10	Chimp	UP	macaque_down	UP_ITGA4_L2/L3	macaque_DOWN_ITGA4_L2/L3	rm	-1.17475141434711	macaque_down_ITGA4_L2/L3	up_ITGA4_L2/L3	Exc	chimp_up_ITGA4_Exc	chimp_up_itga4_exc
43.0737576139378	-1.60417686511431	0.307581973351589	-5.21544500034993	1.83376465869153e-07	1.40680333393756e-06	L2/L3	Human	DOWN	human_down	chimp_up	NEUROD1_L2/L3	DOWN_NEUROD1_L2/L3	human_DOWN_NEUROD1_L2/L3	chimp_UP_NEUROD1_L2/L3	hg	pt	1.60417686511431	human_down_NEUROD1_L2/L3	chimp_up_NEUROD1_L2/L3	1.2219335619087	0.254917610267524	4.79344506888457	1.63941363178521e-06	5.39962184983174e-06	Chimp	UP	macaque_down	UP_NEUROD1_L2/L3	macaque_DOWN_NEUROD1_L2/L3	rm	-1.2219335619087	macaque_down_NEUROD1_L2/L3	up_NEUROD1_L2/L3	Exc	chimp_up_NEUROD1_Exc	chimp_up_neurod1_exc
126.352429323756	-0.951004143408852	0.14777098425552	-6.43566223910647	1.22936136607579e-10	1.36514991696508e-09	L2/L3	Human	DOWN	human_down	chimp_up	AC021851.1_L2/L3	DOWN_AC021851.1_L2/L3	human_DOWN_AC021851.1_L2/L3	chimp_UP_AC021851.1_L2/L3	hg	pt	0.951004143408852	human_down_AC021851.1_L2/L3	chimp_up_AC021851.1_L2/L3	6.24509857349264	0.492963865361188	12.6684712862613	8.84207593499956e-37	1.93003408412682e-35	Chimp	UP	macaque_down	UP_AC021851.1_L2/L3	macaque_DOWN_AC021851.1_L2/L3	rm	-6.24509857349264	macaque_down_AC021851.1_L2/L3	up_AC021851.1_L2/L3	Exc	chimp_up_AC021851.1_Exc	chimp_up_ac021851.1_exc
103.430527468655	-2.46336305279641	0.206984203451656	-11.9012128061828	1.16639576992603e-32	5.07832550363637e-31	L2/L3	Human	DOWN	human_down	chimp_up	AC021851.2_L2/L3	DOWN_AC021851.2_L2/L3	human_DOWN_AC021851.2_L2/L3	chimp_UP_AC021851.2_L2/L3	hg	pt	2.46336305279641	human_down_AC021851.2_L2/L3	chimp_up_AC021851.2_L2/L3	2.26420116965183	0.164509864365321	13.7633155214558	4.23643753425155e-43	1.14230458219932e-41	Chimp	UP	macaque_down	UP_AC021851.2_L2/L3	macaque_DOWN_AC021851.2_L2/L3	rm	-2.26420116965183	macaque_down_AC021851.2_L2/L3	up_AC021851.2_L2/L3	Exc	chimp_up_AC021851.2_Exc	chimp_up_ac021851.2_exc
4.83836454099182	-3.10693847661389	1.10466745431782	-2.81255545682076	0.0049149547472546	0.0158546229501008	L2/L3	Human	DOWN	human_down	chimp_up	AC093639.1_L2/L3	DOWN_AC093639.1_L2/L3	human_DOWN_AC093639.1_L2/L3	chimp_UP_AC093639.1_L2/L3	hg	pt	3.10693847661389	human_down_AC093639.1_L2/L3	chimp_up_AC093639.1_L2/L3	2.07604379534242	0.689388120759452	3.01142960377006	0.0026002068623581	0.0052210033502796	Chimp	UP	macaque_down	UP_AC093639.1_L2/L3	macaque_DOWN_AC093639.1_L2/L3	rm	-2.07604379534242	macaque_down_AC093639.1_L2/L3	up_AC093639.1_L2/L3	Exc	chimp_up_AC093639.1_Exc	chimp_up_ac093639.1_exc
121.74276789172	-1.24163627104451	0.166068568998335	-7.47664822147624	7.62421421752927e-14	1.13419213802987e-12	L2/L3	Human	DOWN	human_down	chimp_up	FSIP2-AS1_L2/L3	DOWN_FSIP2-AS1_L2/L3	human_DOWN_FSIP2-AS1_L2/L3	chimp_UP_FSIP2-AS1_L2/L3	hg	pt	1.24163627104451	human_down_FSIP2-AS1_L2/L3	chimp_up_FSIP2-AS1_L2/L3	1.67982277730203	0.156550713907496	10.7302147360032	7.34253500406835e-27	1.09180701407968e-25	Chimp	UP	macaque_down	UP_FSIP2-AS1_L2/L3	macaque_DOWN_FSIP2-AS1_L2/L3	rm	-1.67982277730203	macaque_down_FSIP2-AS1_L2/L3	up_FSIP2-AS1_L2/L3	Exc	chimp_up_FSIP2-AS1_Exc	chimp_up_fsip2-as1_exc
114.49423550139	-2.86175083081386	0.209728313627769	-13.6450381034053	2.16100527615966e-42	1.3692802019286e-40	L2/L3	Human	DOWN	human_down	chimp_up	CCDC150_L2/L3	DOWN_CCDC150_L2/L3	human_DOWN_CCDC150_L2/L3	chimp_UP_CCDC150_L2/L3	hg	pt	2.86175083081386	human_down_CCDC150_L2/L3	chimp_up_CCDC150_L2/L3	3.01011174890152	0.178061433852692	16.9049057045768	4.13986488359169e-64	2.02208646240351e-62	Chimp	UP	macaque_down	UP_CCDC150_L2/L3	macaque_DOWN_CCDC150_L2/L3	rm	-3.01011174890152	macaque_down_CCDC150_L2/L3	up_CCDC150_L2/L3	Exc	chimp_up_CCDC150_Exc	chimp_up_ccdc150_exc
90.6137263094088	-0.877679075499722	0.172515888074967	-5.08752605509774	3.62764560239571e-07	2.66491960774723e-06	L2/L3	Human	DOWN	human_down	chimp_up	GTF3C3_L2/L3	DOWN_GTF3C3_L2/L3	human_DOWN_GTF3C3_L2/L3	chimp_UP_GTF3C3_L2/L3	hg	pt	0.877679075499722	human_down_GTF3C3_L2/L3	chimp_up_GTF3C3_L2/L3	0.710650706511747	0.143733934246116	4.94420966238143	7.64533887113836e-07	2.62812658396962e-06	Chimp	UP	macaque_down	UP_GTF3C3_L2/L3	macaque_DOWN_GTF3C3_L2/L3	rm	-0.710650706511747	macaque_down_GTF3C3_L2/L3	up_GTF3C3_L2/L3	Exc	chimp_up_GTF3C3_Exc	chimp_up_gtf3c3_exc
50.5824837188259	0.64714389372571	0.226308668182056	2.85956299829004	0.0042422514820179	0.0139659471875981	L2/L3	Human	UP	human_up	chimp_down	COQ10B_L2/L3	UP_COQ10B_L2/L3	human_UP_COQ10B_L2/L3	chimp_DOWN_COQ10B_L2/L3	hg	pt	-0.64714389372571	human_up_COQ10B_L2/L3	chimp_down_COQ10B_L2/L3	-0.732599738097429	0.201975524531238	-3.62717086536948	0.0002865436847185	0.0006760867584977	Chimp	DOWN	macaque_up	DOWN_COQ10B_L2/L3	macaque_UP_COQ10B_L2/L3	rm	0.732599738097429	macaque_up_COQ10B_L2/L3	down_COQ10B_L2/L3	Exc	chimp_down_COQ10B_Exc	chimp_down_coq10b_exc
39.2518229315446	0.977764016326985	0.251830653006075	3.88262510800619	0.0001033348197178	0.0005032628795708	L2/L3	Human	UP	human_up	chimp_down	RFTN2_L2/L3	UP_RFTN2_L2/L3	human_UP_RFTN2_L2/L3	chimp_DOWN_RFTN2_L2/L3	hg	pt	-0.977764016326985	human_up_RFTN2_L2/L3	chimp_down_RFTN2_L2/L3	-1.14986330504319	0.222322014428439	-5.17206228091869	2.31524382908738e-07	8.49148359903474e-07	Chimp	DOWN	macaque_up	DOWN_RFTN2_L2/L3	macaque_UP_RFTN2_L2/L3	rm	1.14986330504319	macaque_up_RFTN2_L2/L3	down_RFTN2_L2/L3	Exc	chimp_down_RFTN2_Exc	chimp_down_rftn2_exc
115.243502107199	0.519930251250268	0.188452237138503	2.75894974315505	0.005798745205688	0.0183132736049213	L2/L3	Human	UP	human_up	chimp_down	MAIP1_L2/L3	UP_MAIP1_L2/L3	human_UP_MAIP1_L2/L3	chimp_DOWN_MAIP1_L2/L3	hg	pt	-0.519930251250268	human_up_MAIP1_L2/L3	chimp_down_MAIP1_L2/L3	-2.40266694543255	0.135995064196637	-17.6673099102956	7.48836811907412e-70	4.31141890063407e-68	Chimp	DOWN	macaque_up	DOWN_MAIP1_L2/L3	macaque_UP_MAIP1_L2/L3	rm	2.40266694543255	macaque_up_MAIP1_L2/L3	down_MAIP1_L2/L3	Exc	chimp_down_MAIP1_Exc	chimp_down_maip1_exc
97.1417005579898	0.568571537936067	0.153817391988196	3.69640604737139	0.0002186731316274	0.0009952320730889	L2/L3	Human	UP	human_up	chimp_down	BZW1_L2/L3	UP_BZW1_L2/L3	human_UP_BZW1_L2/L3	chimp_DOWN_BZW1_L2/L3	hg	pt	-0.568571537936067	human_up_BZW1_L2/L3	chimp_down_BZW1_L2/L3	-0.567198469459745	0.136744774705204	-4.14786210794903	3.35594416650486e-05	9.13258193318985e-05	Chimp	DOWN	macaque_up	DOWN_BZW1_L2/L3	macaque_UP_BZW1_L2/L3	rm	0.567198469459745	macaque_up_BZW1_L2/L3	down_BZW1_L2/L3	Exc	chimp_down_BZW1_Exc	chimp_down_bzw1_exc
90.6659561619024	-0.945517372394505	0.220073015804485	-4.29638031240736	1.73609634224514e-05	9.7500766990917e-05	L2/L3	Human	DOWN	human_down	chimp_up	C2CD6_L2/L3	DOWN_C2CD6_L2/L3	human_DOWN_C2CD6_L2/L3	chimp_UP_C2CD6_L2/L3	hg	pt	0.945517372394505	human_down_C2CD6_L2/L3	chimp_up_C2CD6_L2/L3	1.88752687104953	0.22447679436324	8.40856123415235	4.15070697521751e-17	3.5833484774098e-16	Chimp	UP	macaque_down	UP_C2CD6_L2/L3	macaque_DOWN_C2CD6_L2/L3	rm	-1.88752687104953	macaque_down_C2CD6_L2/L3	up_C2CD6_L2/L3	Exc	chimp_up_C2CD6_Exc	chimp_up_c2cd6_exc
41.7445621234478	-1.46447465871073	0.291145250600062	-5.03004825149093	4.90356418425155e-07	3.53027720101961e-06	L2/L3	Human	DOWN	human_down	chimp_up	MPP4_L2/L3	DOWN_MPP4_L2/L3	human_DOWN_MPP4_L2/L3	chimp_UP_MPP4_L2/L3	hg	pt	1.46447465871073	human_down_MPP4_L2/L3	chimp_up_MPP4_L2/L3	1.12236539908014	0.237967278221353	4.71646945525065	2.39972374303443e-06	7.71614935100078e-06	Chimp	UP	macaque_down	UP_MPP4_L2/L3	macaque_DOWN_MPP4_L2/L3	rm	-1.12236539908014	macaque_down_MPP4_L2/L3	up_MPP4_L2/L3	Exc	chimp_up_MPP4_Exc	chimp_up_mpp4_exc
86.2919704512459	0.548514138093216	0.190631631972032	2.87735111124522	0.0040102910737841	0.0133012927801015	L2/L3	Human	UP	human_up	chimp_down	PARD3B_L2/L3	UP_PARD3B_L2/L3	human_UP_PARD3B_L2/L3	chimp_DOWN_PARD3B_L2/L3	hg	pt	-0.548514138093216	human_up_PARD3B_L2/L3	chimp_down_PARD3B_L2/L3	-1.01637471253451	0.165694142650749	-6.13404129002215	8.56742666486569e-10	4.14047988061961e-09	Chimp	DOWN	macaque_up	DOWN_PARD3B_L2/L3	macaque_UP_PARD3B_L2/L3	rm	1.01637471253451	macaque_up_PARD3B_L2/L3	down_PARD3B_L2/L3	Exc	chimp_down_PARD3B_Exc	chimp_down_pard3b_exc
15.1144952241578	-0.980650799000949	0.402030154703678	-2.43924687620447	0.0147179095954679	0.0405822270222667	L2/L3	Human	DOWN	human_down	chimp_up	KLF7-IT1_L2/L3	DOWN_KLF7-IT1_L2/L3	human_DOWN_KLF7-IT1_L2/L3	chimp_UP_KLF7-IT1_L2/L3	hg	pt	0.980650799000949	human_down_KLF7-IT1_L2/L3	chimp_up_KLF7-IT1_L2/L3	1.55691210983059	0.384636297377483	4.04775139643836	5.17120278640154e-05	0.0001365467925298	Chimp	UP	macaque_down	UP_KLF7-IT1_L2/L3	macaque_DOWN_KLF7-IT1_L2/L3	rm	-1.55691210983059	macaque_down_KLF7-IT1_L2/L3	up_KLF7-IT1_L2/L3	Exc	chimp_up_KLF7-IT1_Exc	chimp_up_klf7-it1_exc
35.5747367875974	-0.921248960697093	0.282425702296473	-3.26191615425291	0.0011066186964598	0.0042656425804807	L2/L3	Human	DOWN	human_down	chimp_up	LANCL1-AS1_L2/L3	DOWN_LANCL1-AS1_L2/L3	human_DOWN_LANCL1-AS1_L2/L3	chimp_UP_LANCL1-AS1_L2/L3	hg	pt	0.921248960697093	human_down_LANCL1-AS1_L2/L3	chimp_up_LANCL1-AS1_L2/L3	0.566459130136821	0.228329995521878	2.48087917157841	0.0131058790630089	0.0228423320668237	Chimp	UP	macaque_down	UP_LANCL1-AS1_L2/L3	macaque_DOWN_LANCL1-AS1_L2/L3	rm	-0.566459130136821	macaque_down_LANCL1-AS1_L2/L3	up_LANCL1-AS1_L2/L3	Exc	chimp_up_LANCL1-AS1_Exc	chimp_up_lancl1-as1_exc
28.7520966390462	1.02523351914699	0.272100913588676	3.76784298746162	0.0001646642131643	0.0007680254677227	L2/L3	Human	UP	human_up	chimp_down	AC092844.1_L2/L3	UP_AC092844.1_L2/L3	human_UP_AC092844.1_L2/L3	chimp_DOWN_AC092844.1_L2/L3	hg	pt	-1.02523351914699	human_up_AC092844.1_L2/L3	chimp_down_AC092844.1_L2/L3	-0.732480662529997	0.25317411780925	-2.8931893546949	0.0038135131481843	0.0074076195420196	Chimp	DOWN	macaque_up	DOWN_AC092844.1_L2/L3	macaque_UP_AC092844.1_L2/L3	rm	0.732480662529997	macaque_up_AC092844.1_L2/L3	down_AC092844.1_L2/L3	Exc	chimp_down_AC092844.1_Exc	chimp_down_ac092844.1_exc
55.4637409992295	-0.645505763553802	0.211822179127949	-3.04739459395274	0.0023083446798798	0.0081807824752609	L2/L3	Human	DOWN	human_down	chimp_up	ATIC_L2/L3	DOWN_ATIC_L2/L3	human_DOWN_ATIC_L2/L3	chimp_UP_ATIC_L2/L3	hg	pt	0.645505763553802	human_down_ATIC_L2/L3	chimp_up_ATIC_L2/L3	1.37536224757349	0.20983357112603	6.55453862884229	5.58141663777845e-11	3.02017359768642e-10	Chimp	UP	macaque_down	UP_ATIC_L2/L3	macaque_DOWN_ATIC_L2/L3	rm	-1.37536224757349	macaque_down_ATIC_L2/L3	up_ATIC_L2/L3	Exc	chimp_up_ATIC_Exc	chimp_up_atic_exc
31.9102829967364	-1.02967192615123	0.284154135631689	-3.62363871235664	0.0002904873000568	0.0012853580733244	L2/L3	Human	DOWN	human_down	chimp_up	FN1_L2/L3	DOWN_FN1_L2/L3	human_DOWN_FN1_L2/L3	chimp_UP_FN1_L2/L3	hg	pt	1.02967192615123	human_down_FN1_L2/L3	chimp_up_FN1_L2/L3	1.03429576099827	0.240798253430169	4.29527933141017	1.74473510750157e-05	4.95915883882752e-05	Chimp	UP	macaque_down	UP_FN1_L2/L3	macaque_DOWN_FN1_L2/L3	rm	-1.03429576099827	macaque_down_FN1_L2/L3	up_FN1_L2/L3	Exc	chimp_up_FN1_Exc	chimp_up_fn1_exc
1326.25997989597	-0.734083062537045	0.0481608788841078	-15.2423103470248	1.85203881125908e-52	1.74767284734563e-50	L2/L3	Human	DOWN	human_down	chimp_up	AC007563.2_L2/L3	DOWN_AC007563.2_L2/L3	human_DOWN_AC007563.2_L2/L3	chimp_UP_AC007563.2_L2/L3	hg	pt	0.734083062537045	human_down_AC007563.2_L2/L3	chimp_up_AC007563.2_L2/L3	1.7401247219406	0.0499460196732185	34.8401080471617	6.01158003527973e-266	1.02351444086376e-262	Chimp	UP	macaque_down	UP_AC007563.2_L2/L3	macaque_DOWN_AC007563.2_L2/L3	rm	-1.7401247219406	macaque_down_AC007563.2_L2/L3	up_AC007563.2_L2/L3	Exc	chimp_up_AC007563.2_Exc	chimp_up_ac007563.2_exc
348.972877322933	-1.87179139315748	0.101907649275038	-18.3675259558358	2.39063507427111e-75	3.98203737712113e-73	L2/L3	Human	DOWN	human_down	chimp_up	DIRC3_L2/L3	DOWN_DIRC3_L2/L3	human_DOWN_DIRC3_L2/L3	chimp_UP_DIRC3_L2/L3	hg	pt	1.87179139315748	human_down_DIRC3_L2/L3	chimp_up_DIRC3_L2/L3	2.30660784177491	0.0946721399024266	24.3641671578587	4.10310549136294e-131	8.43117435276957e-129	Chimp	UP	macaque_down	UP_DIRC3_L2/L3	macaque_DOWN_DIRC3_L2/L3	rm	-2.30660784177491	macaque_down_DIRC3_L2/L3	up_DIRC3_L2/L3	Exc	chimp_up_DIRC3_Exc	chimp_up_dirc3_exc
350.501191468147	0.625894127960189	0.0870836008953396	7.18727890814267	6.60953071715119e-13	9.10549823797012e-12	L2/L3	Human	UP	human_up	chimp_down	ARPC2_L2/L3	UP_ARPC2_L2/L3	human_UP_ARPC2_L2/L3	chimp_DOWN_ARPC2_L2/L3	hg	pt	-0.625894127960189	human_up_ARPC2_L2/L3	chimp_down_ARPC2_L2/L3	-0.714225807870388	0.0779128225164656	-9.16698670131541	4.8642577328958e-20	5.0852827772502e-19	Chimp	DOWN	macaque_up	DOWN_ARPC2_L2/L3	macaque_UP_ARPC2_L2/L3	rm	0.714225807870388	macaque_up_ARPC2_L2/L3	down_ARPC2_L2/L3	Exc	chimp_down_ARPC2_Exc	chimp_down_arpc2_exc
19.7967121942345	-2.85770487548731	0.5202419306763	-5.49303065935569	3.95094169215774e-08	3.30301729982784e-07	L2/L3	Human	DOWN	human_down	chimp_up	CATIP-AS2_L2/L3	DOWN_CATIP-AS2_L2/L3	human_DOWN_CATIP-AS2_L2/L3	chimp_UP_CATIP-AS2_L2/L3	hg	pt	2.85770487548731	human_down_CATIP-AS2_L2/L3	chimp_up_CATIP-AS2_L2/L3	1.6368515454174	0.311785660849066	5.24992567316875	1.5216059353858e-07	5.7089562530861e-07	Chimp	UP	macaque_down	UP_CATIP-AS2_L2/L3	macaque_DOWN_CATIP-AS2_L2/L3	rm	-1.6368515454174	macaque_down_CATIP-AS2_L2/L3	up_CATIP-AS2_L2/L3	Exc	chimp_up_CATIP-AS2_Exc	chimp_up_catip-as2_exc
30.1276256312484	1.00509884332719	0.29687696436945	3.38557370209564	0.0007102963258683	0.0028777013666608	L2/L3	Human	UP	human_up	chimp_down	CYP27A1_L2/L3	UP_CYP27A1_L2/L3	human_UP_CYP27A1_L2/L3	chimp_DOWN_CYP27A1_L2/L3	hg	pt	-1.00509884332719	human_up_CYP27A1_L2/L3	chimp_down_CYP27A1_L2/L3	-1.36929119276496	0.257357663276689	-5.32057672319172	1.03438814106021e-07	3.96393500487319e-07	Chimp	DOWN	macaque_up	DOWN_CYP27A1_L2/L3	macaque_UP_CYP27A1_L2/L3	rm	1.36929119276496	macaque_up_CYP27A1_L2/L3	down_CYP27A1_L2/L3	Exc	chimp_down_CYP27A1_Exc	chimp_down_cyp27a1_exc
31.4503255637913	-1.08601913005371	0.269054842202519	-4.03642291349753	5.42723467812149e-05	0.0002778314525444	L2/L3	Human	DOWN	human_down	chimp_up	LINC01494_L2/L3	DOWN_LINC01494_L2/L3	human_DOWN_LINC01494_L2/L3	chimp_UP_LINC01494_L2/L3	hg	pt	1.08601913005371	human_down_LINC01494_L2/L3	chimp_up_LINC01494_L2/L3	3.10746259254825	0.368241423553091	8.43865571277923	3.21008105808204e-17	2.78948203063958e-16	Chimp	UP	macaque_down	UP_LINC01494_L2/L3	macaque_DOWN_LINC01494_L2/L3	rm	-3.10746259254825	macaque_down_LINC01494_L2/L3	up_LINC01494_L2/L3	Exc	chimp_up_LINC01494_Exc	chimp_up_linc01494_exc
22.7713162879963	-1.48330262694441	0.3446897751443	-4.3032974399181	1.68274696093599e-05	9.47708950566078e-05	L2/L3	Human	DOWN	human_down	chimp_up	AC097468.2_L2/L3	DOWN_AC097468.2_L2/L3	human_DOWN_AC097468.2_L2/L3	chimp_UP_AC097468.2_L2/L3	hg	pt	1.48330262694441	human_down_AC097468.2_L2/L3	chimp_up_AC097468.2_L2/L3	3.43301966440997	0.463875721019431	7.40073150814066	1.35436325987406e-13	9.08345601079298e-13	Chimp	UP	macaque_down	UP_AC097468.2_L2/L3	macaque_DOWN_AC097468.2_L2/L3	rm	-3.43301966440997	macaque_down_AC097468.2_L2/L3	up_AC097468.2_L2/L3	Exc	chimp_up_AC097468.2_Exc	chimp_up_ac097468.2_exc
16.3126421249556	0.963312263154109	0.38391043357768	2.50921094844168	0.0121001200427807	0.0342797757222808	L2/L3	Human	UP	human_up	chimp_down	STK16_L2/L3	UP_STK16_L2/L3	human_UP_STK16_L2/L3	chimp_DOWN_STK16_L2/L3	hg	pt	-0.963312263154109	human_up_STK16_L2/L3	chimp_down_STK16_L2/L3	-1.11217599250194	0.338257833972293	-3.28795339176991	0.001009185453598	0.0021743599811952	Chimp	DOWN	macaque_up	DOWN_STK16_L2/L3	macaque_UP_STK16_L2/L3	rm	1.11217599250194	macaque_up_STK16_L2/L3	down_STK16_L2/L3	Exc	chimp_down_STK16_Exc	chimp_down_stk16_exc
172.805187718163	0.584333509406339	0.126278488524295	4.62734006587285	3.70392059642465e-06	2.3353791538618e-05	L2/L3	Human	UP	human_up	chimp_down	SLC4A3_L2/L3	UP_SLC4A3_L2/L3	human_UP_SLC4A3_L2/L3	chimp_DOWN_SLC4A3_L2/L3	hg	pt	-0.584333509406339	human_up_SLC4A3_L2/L3	chimp_down_SLC4A3_L2/L3	-1.00529850888813	0.108122204498923	-9.29779885220651	1.43383177374868e-20	1.54227500717841e-19	Chimp	DOWN	macaque_up	DOWN_SLC4A3_L2/L3	macaque_UP_SLC4A3_L2/L3	rm	1.00529850888813	macaque_up_SLC4A3_L2/L3	down_SLC4A3_L2/L3	Exc	chimp_down_SLC4A3_Exc	chimp_down_slc4a3_exc
188.864984990286	-0.81462006669456	0.124069663940375	-6.56582794554877	5.17445360255289e-11	5.94102931380316e-10	L2/L3	Human	DOWN	human_down	chimp_up	SGPP2_L2/L3	DOWN_SGPP2_L2/L3	human_DOWN_SGPP2_L2/L3	chimp_UP_SGPP2_L2/L3	hg	pt	0.81462006669456	human_down_SGPP2_L2/L3	chimp_up_SGPP2_L2/L3	1.34625983335198	0.118937381974754	11.3190639561726	1.05593346218882e-29	1.75517642989769e-28	Chimp	UP	macaque_down	UP_SGPP2_L2/L3	macaque_DOWN_SGPP2_L2/L3	rm	-1.34625983335198	macaque_down_SGPP2_L2/L3	up_SGPP2_L2/L3	Exc	chimp_up_SGPP2_Exc	chimp_up_sgpp2_exc
149.691971569812	1.5375243200318	0.134565569660054	11.4258374108322	3.10646507990921e-30	1.24185177658116e-28	L2/L3	Human	UP	human_up	chimp_down	SCG2_L2/L3	UP_SCG2_L2/L3	human_UP_SCG2_L2/L3	chimp_DOWN_SCG2_L2/L3	hg	pt	-1.5375243200318	human_up_SCG2_L2/L3	chimp_down_SCG2_L2/L3	-0.750293090524424	0.134670906303486	-5.57130794704544	2.52833972772538e-08	1.04013644718781e-07	Chimp	DOWN	macaque_up	DOWN_SCG2_L2/L3	macaque_UP_SCG2_L2/L3	rm	0.750293090524424	macaque_up_SCG2_L2/L3	down_SCG2_L2/L3	Exc	chimp_down_SCG2_Exc	chimp_down_scg2_exc
7.3175693393492	-2.21910133177604	0.733252199941047	-3.02638209875736	0.0024749932202373	0.0087054352796926	L2/L3	Human	DOWN	human_down	chimp_up	AC009407.1_L2/L3	DOWN_AC009407.1_L2/L3	human_DOWN_AC009407.1_L2/L3	chimp_UP_AC009407.1_L2/L3	hg	pt	2.21910133177604	human_down_AC009407.1_L2/L3	chimp_up_AC009407.1_L2/L3	1.73157596354416	0.542159690585618	3.19384859039186	0.0014038972810457	0.0029516887704865	Chimp	UP	macaque_down	UP_AC009407.1_L2/L3	macaque_DOWN_AC009407.1_L2/L3	rm	-1.73157596354416	macaque_down_AC009407.1_L2/L3	up_AC009407.1_L2/L3	Exc	chimp_up_AC009407.1_Exc	chimp_up_ac009407.1_exc
417.201854069737	-1.58369780595155	0.0861784585009174	-18.3769567650678	2.00929442419972e-75	3.37239362632666e-73	L2/L3	Human	DOWN	human_down	chimp_up	SNED1_L2/L3	DOWN_SNED1_L2/L3	human_DOWN_SNED1_L2/L3	chimp_UP_SNED1_L2/L3	hg	pt	1.58369780595155	human_down_SNED1_L2/L3	chimp_up_SNED1_L2/L3	4.42742282174852	0.14518745555773	30.4945272629842	3.0797591573652e-204	1.79046681158431e-201	Chimp	UP	macaque_down	UP_SNED1_L2/L3	macaque_DOWN_SNED1_L2/L3	rm	-4.42742282174852	macaque_down_SNED1_L2/L3	up_SNED1_L2/L3	Exc	chimp_up_SNED1_Exc	chimp_up_sned1_exc
39.4142343349608	-1.5152780665854	0.276512776645737	-5.47995678524016	4.25429733456312e-08	3.54449547158163e-07	L2/L3	Human	DOWN	human_down	chimp_up	AC005237.1_L2/L3	DOWN_AC005237.1_L2/L3	human_DOWN_AC005237.1_L2/L3	chimp_UP_AC005237.1_L2/L3	hg	pt	1.5152780665854	human_down_AC005237.1_L2/L3	chimp_up_AC005237.1_L2/L3	1.33340820645541	0.223199677352534	5.97405974001184	2.31420993791657e-09	1.06922868928434e-08	Chimp	UP	macaque_down	UP_AC005237.1_L2/L3	macaque_DOWN_AC005237.1_L2/L3	rm	-1.33340820645541	macaque_down_AC005237.1_L2/L3	up_AC005237.1_L2/L3	Exc	chimp_up_AC005237.1_Exc	chimp_up_ac005237.1_exc
35.6751031184685	4.23342978971305	0.328494899949321	12.8873531685458	5.30328731312975e-38	2.76311322639298e-36	L2/L3	Human	UP	human_up	chimp_down	CHL1-AS2_L2/L3	UP_CHL1-AS2_L2/L3	human_UP_CHL1-AS2_L2/L3	chimp_DOWN_CHL1-AS2_L2/L3	hg	pt	-4.23342978971305	human_up_CHL1-AS2_L2/L3	chimp_down_CHL1-AS2_L2/L3	-1.16360588645219	0.40387700698722	-2.88108970384889	0.0039630283300788	0.0076705435059488	Chimp	DOWN	macaque_up	DOWN_CHL1-AS2_L2/L3	macaque_UP_CHL1-AS2_L2/L3	rm	1.16360588645219	macaque_up_CHL1-AS2_L2/L3	down_CHL1-AS2_L2/L3	Exc	chimp_down_CHL1-AS2_Exc	chimp_down_chl1-as2_exc
179.043330906853	-0.851164569551377	0.146229503169657	-5.8207444537635	5.85860868616086e-09	5.43974785399573e-08	L2/L3	Human	DOWN	human_down	chimp_up	LINC01266_L2/L3	DOWN_LINC01266_L2/L3	human_DOWN_LINC01266_L2/L3	chimp_UP_LINC01266_L2/L3	hg	pt	0.851164569551377	human_down_LINC01266_L2/L3	chimp_up_LINC01266_L2/L3	2.95858156320325	0.18016680042025	16.4213470867117	1.34546195925778e-60	5.90615676995738e-59	Chimp	UP	macaque_down	UP_LINC01266_L2/L3	macaque_DOWN_LINC01266_L2/L3	rm	-2.95858156320325	macaque_down_LINC01266_L2/L3	up_LINC01266_L2/L3	Exc	chimp_up_LINC01266_Exc	chimp_up_linc01266_exc
441.61659261382	-0.794602846595537	0.102780074276049	-7.73109819381308	1.06622737827405e-14	1.70124393077733e-13	L2/L3	Human	DOWN	human_down	chimp_up	AC023480.1_L2/L3	DOWN_AC023480.1_L2/L3	human_DOWN_AC023480.1_L2/L3	chimp_UP_AC023480.1_L2/L3	hg	pt	0.794602846595537	human_down_AC023480.1_L2/L3	chimp_up_AC023480.1_L2/L3	1.65491152723142	0.103671678975363	15.9630049748177	2.31320631867014e-57	9.31378138713204e-56	Chimp	UP	macaque_down	UP_AC023480.1_L2/L3	macaque_DOWN_AC023480.1_L2/L3	rm	-1.65491152723142	macaque_down_AC023480.1_L2/L3	up_AC023480.1_L2/L3	Exc	chimp_up_AC023480.1_Exc	chimp_up_ac023480.1_exc
21.1998842184534	-0.918863347400084	0.341590047344808	-2.68995936662219	0.0071460719615333	0.0219014056618669	L2/L3	Human	DOWN	human_down	chimp_up	AC087857.1_L2/L3	DOWN_AC087857.1_L2/L3	human_DOWN_AC087857.1_L2/L3	chimp_UP_AC087857.1_L2/L3	hg	pt	0.918863347400084	human_down_AC087857.1_L2/L3	chimp_up_AC087857.1_L2/L3	1.09592434493757	0.300631528517507	3.64540722106516	0.000266968719816	0.0006335589810368	Chimp	UP	macaque_down	UP_AC087857.1_L2/L3	macaque_DOWN_AC087857.1_L2/L3	rm	-1.09592434493757	macaque_down_AC087857.1_L2/L3	up_AC087857.1_L2/L3	Exc	chimp_up_AC087857.1_Exc	chimp_up_ac087857.1_exc
29.9967713493727	1.74695060814325	0.304856434731796	5.73040424644527	1.00191572952445e-08	9.03944240666975e-08	L2/L3	Human	UP	human_up	chimp_down	GRM7-AS3_L2/L3	UP_GRM7-AS3_L2/L3	human_UP_GRM7-AS3_L2/L3	chimp_DOWN_GRM7-AS3_L2/L3	hg	pt	-1.74695060814325	human_up_GRM7-AS3_L2/L3	chimp_down_GRM7-AS3_L2/L3	-1.07734875528298	0.301486103374906	-3.57346074403724	0.0003522940789714	0.0008178904905389	Chimp	DOWN	macaque_up	DOWN_GRM7-AS3_L2/L3	macaque_UP_GRM7-AS3_L2/L3	rm	1.07734875528298	macaque_up_GRM7-AS3_L2/L3	down_GRM7-AS3_L2/L3	Exc	chimp_down_GRM7-AS3_Exc	chimp_down_grm7-as3_exc
3.97157241610669	-3.63652393645704	1.46705971732283	-2.47878385148025	0.0131831168679717	0.0368634351489372	L2/L3	Human	DOWN	human_down	chimp_up	SRGAP3-AS2_L2/L3	DOWN_SRGAP3-AS2_L2/L3	human_DOWN_SRGAP3-AS2_L2/L3	chimp_UP_SRGAP3-AS2_L2/L3	hg	pt	3.63652393645704	human_down_SRGAP3-AS2_L2/L3	chimp_up_SRGAP3-AS2_L2/L3	1.5194370188881	0.690552335046829	2.20032131059996	0.0277841063573813	0.0451505839469646	Chimp	UP	macaque_down	UP_SRGAP3-AS2_L2/L3	macaque_DOWN_SRGAP3-AS2_L2/L3	rm	-1.5194370188881	macaque_down_SRGAP3-AS2_L2/L3	up_SRGAP3-AS2_L2/L3	Exc	chimp_up_SRGAP3-AS2_Exc	chimp_up_srgap3-as2_exc
12.4141917358967	-1.93246956417582	0.563795629307616	-3.42760650086814	0.0006089274009298	0.0025043933341273	L2/L3	Human	DOWN	human_down	chimp_up	AC022382.2_L2/L3	DOWN_AC022382.2_L2/L3	human_DOWN_AC022382.2_L2/L3	chimp_UP_AC022382.2_L2/L3	hg	pt	1.93246956417582	human_down_AC022382.2_L2/L3	chimp_up_AC022382.2_L2/L3	1.07528310623185	0.401390799980026	2.6788932538697	0.0073865937828195	0.0135592490879696	Chimp	UP	macaque_down	UP_AC022382.2_L2/L3	macaque_DOWN_AC022382.2_L2/L3	rm	-1.07528310623185	macaque_down_AC022382.2_L2/L3	up_AC022382.2_L2/L3	Exc	chimp_up_AC022382.2_Exc	chimp_up_ac022382.2_exc
240.018303712664	0.586111765023095	0.108304435818663	5.41170599886081	6.2427123952239e-08	5.08862257793043e-07	L2/L3	Human	UP	human_up	chimp_down	SLC6A11_L2/L3	UP_SLC6A11_L2/L3	human_UP_SLC6A11_L2/L3	chimp_DOWN_SLC6A11_L2/L3	hg	pt	-0.586111765023095	human_up_SLC6A11_L2/L3	chimp_down_SLC6A11_L2/L3	-1.20289421598743	0.0902951719866575	-13.3217999315088	1.72888446666933e-40	4.27930323442682e-39	Chimp	DOWN	macaque_up	DOWN_SLC6A11_L2/L3	macaque_UP_SLC6A11_L2/L3	rm	1.20289421598743	macaque_up_SLC6A11_L2/L3	down_SLC6A11_L2/L3	Exc	chimp_down_SLC6A11_Exc	chimp_down_slc6a11_exc
30.7725942888461	-2.38623979485753	0.399000072246287	-5.98054978141608	2.22385747815652e-09	2.15971529912665e-08	L2/L3	Human	DOWN	human_down	chimp_up	LINC00620_L2/L3	DOWN_LINC00620_L2/L3	human_DOWN_LINC00620_L2/L3	chimp_UP_LINC00620_L2/L3	hg	pt	2.38623979485753	human_down_LINC00620_L2/L3	chimp_up_LINC00620_L2/L3	1.40726371436119	0.279083389380725	5.04244884471217	4.59611648450566e-07	1.62084676024082e-06	Chimp	UP	macaque_down	UP_LINC00620_L2/L3	macaque_DOWN_LINC00620_L2/L3	rm	-1.40726371436119	macaque_down_LINC00620_L2/L3	up_LINC00620_L2/L3	Exc	chimp_up_LINC00620_Exc	chimp_up_linc00620_exc
99.8766983852639	-0.652678894093614	0.158619995156819	-4.11473278288998	3.87628201481305e-05	0.000204432268313	L2/L3	Human	DOWN	human_down	chimp_up	XPC_L2/L3	DOWN_XPC_L2/L3	human_DOWN_XPC_L2/L3	chimp_UP_XPC_L2/L3	hg	pt	0.652678894093614	human_down_XPC_L2/L3	chimp_up_XPC_L2/L3	0.633936784833273	0.13623498908467	4.65325970290408	3.26728313714366e-06	1.03150941532392e-05	Chimp	UP	macaque_down	UP_XPC_L2/L3	macaque_DOWN_XPC_L2/L3	rm	-0.633936784833273	macaque_down_XPC_L2/L3	up_XPC_L2/L3	Exc	chimp_up_XPC_Exc	chimp_up_xpc_exc
81.8857527849255	0.786449066122472	0.18127920313747	4.33833033525681	1.43569254326689e-05	8.20337108856788e-05	L2/L3	Human	UP	human_up	chimp_down	GRIP2_L2/L3	UP_GRIP2_L2/L3	human_UP_GRIP2_L2/L3	chimp_DOWN_GRIP2_L2/L3	hg	pt	-0.786449066122472	human_up_GRIP2_L2/L3	chimp_down_GRIP2_L2/L3	-1.02922759361127	0.159561632888863	-6.4503450796856	1.11595756779651e-10	5.88755302921595e-10	Chimp	DOWN	macaque_up	DOWN_GRIP2_L2/L3	macaque_UP_GRIP2_L2/L3	rm	1.02922759361127	macaque_up_GRIP2_L2/L3	down_GRIP2_L2/L3	Exc	chimp_down_GRIP2_Exc	chimp_down_grip2_exc
125.046332512568	-0.570015583203635	0.140859630929732	-4.04669229531054	5.19464534354793e-05	0.0002671688120902	L2/L3	Human	DOWN	human_down	chimp_up	BTD_L2/L3	DOWN_BTD_L2/L3	human_DOWN_BTD_L2/L3	chimp_UP_BTD_L2/L3	hg	pt	0.570015583203635	human_down_BTD_L2/L3	chimp_up_BTD_L2/L3	0.697667254062753	0.124760683576497	5.59204417660134	2.24411700946187e-08	9.27920987143399e-08	Chimp	UP	macaque_down	UP_BTD_L2/L3	macaque_DOWN_BTD_L2/L3	rm	-0.697667254062753	macaque_down_BTD_L2/L3	up_BTD_L2/L3	Exc	chimp_up_BTD_Exc	chimp_up_btd_exc
952.197266278526	-0.507095690132617	0.058214776320339	-8.71077280005709	3.01810051689588e-18	6.2543804019783e-17	L2/L3	Human	DOWN	human_down	chimp_up	ANKRD28_L2/L3	DOWN_ANKRD28_L2/L3	human_DOWN_ANKRD28_L2/L3	chimp_UP_ANKRD28_L2/L3	hg	pt	0.507095690132617	human_down_ANKRD28_L2/L3	chimp_up_ANKRD28_L2/L3	0.838130828188282	0.0547550815407627	15.30690494113	6.87589425612045e-53	2.47200325020946e-51	Chimp	UP	macaque_down	UP_ANKRD28_L2/L3	macaque_DOWN_ANKRD28_L2/L3	rm	-0.838130828188282	macaque_down_ANKRD28_L2/L3	up_ANKRD28_L2/L3	Exc	chimp_up_ANKRD28_Exc	chimp_up_ankrd28_exc
207.892886257062	-1.15995207917284	0.113191342137325	-10.2477102689141	1.21180140868245e-24	3.5667841462786e-23	L2/L3	Human	DOWN	human_down	chimp_up	AC090945.1_L2/L3	DOWN_AC090945.1_L2/L3	human_DOWN_AC090945.1_L2/L3	chimp_UP_AC090945.1_L2/L3	hg	pt	1.15995207917284	human_down_AC090945.1_L2/L3	chimp_up_AC090945.1_L2/L3	1.6037430488886	0.105344652900962	15.2237726806724	2.45930503003452e-52	8.72321349641411e-51	Chimp	UP	macaque_down	UP_AC090945.1_L2/L3	macaque_DOWN_AC090945.1_L2/L3	rm	-1.6037430488886	macaque_down_AC090945.1_L2/L3	up_AC090945.1_L2/L3	Exc	chimp_up_AC090945.1_Exc	chimp_up_ac090945.1_exc
41.7196339304964	-0.820481212727077	0.242287556082561	-3.38639435715588	0.0007081753678292	0.0028701662327117	L2/L3	Human	DOWN	human_down	chimp_up	GALNT15_L2/L3	DOWN_GALNT15_L2/L3	human_DOWN_GALNT15_L2/L3	chimp_UP_GALNT15_L2/L3	hg	pt	0.820481212727077	human_down_GALNT15_L2/L3	chimp_up_GALNT15_L2/L3	1.32770188856757	0.229183740430038	5.79317662795924	6.90674022074957e-09	3.03519653211258e-08	Chimp	UP	macaque_down	UP_GALNT15_L2/L3	macaque_DOWN_GALNT15_L2/L3	rm	-1.32770188856757	macaque_down_GALNT15_L2/L3	up_GALNT15_L2/L3	Exc	chimp_up_GALNT15_Exc	chimp_up_galnt15_exc
535.526546874372	-1.17989421209449	0.0831967287166523	-14.1819784298602	1.18459162682116e-45	8.5676368746437e-44	L2/L3	Human	DOWN	human_down	chimp_up	RFTN1_L2/L3	DOWN_RFTN1_L2/L3	human_DOWN_RFTN1_L2/L3	chimp_UP_RFTN1_L2/L3	hg	pt	1.17989421209449	human_down_RFTN1_L2/L3	chimp_up_RFTN1_L2/L3	0.91852559761431	0.0711957693546058	12.9014070069163	4.4195335356917e-38	1.00519085264071e-36	Chimp	UP	macaque_down	UP_RFTN1_L2/L3	macaque_DOWN_RFTN1_L2/L3	rm	-0.91852559761431	macaque_down_RFTN1_L2/L3	up_RFTN1_L2/L3	Exc	chimp_up_RFTN1_Exc	chimp_up_rftn1_exc
82.7433503311793	1.11565610712621	0.177406040071892	6.28871546128923	3.20103563410657e-10	3.39513605822968e-09	L2/L3	Human	UP	human_up	chimp_down	KCNH8_L2/L3	UP_KCNH8_L2/L3	human_UP_KCNH8_L2/L3	chimp_DOWN_KCNH8_L2/L3	hg	pt	-1.11565610712621	human_up_KCNH8_L2/L3	chimp_down_KCNH8_L2/L3	-0.731648238991959	0.169347892971168	-4.3203858409772	1.55756618348808e-05	4.45799082007949e-05	Chimp	DOWN	macaque_up	DOWN_KCNH8_L2/L3	macaque_UP_KCNH8_L2/L3	rm	0.731648238991959	macaque_up_KCNH8_L2/L3	down_KCNH8_L2/L3	Exc	chimp_down_KCNH8_Exc	chimp_down_kcnh8_exc
424.338408005577	1.2189851351223	0.107361480261448	11.354026901956	7.0824038559467e-30	2.76100733299113e-28	L2/L3	Human	UP	human_up	chimp_down	AC092422.1_L2/L3	UP_AC092422.1_L2/L3	human_UP_AC092422.1_L2/L3	chimp_DOWN_AC092422.1_L2/L3	hg	pt	-1.2189851351223	human_up_AC092422.1_L2/L3	chimp_down_AC092422.1_L2/L3	-1.09100651780476	0.10323334806415	-10.5683535239678	4.17764493714519e-26	5.99869546516824e-25	Chimp	DOWN	macaque_up	DOWN_AC092422.1_L2/L3	macaque_UP_AC092422.1_L2/L3	rm	1.09100651780476	macaque_up_AC092422.1_L2/L3	down_AC092422.1_L2/L3	Exc	chimp_down_AC092422.1_Exc	chimp_down_ac092422.1_exc
84.454747166819	1.10549314601949	0.162407307553955	6.80691751294643	9.97120630867851e-12	1.23862662773398e-10	L2/L3	Human	UP	human_up	chimp_down	DCLK3_L2/L3	UP_DCLK3_L2/L3	human_UP_DCLK3_L2/L3	chimp_DOWN_DCLK3_L2/L3	hg	pt	-1.10549314601949	human_up_DCLK3_L2/L3	chimp_down_DCLK3_L2/L3	-0.861527086005204	0.150689669014592	-5.71722727668725	1.08276255506764e-08	4.65273630117045e-08	Chimp	DOWN	macaque_up	DOWN_DCLK3_L2/L3	macaque_UP_DCLK3_L2/L3	rm	0.861527086005204	macaque_up_DCLK3_L2/L3	down_DCLK3_L2/L3	Exc	chimp_down_DCLK3_Exc	chimp_down_dclk3_exc
13.5370783995971	-1.1830842042742	0.450257444473162	-2.62757277818806	0.0085996443946057	0.0256414946167882	L2/L3	Human	DOWN	human_down	chimp_up	AC105749.1_L2/L3	DOWN_AC105749.1_L2/L3	human_DOWN_AC105749.1_L2/L3	chimp_UP_AC105749.1_L2/L3	hg	pt	1.1830842042742	human_down_AC105749.1_L2/L3	chimp_up_AC105749.1_L2/L3	1.05816491024684	0.371446181144765	2.84877046517391	0.0043888531635151	0.008426994039435	Chimp	UP	macaque_down	UP_AC105749.1_L2/L3	macaque_DOWN_AC105749.1_L2/L3	rm	-1.05816491024684	macaque_down_AC105749.1_L2/L3	up_AC105749.1_L2/L3	Exc	chimp_up_AC105749.1_Exc	chimp_up_ac105749.1_exc
312.822441695674	-1.25781520952426	0.0952020597687838	-13.2120587787607	7.47515536038296e-40	4.22509616731979e-38	L2/L3	Human	DOWN	human_down	chimp_up	ITGA9-AS1_L2/L3	DOWN_ITGA9-AS1_L2/L3	human_DOWN_ITGA9-AS1_L2/L3	chimp_UP_ITGA9-AS1_L2/L3	hg	pt	1.25781520952426	human_down_ITGA9-AS1_L2/L3	chimp_up_ITGA9-AS1_L2/L3	2.44592952284145	0.103911189833298	23.5386537943158	1.64056073694898e-122	2.79317183756543e-120	Chimp	UP	macaque_down	UP_ITGA9-AS1_L2/L3	macaque_DOWN_ITGA9-AS1_L2/L3	rm	-2.44592952284145	macaque_down_ITGA9-AS1_L2/L3	up_ITGA9-AS1_L2/L3	Exc	chimp_up_ITGA9-AS1_Exc	chimp_up_itga9-as1_exc
42.413361601122	-1.68124455869791	0.280661204690314	-5.99029908872878	2.09455482502672e-09	2.04045090553224e-08	L2/L3	Human	DOWN	human_down	chimp_up	SCN5A_L2/L3	DOWN_SCN5A_L2/L3	human_DOWN_SCN5A_L2/L3	chimp_UP_SCN5A_L2/L3	hg	pt	1.68124455869791	human_down_SCN5A_L2/L3	chimp_up_SCN5A_L2/L3	0.990993525674868	0.201993315146154	4.90607090119702	9.29189477171726e-07	3.16086204907453e-06	Chimp	UP	macaque_down	UP_SCN5A_L2/L3	macaque_DOWN_SCN5A_L2/L3	rm	-0.990993525674868	macaque_down_SCN5A_L2/L3	up_SCN5A_L2/L3	Exc	chimp_up_SCN5A_Exc	chimp_up_scn5a_exc
25.634053918368	-1.84682849484601	0.397176916123006	-4.6498888023846	3.32114040650608e-06	2.11045994560258e-05	L2/L3	Human	DOWN	human_down	chimp_up	AC104850.2_L2/L3	DOWN_AC104850.2_L2/L3	human_DOWN_AC104850.2_L2/L3	chimp_UP_AC104850.2_L2/L3	hg	pt	1.84682849484601	human_down_AC104850.2_L2/L3	chimp_up_AC104850.2_L2/L3	0.665637857268532	0.267806141618288	2.48552125521185	0.0129361861788522	0.0225811697530052	Chimp	UP	macaque_down	UP_AC104850.2_L2/L3	macaque_DOWN_AC104850.2_L2/L3	rm	-0.665637857268532	macaque_down_AC104850.2_L2/L3	up_AC104850.2_L2/L3	Exc	chimp_up_AC104850.2_Exc	chimp_up_ac104850.2_exc
52.4573693812158	-0.777175587131265	0.230064742860609	-3.37807339563601	0.0007299559503202	0.0029508257914489	L2/L3	Human	DOWN	human_down	chimp_up	ENTPD3-AS1_L2/L3	DOWN_ENTPD3-AS1_L2/L3	human_DOWN_ENTPD3-AS1_L2/L3	chimp_UP_ENTPD3-AS1_L2/L3	hg	pt	0.777175587131265	human_down_ENTPD3-AS1_L2/L3	chimp_up_ENTPD3-AS1_L2/L3	0.858364341173704	0.203354528059107	4.22102398882511	2.43195051723286e-05	6.76721603184247e-05	Chimp	UP	macaque_down	UP_ENTPD3-AS1_L2/L3	macaque_DOWN_ENTPD3-AS1_L2/L3	rm	-0.858364341173704	macaque_down_ENTPD3-AS1_L2/L3	up_ENTPD3-AS1_L2/L3	Exc	chimp_up_ENTPD3-AS1_Exc	chimp_up_entpd3-as1_exc
18.4533659438797	-1.29567217823834	0.39569992342227	-3.27438066460193	0.0010589385537998	0.0041027104814798	L2/L3	Human	DOWN	human_down	chimp_up	PTH1R_L2/L3	DOWN_PTH1R_L2/L3	human_DOWN_PTH1R_L2/L3	chimp_UP_PTH1R_L2/L3	hg	pt	1.29567217823834	human_down_PTH1R_L2/L3	chimp_up_PTH1R_L2/L3	1.65933908550243	0.362972848549922	4.57152399175724	4.84189839776634e-06	1.49264731258611e-05	Chimp	UP	macaque_down	UP_PTH1R_L2/L3	macaque_DOWN_PTH1R_L2/L3	rm	-1.65933908550243	macaque_down_PTH1R_L2/L3	up_PTH1R_L2/L3	Exc	chimp_up_PTH1R_Exc	chimp_up_pth1r_exc
20.5567724459801	-1.35138778919098	0.373703777696744	-3.61620050383226	0.0002989588448361	0.0013185974165322	L2/L3	Human	DOWN	human_down	chimp_up	SPINK8_L2/L3	DOWN_SPINK8_L2/L3	human_DOWN_SPINK8_L2/L3	chimp_UP_SPINK8_L2/L3	hg	pt	1.35138778919098	human_down_SPINK8_L2/L3	chimp_up_SPINK8_L2/L3	2.19333599406365	0.378795891267266	5.7902845427542	7.02672825288763e-09	3.08508186840725e-08	Chimp	UP	macaque_down	UP_SPINK8_L2/L3	macaque_DOWN_SPINK8_L2/L3	rm	-2.19333599406365	macaque_down_SPINK8_L2/L3	up_SPINK8_L2/L3	Exc	chimp_up_SPINK8_Exc	chimp_up_spink8_exc
116.467665703219	0.924083619751433	0.154898109774012	5.9657514291144	2.43510756063715e-09	2.3534377993727e-08	L2/L3	Human	UP	human_up	chimp_down	WDR6_L2/L3	UP_WDR6_L2/L3	human_UP_WDR6_L2/L3	chimp_DOWN_WDR6_L2/L3	hg	pt	-0.924083619751433	human_up_WDR6_L2/L3	chimp_down_WDR6_L2/L3	-0.90730993700314	0.141972072313186	-6.39076349467969	1.65059509132155e-10	8.58093448129564e-10	Chimp	DOWN	macaque_up	DOWN_WDR6_L2/L3	macaque_UP_WDR6_L2/L3	rm	0.90730993700314	macaque_up_WDR6_L2/L3	down_WDR6_L2/L3	Exc	chimp_down_WDR6_Exc	chimp_down_wdr6_exc
37.3926513774114	-1.54457944093613	0.292607140240311	-5.27867993811638	1.30117852298235e-07	1.01486385898592e-06	L2/L3	Human	DOWN	human_down	chimp_up	AC135506.1_L2/L3	DOWN_AC135506.1_L2/L3	human_DOWN_AC135506.1_L2/L3	chimp_UP_AC135506.1_L2/L3	hg	pt	1.54457944093613	human_down_AC135506.1_L2/L3	chimp_up_AC135506.1_L2/L3	1.26371676236342	0.233839329471752	5.40420965634048	6.509477051452e-08	2.55701870465408e-07	Chimp	UP	macaque_down	UP_AC135506.1_L2/L3	macaque_DOWN_AC135506.1_L2/L3	rm	-1.26371676236342	macaque_down_AC135506.1_L2/L3	up_AC135506.1_L2/L3	Exc	chimp_up_AC135506.1_Exc	chimp_up_ac135506.1_exc
7.38030805920196	2.12680325736861	0.705068693701946	3.0164482927215	0.0025575483366769	0.0089728443080447	L2/L3	Human	UP	human_up	chimp_down	SEMA3B_L2/L3	UP_SEMA3B_L2/L3	human_UP_SEMA3B_L2/L3	chimp_DOWN_SEMA3B_L2/L3	hg	pt	-2.12680325736861	human_up_SEMA3B_L2/L3	chimp_down_SEMA3B_L2/L3	-3.138882017925	0.601869110622478	-5.21522364668065	1.83595587056062e-07	6.81224223703035e-07	Chimp	DOWN	macaque_up	DOWN_SEMA3B_L2/L3	macaque_UP_SEMA3B_L2/L3	rm	3.138882017925	macaque_up_SEMA3B_L2/L3	down_SEMA3B_L2/L3	Exc	chimp_down_SEMA3B_Exc	chimp_down_sema3b_exc
130.839551777015	0.538210603178182	0.154708100906364	3.47887796453483	0.0005035178263539	0.0021119508676163	L2/L3	Human	UP	human_up	chimp_down	PCBP4_L2/L3	UP_PCBP4_L2/L3	human_UP_PCBP4_L2/L3	chimp_DOWN_PCBP4_L2/L3	hg	pt	-0.538210603178182	human_up_PCBP4_L2/L3	chimp_down_PCBP4_L2/L3	-1.60686934359613	0.121999664401189	-13.1710964245937	1.28714729698953e-39	3.11160679219498e-38	Chimp	DOWN	macaque_up	DOWN_PCBP4_L2/L3	macaque_UP_PCBP4_L2/L3	rm	1.60686934359613	macaque_up_PCBP4_L2/L3	down_PCBP4_L2/L3	Exc	chimp_down_PCBP4_Exc	chimp_down_pcbp4_exc
15.6332728852723	1.199437937741	0.451559248583984	2.65621386673453	0.0079023480616595	0.0238633328981883	L2/L3	Human	UP	human_up	chimp_down	ABHD14B_L2/L3	UP_ABHD14B_L2/L3	human_UP_ABHD14B_L2/L3	chimp_DOWN_ABHD14B_L2/L3	hg	pt	-1.199437937741	human_up_ABHD14B_L2/L3	chimp_down_ABHD14B_L2/L3	-1.86674051751439	0.388617830095363	-4.80353800816682	1.55886281371397e-06	5.14498117248495e-06	Chimp	DOWN	macaque_up	DOWN_ABHD14B_L2/L3	macaque_UP_ABHD14B_L2/L3	rm	1.86674051751439	macaque_up_ABHD14B_L2/L3	down_ABHD14B_L2/L3	Exc	chimp_down_ABHD14B_Exc	chimp_down_abhd14b_exc
52.273570252787	-0.558864051228445	0.20312866067239	-2.75128113077943	0.0059362673870543	0.018691208798391	L2/L3	Human	DOWN	human_down	chimp_up	DNAH1_L2/L3	DOWN_DNAH1_L2/L3	human_DOWN_DNAH1_L2/L3	chimp_UP_DNAH1_L2/L3	hg	pt	0.558864051228445	human_down_DNAH1_L2/L3	chimp_up_DNAH1_L2/L3	1.82795901936025	0.225663166665845	8.10038716715801	5.47845544618941e-16	4.39234658645714e-15	Chimp	UP	macaque_down	UP_DNAH1_L2/L3	macaque_DOWN_DNAH1_L2/L3	rm	-1.82795901936025	macaque_down_DNAH1_L2/L3	up_DNAH1_L2/L3	Exc	chimp_up_DNAH1_Exc	chimp_up_dnah1_exc
10.3674990619551	2.07253320831861	0.57448089641364	3.60766253718267	0.0003089679855016	0.0013597436143362	L2/L3	Human	UP	human_up	chimp_down	NT5DC2_L2/L3	UP_NT5DC2_L2/L3	human_UP_NT5DC2_L2/L3	chimp_DOWN_NT5DC2_L2/L3	hg	pt	-2.07253320831861	human_up_NT5DC2_L2/L3	chimp_down_NT5DC2_L2/L3	-2.6735722695235	0.508914632331568	-5.25347887380376	1.49252802825036e-07	5.60591490951369e-07	Chimp	DOWN	macaque_up	DOWN_NT5DC2_L2/L3	macaque_UP_NT5DC2_L2/L3	rm	2.6735722695235	macaque_up_NT5DC2_L2/L3	down_NT5DC2_L2/L3	Exc	chimp_down_NT5DC2_Exc	chimp_down_nt5dc2_exc
44.3552246456094	-0.597830358668629	0.231850813476866	-2.57851309513856	0.009922653874049	0.0289272594442741	L2/L3	Human	DOWN	human_down	chimp_up	AC096887.1_L2/L3	DOWN_AC096887.1_L2/L3	human_DOWN_AC096887.1_L2/L3	chimp_UP_AC096887.1_L2/L3	hg	pt	0.597830358668629	human_down_AC096887.1_L2/L3	chimp_up_AC096887.1_L2/L3	1.15633061967737	0.222117891385465	5.20593191509577	1.9302541448818e-07	7.14877840233106e-07	Chimp	UP	macaque_down	UP_AC096887.1_L2/L3	macaque_DOWN_AC096887.1_L2/L3	rm	-1.15633061967737	macaque_down_AC096887.1_L2/L3	up_AC096887.1_L2/L3	Exc	chimp_up_AC096887.1_Exc	chimp_up_ac096887.1_exc
69.2241776718188	0.523859336485734	0.184478176042778	2.83968189475299	0.0045158541268638	0.0147533558227868	L2/L3	Human	UP	human_up	chimp_down	TKT_L2/L3	UP_TKT_L2/L3	human_UP_TKT_L2/L3	chimp_DOWN_TKT_L2/L3	hg	pt	-0.523859336485734	human_up_TKT_L2/L3	chimp_down_TKT_L2/L3	-0.725526620057044	0.158915131646589	-4.56549739813662	4.9831137770624e-06	1.53340433759436e-05	Chimp	DOWN	macaque_up	DOWN_TKT_L2/L3	macaque_UP_TKT_L2/L3	rm	0.725526620057044	macaque_up_TKT_L2/L3	down_TKT_L2/L3	Exc	chimp_down_TKT_Exc	chimp_down_tkt_exc
3.3277371800538	4.16245920464503	1.24153133261261	3.35268155970398	0.0008003273000109	0.0031999993353958	L2/L3	Human	UP	human_up	chimp_down	SPATA12_L2/L3	UP_SPATA12_L2/L3	human_UP_SPATA12_L2/L3	chimp_DOWN_SPATA12_L2/L3	hg	pt	-4.16245920464503	human_up_SPATA12_L2/L3	chimp_down_SPATA12_L2/L3	-3.66801835440588	1.22475908048137	-2.99488969942089	0.002745441015487	0.0054867386639682	Chimp	DOWN	macaque_up	DOWN_SPATA12_L2/L3	macaque_UP_SPATA12_L2/L3	rm	3.66801835440588	macaque_up_SPATA12_L2/L3	down_SPATA12_L2/L3	Exc	chimp_down_SPATA12_Exc	chimp_down_spata12_exc
174.641972604965	0.574487543551333	0.160131879246437	3.58759009295842	0.000333748429563	0.0014582922736093	L2/L3	Human	UP	human_up	chimp_down	CFAP20DC_L2/L3	UP_CFAP20DC_L2/L3	human_UP_CFAP20DC_L2/L3	chimp_DOWN_CFAP20DC_L2/L3	hg	pt	-0.574487543551333	human_up_CFAP20DC_L2/L3	chimp_down_CFAP20DC_L2/L3	-2.76146756498576	0.110435173214618	-25.0053265151236	5.34997870231128e-138	1.20303860705935e-135	Chimp	DOWN	macaque_up	DOWN_CFAP20DC_L2/L3	macaque_UP_CFAP20DC_L2/L3	rm	2.76146756498576	macaque_up_CFAP20DC_L2/L3	down_CFAP20DC_L2/L3	Exc	chimp_down_CFAP20DC_Exc	chimp_down_cfap20dc_exc
321.538732404183	4.3778521092448	0.171215399687614	25.5692660662082	3.35302735600953e-144	1.89033365324568e-141	L2/L3	Human	UP	human_up	chimp_down	CFAP20DC-AS1_L2/L3	UP_CFAP20DC-AS1_L2/L3	human_UP_CFAP20DC-AS1_L2/L3	chimp_DOWN_CFAP20DC-AS1_L2/L3	hg	pt	-4.3778521092448	human_up_CFAP20DC-AS1_L2/L3	chimp_down_CFAP20DC-AS1_L2/L3	-5.3330263163004	0.162803144861969	-32.7575141181821	2.37329139836014e-235	2.4595553813614e-232	Chimp	DOWN	macaque_up	DOWN_CFAP20DC-AS1_L2/L3	macaque_UP_CFAP20DC-AS1_L2/L3	rm	5.3330263163004	macaque_up_CFAP20DC-AS1_L2/L3	down_CFAP20DC-AS1_L2/L3	Exc	chimp_down_CFAP20DC-AS1_Exc	chimp_down_cfap20dc-as1_exc
68.2417736825302	1.77830506585893	0.213019902677403	8.34807003246073	6.93874300347853e-17	1.29289951201256e-15	L2/L3	Human	UP	human_up	chimp_down	AC126121.3_L2/L3	UP_AC126121.3_L2/L3	human_UP_AC126121.3_L2/L3	chimp_DOWN_AC126121.3_L2/L3	hg	pt	-1.77830506585893	human_up_AC126121.3_L2/L3	chimp_down_AC126121.3_L2/L3	-1.29064485883681	0.207464019124046	-6.22105396533899	4.93826261568541e-10	2.44056453882391e-09	Chimp	DOWN	macaque_up	DOWN_AC126121.3_L2/L3	macaque_UP_AC126121.3_L2/L3	rm	1.29064485883681	macaque_up_AC126121.3_L2/L3	down_AC126121.3_L2/L3	Exc	chimp_down_AC126121.3_Exc	chimp_down_ac126121.3_exc
81.7959787477794	-0.685931148463263	0.176127868981449	-3.89450660153906	9.83988122196321e-05	0.0004824921240573	L2/L3	Human	DOWN	human_down	chimp_up	C3orf14_L2/L3	DOWN_C3orf14_L2/L3	human_DOWN_C3orf14_L2/L3	chimp_UP_C3orf14_L2/L3	hg	pt	0.685931148463263	human_down_C3orf14_L2/L3	chimp_up_C3orf14_L2/L3	1.01787744333452	0.16195093201794	6.28509778024474	3.27647403052024e-10	1.65112124717717e-09	Chimp	UP	macaque_down	UP_C3orf14_L2/L3	macaque_DOWN_C3orf14_L2/L3	rm	-1.01787744333452	macaque_down_C3orf14_L2/L3	up_C3orf14_L2/L3	Exc	chimp_up_C3orf14_Exc	chimp_up_c3orf14_exc
207.680194835105	-2.56253917948541	0.142664654918288	-17.9619765032419	3.86786409579316e-72	5.86501571546236e-70	L2/L3	Human	DOWN	human_down	chimp_up	AC104162.1_L2/L3	DOWN_AC104162.1_L2/L3	human_DOWN_AC104162.1_L2/L3	chimp_UP_AC104162.1_L2/L3	hg	pt	2.56253917948541	human_down_AC104162.1_L2/L3	chimp_up_AC104162.1_L2/L3	5.02178747210157	0.22998203037572	21.8355645608376	1.06617455291139e-105	1.33754403385241e-103	Chimp	UP	macaque_down	UP_AC104162.1_L2/L3	macaque_DOWN_AC104162.1_L2/L3	rm	-5.02178747210157	macaque_down_AC104162.1_L2/L3	up_AC104162.1_L2/L3	Exc	chimp_up_AC104162.1_Exc	chimp_up_ac104162.1_exc
42.7507897214627	0.669392715533228	0.23182238458997	2.88752407027991	0.0038828689565242	0.0129254564340801	L2/L3	Human	UP	human_up	chimp_down	PSMD6_L2/L3	UP_PSMD6_L2/L3	human_UP_PSMD6_L2/L3	chimp_DOWN_PSMD6_L2/L3	hg	pt	-0.669392715533228	human_up_PSMD6_L2/L3	chimp_down_PSMD6_L2/L3	-0.680550459849931	0.206116299392812	-3.30177895612684	0.0009607374932786	0.0020796791977847	Chimp	DOWN	macaque_up	DOWN_PSMD6_L2/L3	macaque_UP_PSMD6_L2/L3	rm	0.680550459849931	macaque_up_PSMD6_L2/L3	down_PSMD6_L2/L3	Exc	chimp_down_PSMD6_Exc	chimp_down_psmd6_exc
60.3282682139392	-1.21442592267771	0.221495068785932	-5.4828576064211	4.18509870802657e-08	3.49346109693926e-07	L2/L3	Human	DOWN	human_down	chimp_up	SUCLG2-AS1_L2/L3	DOWN_SUCLG2-AS1_L2/L3	human_DOWN_SUCLG2-AS1_L2/L3	chimp_UP_SUCLG2-AS1_L2/L3	hg	pt	1.21442592267771	human_down_SUCLG2-AS1_L2/L3	chimp_up_SUCLG2-AS1_L2/L3	2.49569397739969	0.245309548857707	10.1736519797985	2.59974599721794e-24	3.4274084950048e-23	Chimp	UP	macaque_down	UP_SUCLG2-AS1_L2/L3	macaque_DOWN_SUCLG2-AS1_L2/L3	rm	-2.49569397739969	macaque_down_SUCLG2-AS1_L2/L3	up_SUCLG2-AS1_L2/L3	Exc	chimp_up_SUCLG2-AS1_Exc	chimp_up_suclg2-as1_exc
124.803700708815	1.27403342443128	0.161791496594045	7.87453884321247	3.42001944976961e-15	5.65808635380621e-14	L2/L3	Human	UP	human_up	chimp_down	FRMD4B_L2/L3	UP_FRMD4B_L2/L3	human_UP_FRMD4B_L2/L3	chimp_DOWN_FRMD4B_L2/L3	hg	pt	-1.27403342443128	human_up_FRMD4B_L2/L3	chimp_down_FRMD4B_L2/L3	-0.816169483047486	0.157128277535497	-5.19428772369188	2.05505106890486e-07	7.57917333721433e-07	Chimp	DOWN	macaque_up	DOWN_FRMD4B_L2/L3	macaque_UP_FRMD4B_L2/L3	rm	0.816169483047486	macaque_up_FRMD4B_L2/L3	down_FRMD4B_L2/L3	Exc	chimp_down_FRMD4B_Exc	chimp_down_frmd4b_exc
60.7378250632223	-0.577762340533956	0.197810444679987	-2.92078783538779	0.0034914750876402	0.0117795093987949	L2/L3	Human	DOWN	human_down	chimp_up	AC097634.3_L2/L3	DOWN_AC097634.3_L2/L3	human_DOWN_AC097634.3_L2/L3	chimp_UP_AC097634.3_L2/L3	hg	pt	0.577762340533956	human_down_AC097634.3_L2/L3	chimp_up_AC097634.3_L2/L3	0.978181607655051	0.183800880664226	5.32196366045723	1.02653081643174e-07	3.93698930659164e-07	Chimp	UP	macaque_down	UP_AC097634.3_L2/L3	macaque_DOWN_AC097634.3_L2/L3	rm	-0.978181607655051	macaque_down_AC097634.3_L2/L3	up_AC097634.3_L2/L3	Exc	chimp_up_AC097634.3_Exc	chimp_up_ac097634.3_exc
3.42932357077183	3.98272933722396	1.26058908061727	3.15941919413876	0.001580839312033	0.0058377416784802	L2/L3	Human	UP	human_up	chimp_down	PROK2_L2/L3	UP_PROK2_L2/L3	human_UP_PROK2_L2/L3	chimp_DOWN_PROK2_L2/L3	hg	pt	-3.98272933722396	human_up_PROK2_L2/L3	chimp_down_PROK2_L2/L3	-4.01622312091966	1.21503620776055	-3.3054349288257	0.00094829120786	0.0020544872959963	Chimp	DOWN	macaque_up	DOWN_PROK2_L2/L3	macaque_UP_PROK2_L2/L3	rm	4.01622312091966	macaque_up_PROK2_L2/L3	down_PROK2_L2/L3	Exc	chimp_down_PROK2_Exc	chimp_down_prok2_exc
168.81312670956	-1.58201337835214	0.129293053500845	-12.2358729685489	1.99943541746362e-34	9.25507084711006e-33	L2/L3	Human	DOWN	human_down	chimp_up	LINC02018_L2/L3	DOWN_LINC02018_L2/L3	human_DOWN_LINC02018_L2/L3	chimp_UP_LINC02018_L2/L3	hg	pt	1.58201337835214	human_down_LINC02018_L2/L3	chimp_up_LINC02018_L2/L3	4.11009846890917	0.204745067738128	20.0742245677245	1.24002675639064e-89	1.15910893197362e-87	Chimp	UP	macaque_down	UP_LINC02018_L2/L3	macaque_DOWN_LINC02018_L2/L3	rm	-4.11009846890917	macaque_down_LINC02018_L2/L3	up_LINC02018_L2/L3	Exc	chimp_up_LINC02018_Exc	chimp_up_linc02018_exc
10.6054622669055	2.59410003374582	0.506350774034074	5.12312840578626	3.00507551993587e-07	2.23595923711776e-06	L2/L3	Human	UP	human_up	chimp_down	VGLL3_L2/L3	UP_VGLL3_L2/L3	human_UP_VGLL3_L2/L3	chimp_DOWN_VGLL3_L2/L3	hg	pt	-2.59410003374582	human_up_VGLL3_L2/L3	chimp_down_VGLL3_L2/L3	-1.86903690542738	0.503698660870954	-3.71062512295665	0.0002067480770273	0.0004980844111606	Chimp	DOWN	macaque_up	DOWN_VGLL3_L2/L3	macaque_UP_VGLL3_L2/L3	rm	1.86903690542738	macaque_up_VGLL3_L2/L3	down_VGLL3_L2/L3	Exc	chimp_down_VGLL3_Exc	chimp_down_vgll3_exc
135.404603418777	0.556125994297837	0.144799094243993	3.84067315615066	0.0001226973891938	0.0005888992569755	L2/L3	Human	UP	human_up	chimp_down	CGGBP1_L2/L3	UP_CGGBP1_L2/L3	human_UP_CGGBP1_L2/L3	chimp_DOWN_CGGBP1_L2/L3	hg	pt	-0.556125994297837	human_up_CGGBP1_L2/L3	chimp_down_CGGBP1_L2/L3	-0.961095987371415	0.124864731845063	-7.69709727614658	1.39191934078656e-14	1.01678790704837e-13	Chimp	DOWN	macaque_up	DOWN_CGGBP1_L2/L3	macaque_UP_CGGBP1_L2/L3	rm	0.961095987371415	macaque_up_CGGBP1_L2/L3	down_CGGBP1_L2/L3	Exc	chimp_down_CGGBP1_Exc	chimp_down_cggbp1_exc
11.4767162050423	3.30920289039396	0.596244257032053	5.55007926930198	2.85540097309547e-08	2.44001947903032e-07	L2/L3	Human	UP	human_up	chimp_down	CSNKA2IP_L2/L3	UP_CSNKA2IP_L2/L3	human_UP_CSNKA2IP_L2/L3	chimp_DOWN_CSNKA2IP_L2/L3	hg	pt	-3.30920289039396	human_up_CSNKA2IP_L2/L3	chimp_down_CSNKA2IP_L2/L3	-2.91829582257203	0.582229023051349	-5.0122816057465	5.37884078924791e-07	1.88101597788311e-06	Chimp	DOWN	macaque_up	DOWN_CSNKA2IP_L2/L3	macaque_UP_CSNKA2IP_L2/L3	rm	2.91829582257203	macaque_up_CSNKA2IP_L2/L3	down_CSNKA2IP_L2/L3	Exc	chimp_down_CSNKA2IP_Exc	chimp_down_csnka2ip_exc
69.7928038448797	2.39016013473109	0.185169742847204	12.9079411030093	4.06012331274344e-38	2.13054728585417e-36	L2/L3	Human	UP	human_up	chimp_down	AC021660.3_L2/L3	UP_AC021660.3_L2/L3	human_UP_AC021660.3_L2/L3	chimp_DOWN_AC021660.3_L2/L3	hg	pt	-2.39016013473109	human_up_AC021660.3_L2/L3	chimp_down_AC021660.3_L2/L3	-1.50281437778497	0.187401710491894	-8.01921377259773	1.06424151314748e-15	8.36070688987687e-15	Chimp	DOWN	macaque_up	DOWN_AC021660.3_L2/L3	macaque_UP_AC021660.3_L2/L3	rm	1.50281437778497	macaque_up_AC021660.3_L2/L3	down_AC021660.3_L2/L3	Exc	chimp_down_AC021660.3_Exc	chimp_down_ac021660.3_exc
25.9367626698011	-2.24362717588987	0.41814147198855	-5.36571310475347	8.06300177491706e-08	6.45598033594688e-07	L2/L3	Human	DOWN	human_down	chimp_up	AC091212.1_L2/L3	DOWN_AC091212.1_L2/L3	human_DOWN_AC091212.1_L2/L3	chimp_UP_AC091212.1_L2/L3	hg	pt	2.24362717588987	human_down_AC091212.1_L2/L3	chimp_up_AC091212.1_L2/L3	0.88665913007865	0.260298839936324	3.40631226130531	0.0006584681973602	0.0014653391795611	Chimp	UP	macaque_down	UP_AC091212.1_L2/L3	macaque_DOWN_AC091212.1_L2/L3	rm	-0.88665913007865	macaque_down_AC091212.1_L2/L3	up_AC091212.1_L2/L3	Exc	chimp_up_AC091212.1_Exc	chimp_up_ac091212.1_exc
48.798942447903	1.95656379436591	0.235997651255601	8.29060706306277	1.12671923939283e-16	2.08353035462827e-15	L2/L3	Human	UP	human_up	chimp_down	NIT2_L2/L3	UP_NIT2_L2/L3	human_UP_NIT2_L2/L3	chimp_DOWN_NIT2_L2/L3	hg	pt	-1.95656379436591	human_up_NIT2_L2/L3	chimp_down_NIT2_L2/L3	-0.87508105584037	0.243432777288646	-3.59475443523679	0.0003246976896372	0.0007587739343326	Chimp	DOWN	macaque_up	DOWN_NIT2_L2/L3	macaque_UP_NIT2_L2/L3	rm	0.87508105584037	macaque_up_NIT2_L2/L3	down_NIT2_L2/L3	Exc	chimp_down_NIT2_Exc	chimp_down_nit2_exc
36.9162645669714	-2.04807713363553	0.303576465043662	-6.7464950991539	1.51459180561059e-11	1.84699556461231e-10	L2/L3	Human	DOWN	human_down	chimp_up	AC079382.2_L2/L3	DOWN_AC079382.2_L2/L3	human_DOWN_AC079382.2_L2/L3	chimp_UP_AC079382.2_L2/L3	hg	pt	2.04807713363553	human_down_AC079382.2_L2/L3	chimp_up_AC079382.2_L2/L3	3.9623290155357	0.409556686216259	9.67467788681993	3.86306217896894e-22	4.56972457061557e-21	Chimp	UP	macaque_down	UP_AC079382.2_L2/L3	macaque_DOWN_AC079382.2_L2/L3	rm	-3.9623290155357	macaque_down_AC079382.2_L2/L3	up_AC079382.2_L2/L3	Exc	chimp_up_AC079382.2_Exc	chimp_up_ac079382.2_exc
14.8622463873546	4.83110183896315	0.655484570096055	7.37027545630129	1.70275838657236e-13	2.45982579800042e-12	L2/L3	Human	UP	human_up	chimp_down	LINC00488_L2/L3	UP_LINC00488_L2/L3	human_UP_LINC00488_L2/L3	chimp_DOWN_LINC00488_L2/L3	hg	pt	-4.83110183896315	human_up_LINC00488_L2/L3	chimp_down_LINC00488_L2/L3	-3.44644682097967	0.67174008908543	-5.13062548592565	2.88780967529425e-07	1.04690237901617e-06	Chimp	DOWN	macaque_up	DOWN_LINC00488_L2/L3	macaque_UP_LINC00488_L2/L3	rm	3.44644682097967	macaque_up_LINC00488_L2/L3	down_LINC00488_L2/L3	Exc	chimp_down_LINC00488_Exc	chimp_down_linc00488_exc
47.5114508568167	1.35590621100118	0.232870767423093	5.82256942769331	5.79497137302261e-09	5.3874856481458e-08	L2/L3	Human	UP	human_up	chimp_down	LINC01205_L2/L3	UP_LINC01205_L2/L3	human_UP_LINC01205_L2/L3	chimp_DOWN_LINC01205_L2/L3	hg	pt	-1.35590621100118	human_up_LINC01205_L2/L3	chimp_down_LINC01205_L2/L3	-1.1431853767576	0.218049157030905	-5.24278741694735	1.58168735478978e-07	5.92225884209384e-07	Chimp	DOWN	macaque_up	DOWN_LINC01205_L2/L3	macaque_UP_LINC01205_L2/L3	rm	1.1431853767576	macaque_up_LINC01205_L2/L3	down_LINC01205_L2/L3	Exc	chimp_down_LINC01205_Exc	chimp_down_linc01205_exc
14.9082704458862	1.98692582121086	0.386082786534597	5.14637246339087	2.65571872082057e-07	1.99015976532658e-06	L2/L3	Human	UP	human_up	chimp_down	CD200R1_L2/L3	UP_CD200R1_L2/L3	human_UP_CD200R1_L2/L3	chimp_DOWN_CD200R1_L2/L3	hg	pt	-1.98692582121086	human_up_CD200R1_L2/L3	chimp_down_CD200R1_L2/L3	-0.979672079916576	0.397162146531592	-2.46668039356728	0.013637201801386	0.0236766219052981	Chimp	DOWN	macaque_up	DOWN_CD200R1_L2/L3	macaque_UP_CD200R1_L2/L3	rm	0.979672079916576	macaque_up_CD200R1_L2/L3	down_CD200R1_L2/L3	Exc	chimp_down_CD200R1_Exc	chimp_down_cd200r1_exc
171.195714536746	-0.593592438427644	0.136310573083442	-4.35470576493194	1.33245769693225e-05	7.647284620843e-05	L2/L3	Human	DOWN	human_down	chimp_up	AC026341.1_L2/L3	DOWN_AC026341.1_L2/L3	human_DOWN_AC026341.1_L2/L3	chimp_UP_AC026341.1_L2/L3	hg	pt	0.593592438427644	human_down_AC026341.1_L2/L3	chimp_up_AC026341.1_L2/L3	1.56392282080126	0.140205386759941	11.1545130821471	6.80644158671934e-29	1.09992096041384e-27	Chimp	UP	macaque_down	UP_AC026341.1_L2/L3	macaque_DOWN_AC026341.1_L2/L3	rm	-1.56392282080126	macaque_down_AC026341.1_L2/L3	up_AC026341.1_L2/L3	Exc	chimp_up_AC026341.1_Exc	chimp_up_ac026341.1_exc
830.748837421201	-0.715191348957526	0.0955401269901666	-7.48576929389194	7.11292488758463e-14	1.06172355399404e-12	L2/L3	Human	DOWN	human_down	chimp_up	AC068633.1_L2/L3	DOWN_AC068633.1_L2/L3	human_DOWN_AC068633.1_L2/L3	chimp_UP_AC068633.1_L2/L3	hg	pt	0.715191348957526	human_down_AC068633.1_L2/L3	chimp_up_AC068633.1_L2/L3	3.65250440293988	0.118853836908145	30.7310600814904	2.19014132087064e-207	1.45011690345201e-204	Chimp	UP	macaque_down	UP_AC068633.1_L2/L3	macaque_DOWN_AC068633.1_L2/L3	rm	-3.65250440293988	macaque_down_AC068633.1_L2/L3	up_AC068633.1_L2/L3	Exc	chimp_up_AC068633.1_Exc	chimp_up_ac068633.1_exc
58.1191347755025	1.13646185691343	0.243052857727164	4.67578068219694	2.92837441816773e-06	1.87714776478874e-05	L2/L3	Human	UP	human_up	chimp_down	ARHGAP31_L2/L3	UP_ARHGAP31_L2/L3	human_UP_ARHGAP31_L2/L3	chimp_DOWN_ARHGAP31_L2/L3	hg	pt	-1.13646185691343	human_up_ARHGAP31_L2/L3	chimp_down_ARHGAP31_L2/L3	-2.15550385913359	0.201435994386544	-10.7006886514894	1.01024596399507e-26	1.49288424040835e-25	Chimp	DOWN	macaque_up	DOWN_ARHGAP31_L2/L3	macaque_UP_ARHGAP31_L2/L3	rm	2.15550385913359	macaque_up_ARHGAP31_L2/L3	down_ARHGAP31_L2/L3	Exc	chimp_down_ARHGAP31_Exc	chimp_down_arhgap31_exc
204.490583912582	-1.12146189253973	0.120501902747119	-9.30659074233203	1.3200136625073e-20	3.08101278105605e-19	L2/L3	Human	DOWN	human_down	chimp_up	LINC02614_L2/L3	DOWN_LINC02614_L2/L3	human_DOWN_LINC02614_L2/L3	chimp_UP_LINC02614_L2/L3	hg	pt	1.12146189253973	human_down_LINC02614_L2/L3	chimp_up_LINC02614_L2/L3	4.82051545096677	0.244283480963601	19.7332845919492	1.11673328468048e-86	9.64436759914636e-85	Chimp	UP	macaque_down	UP_LINC02614_L2/L3	macaque_DOWN_LINC02614_L2/L3	rm	-4.82051545096677	macaque_down_LINC02614_L2/L3	up_LINC02614_L2/L3	Exc	chimp_up_LINC02614_Exc	chimp_up_linc02614_exc
6.819106945393	3.57014451440042	0.694549801953229	5.14022825197039	2.74404922044723e-07	2.05076173385361e-06	L2/L3	Human	UP	human_up	chimp_down	AC079848.1_L2/L3	UP_AC079848.1_L2/L3	human_UP_AC079848.1_L2/L3	chimp_DOWN_AC079848.1_L2/L3	hg	pt	-3.57014451440042	human_up_AC079848.1_L2/L3	chimp_down_AC079848.1_L2/L3	-1.79779057704994	0.754044111693764	-2.38419815123504	0.0171163832927869	0.0290754070814474	Chimp	DOWN	macaque_up	DOWN_AC079848.1_L2/L3	macaque_UP_AC079848.1_L2/L3	rm	1.79779057704994	macaque_up_AC079848.1_L2/L3	down_AC079848.1_L2/L3	Exc	chimp_down_AC079848.1_Exc	chimp_down_ac079848.1_exc
184.080278848362	0.814975008266294	0.121760637492258	6.69325510321932	2.18260158512692e-11	2.61947931507563e-10	L2/L3	Human	UP	human_up	chimp_down	PLXNA1_L2/L3	UP_PLXNA1_L2/L3	human_UP_PLXNA1_L2/L3	chimp_DOWN_PLXNA1_L2/L3	hg	pt	-0.814975008266294	human_up_PLXNA1_L2/L3	chimp_down_PLXNA1_L2/L3	-0.753529940924412	0.111792256490339	-6.74044844053692	1.57898529244358e-11	8.94833414899793e-11	Chimp	DOWN	macaque_up	DOWN_PLXNA1_L2/L3	macaque_UP_PLXNA1_L2/L3	rm	0.753529940924412	macaque_up_PLXNA1_L2/L3	down_PLXNA1_L2/L3	Exc	chimp_down_PLXNA1_Exc	chimp_down_plxna1_exc
52.1734352411381	0.696735406713518	0.268821191332652	2.59181727176911	0.0095470465134746	0.0280115623409254	L2/L3	Human	UP	human_up	chimp_down	LINC02016_L2/L3	UP_LINC02016_L2/L3	human_UP_LINC02016_L2/L3	chimp_DOWN_LINC02016_L2/L3	hg	pt	-0.696735406713518	human_up_LINC02016_L2/L3	chimp_down_LINC02016_L2/L3	-2.42561753940709	0.196469674784413	-12.3460149362425	5.11846607302789e-35	1.039214287195e-33	Chimp	DOWN	macaque_up	DOWN_LINC02016_L2/L3	macaque_UP_LINC02016_L2/L3	rm	2.42561753940709	macaque_up_LINC02016_L2/L3	down_LINC02016_L2/L3	Exc	chimp_down_LINC02016_Exc	chimp_down_linc02016_exc
9.47562356472899	-1.68626721512766	0.571012785036582	-2.95311639128996	0.0031458332701456	0.0107687118341416	L2/L3	Human	DOWN	human_down	chimp_up	AC117480.1_L2/L3	DOWN_AC117480.1_L2/L3	human_DOWN_AC117480.1_L2/L3	chimp_UP_AC117480.1_L2/L3	hg	pt	1.68626721512766	human_down_AC117480.1_L2/L3	chimp_up_AC117480.1_L2/L3	1.93365806538653	0.504710513174522	3.83122208654667	0.0001275083451687	0.0003174523621727	Chimp	UP	macaque_down	UP_AC117480.1_L2/L3	macaque_DOWN_AC117480.1_L2/L3	rm	-1.93365806538653	macaque_down_AC117480.1_L2/L3	up_AC117480.1_L2/L3	Exc	chimp_up_AC117480.1_Exc	chimp_up_ac117480.1_exc
34.7907675102046	2.87598334907691	0.296138196092718	9.71162581194515	2.69011434669253e-22	6.9667307586253e-21	L2/L3	Human	UP	human_up	chimp_down	TMCC1-AS1_L2/L3	UP_TMCC1-AS1_L2/L3	human_UP_TMCC1-AS1_L2/L3	chimp_DOWN_TMCC1-AS1_L2/L3	hg	pt	-2.87598334907691	human_up_TMCC1-AS1_L2/L3	chimp_down_TMCC1-AS1_L2/L3	-1.97517737866766	0.29919525289316	-6.6016334135254	4.06652070785939e-11	2.21806836596193e-10	Chimp	DOWN	macaque_up	DOWN_TMCC1-AS1_L2/L3	macaque_UP_TMCC1-AS1_L2/L3	rm	1.97517737866766	macaque_up_TMCC1-AS1_L2/L3	down_TMCC1-AS1_L2/L3	Exc	chimp_down_TMCC1-AS1_Exc	chimp_down_tmcc1-as1_exc
30.1751431516372	-2.54918150432479	0.362297086527909	-7.03616341151121	1.97605178680888e-12	2.6157405560847e-11	L2/L3	Human	DOWN	human_down	chimp_up	ALG1L2_L2/L3	DOWN_ALG1L2_L2/L3	human_DOWN_ALG1L2_L2/L3	chimp_UP_ALG1L2_L2/L3	hg	pt	2.54918150432479	human_down_ALG1L2_L2/L3	chimp_up_ALG1L2_L2/L3	3.84328316395518	0.419381961269652	9.16415945101665	4.99345983475371e-20	5.2180670153963e-19	Chimp	UP	macaque_down	UP_ALG1L2_L2/L3	macaque_DOWN_ALG1L2_L2/L3	rm	-3.84328316395518	macaque_down_ALG1L2_L2/L3	up_ALG1L2_L2/L3	Exc	chimp_up_ALG1L2_Exc	chimp_up_alg1l2_exc
31.0132748096993	-1.7181496566272	0.300453878160688	-5.71851382696517	1.07459773910343e-08	9.65557028592855e-08	L2/L3	Human	DOWN	human_down	chimp_up	FAM86HP_L2/L3	DOWN_FAM86HP_L2/L3	human_DOWN_FAM86HP_L2/L3	chimp_UP_FAM86HP_L2/L3	hg	pt	1.7181496566272	human_down_FAM86HP_L2/L3	chimp_up_FAM86HP_L2/L3	3.8418970002413	0.432826400154477	8.87630005672045	6.91212175778025e-19	6.65148704959427e-18	Chimp	UP	macaque_down	UP_FAM86HP_L2/L3	macaque_DOWN_FAM86HP_L2/L3	rm	-3.8418970002413	macaque_down_FAM86HP_L2/L3	up_FAM86HP_L2/L3	Exc	chimp_up_FAM86HP_Exc	chimp_up_fam86hp_exc
131.773811032342	-1.7833959627868	0.151871179752113	-11.7428202355291	7.68792654592291e-32	3.26952497031348e-30	L2/L3	Human	DOWN	human_down	chimp_up	LINC02021_L2/L3	DOWN_LINC02021_L2/L3	human_DOWN_LINC02021_L2/L3	chimp_UP_LINC02021_L2/L3	hg	pt	1.7833959627868	human_down_LINC02021_L2/L3	chimp_up_LINC02021_L2/L3	4.77373442047962	0.278310169262872	17.1525691394003	6.01341171759413e-66	3.10250393291285e-64	Chimp	UP	macaque_down	UP_LINC02021_L2/L3	macaque_DOWN_LINC02021_L2/L3	rm	-4.77373442047962	macaque_down_LINC02021_L2/L3	up_LINC02021_L2/L3	Exc	chimp_up_LINC02021_Exc	chimp_up_linc02021_exc
32.9562763239971	-2.2706908650363	0.326389283052502	-6.95700190827358	3.47590252499828e-12	4.49028606446164e-11	L2/L3	Human	DOWN	human_down	chimp_up	COL6A4P2_L2/L3	DOWN_COL6A4P2_L2/L3	human_DOWN_COL6A4P2_L2/L3	chimp_UP_COL6A4P2_L2/L3	hg	pt	2.2706908650363	human_down_COL6A4P2_L2/L3	chimp_up_COL6A4P2_L2/L3	4.04855543563055	0.431874661631315	9.37437593661547	6.95861940491532e-21	7.6435784394268e-20	Chimp	UP	macaque_down	UP_COL6A4P2_L2/L3	macaque_DOWN_COL6A4P2_L2/L3	rm	-4.04855543563055	macaque_down_COL6A4P2_L2/L3	up_COL6A4P2_L2/L3	Exc	chimp_up_COL6A4P2_Exc	chimp_up_col6a4p2_exc
197.556216858198	-1.21589581566022	0.110855909044981	-10.9682544316772	5.43107531998709e-28	1.89845871320439e-26	L2/L3	Human	DOWN	human_down	chimp_up	AC010210.1_L2/L3	DOWN_AC010210.1_L2/L3	human_DOWN_AC010210.1_L2/L3	chimp_UP_AC010210.1_L2/L3	hg	pt	1.21589581566022	human_down_AC010210.1_L2/L3	chimp_up_AC010210.1_L2/L3	4.95406958865808	0.250341170516479	19.789272289641	3.68321291831195e-87	3.22768614415014e-85	Chimp	UP	macaque_down	UP_AC010210.1_L2/L3	macaque_DOWN_AC010210.1_L2/L3	rm	-4.95406958865808	macaque_down_AC010210.1_L2/L3	up_AC010210.1_L2/L3	Exc	chimp_up_AC010210.1_Exc	chimp_up_ac010210.1_exc
1076.49592911807	-1.23981441706546	0.0621382903642828	-19.9525028737853	1.42569646170605e-88	3.26529042745114e-86	L2/L3	Human	DOWN	human_down	chimp_up	CPNE4_L2/L3	DOWN_CPNE4_L2/L3	human_DOWN_CPNE4_L2/L3	chimp_UP_CPNE4_L2/L3	hg	pt	1.23981441706546	human_down_CPNE4_L2/L3	chimp_up_CPNE4_L2/L3	1.09721552947599	0.0548920464867552	19.9886067235759	6.92011730749735e-89	6.34415062082719e-87	Chimp	UP	macaque_down	UP_CPNE4_L2/L3	macaque_DOWN_CPNE4_L2/L3	rm	-1.09721552947599	macaque_down_CPNE4_L2/L3	up_CPNE4_L2/L3	Exc	chimp_up_CPNE4_Exc	chimp_up_cpne4_exc
759.893632298878	0.676826942265776	0.0649084875738737	10.4274027567729	1.85900248290659e-25	5.66905514447534e-24	L2/L3	Human	UP	human_up	chimp_down	EPHB1_L2/L3	UP_EPHB1_L2/L3	human_UP_EPHB1_L2/L3	chimp_DOWN_EPHB1_L2/L3	hg	pt	-0.676826942265776	human_up_EPHB1_L2/L3	chimp_down_EPHB1_L2/L3	-0.603817761248897	0.0603747607674631	-10.0011619685672	1.5061923343488e-23	1.91169331637583e-22	Chimp	DOWN	macaque_up	DOWN_EPHB1_L2/L3	macaque_UP_EPHB1_L2/L3	rm	0.603817761248897	macaque_up_EPHB1_L2/L3	down_EPHB1_L2/L3	Exc	chimp_down_EPHB1_Exc	chimp_down_ephb1_exc
52.0384522730091	0.954856934510197	0.265506679975778	3.59635747995985	0.0003227042558873	0.0014148152490917	L2/L3	Human	UP	human_up	chimp_down	AC092969.1_L2/L3	UP_AC092969.1_L2/L3	human_UP_AC092969.1_L2/L3	chimp_DOWN_AC092969.1_L2/L3	hg	pt	-0.954856934510197	human_up_AC092969.1_L2/L3	chimp_down_AC092969.1_L2/L3	-1.92436194418333	0.224018054224597	-8.59020917239998	8.68111379231294e-18	7.817265899266e-17	Chimp	DOWN	macaque_up	DOWN_AC092969.1_L2/L3	macaque_UP_AC092969.1_L2/L3	rm	1.92436194418333	macaque_up_AC092969.1_L2/L3	down_AC092969.1_L2/L3	Exc	chimp_down_AC092969.1_Exc	chimp_down_ac092969.1_exc
4.31224867060498	2.98940879328913	1.10208419603381	2.71250491028491	0.006677679203436	0.0206413795368971	L2/L3	Human	UP	human_up	chimp_down	AC096992.3_L2/L3	UP_AC096992.3_L2/L3	human_UP_AC096992.3_L2/L3	chimp_DOWN_AC096992.3_L2/L3	hg	pt	-2.98940879328913	human_up_AC096992.3_L2/L3	chimp_down_AC096992.3_L2/L3	-4.21112071957346	0.97687047565282	-4.31082812361513	1.62644290833235e-05	4.64397378569836e-05	Chimp	DOWN	macaque_up	DOWN_AC096992.3_L2/L3	macaque_UP_AC096992.3_L2/L3	rm	4.21112071957346	macaque_up_AC096992.3_L2/L3	down_AC096992.3_L2/L3	Exc	chimp_down_AC096992.3_Exc	chimp_down_ac096992.3_exc
78.6447531947687	-0.60341978533929	0.185878634363943	-3.24631062308009	0.0011691120162592	0.0044611707569406	L2/L3	Human	DOWN	human_down	chimp_up	NMNAT3_L2/L3	DOWN_NMNAT3_L2/L3	human_DOWN_NMNAT3_L2/L3	chimp_UP_NMNAT3_L2/L3	hg	pt	0.60341978533929	human_down_NMNAT3_L2/L3	chimp_up_NMNAT3_L2/L3	1.14820329345177	0.178612001296009	6.42847784650757	1.28888032273915e-10	6.7728728776037e-10	Chimp	UP	macaque_down	UP_NMNAT3_L2/L3	macaque_DOWN_NMNAT3_L2/L3	rm	-1.14820329345177	macaque_down_NMNAT3_L2/L3	up_NMNAT3_L2/L3	Exc	chimp_up_NMNAT3_Exc	chimp_up_nmnat3_exc
25.1307984388893	-1.36902533851125	0.33483216035754	-4.08869129252513	4.33813721391831e-05	0.0002268854018135	L2/L3	Human	DOWN	human_down	chimp_up	PAQR9_L2/L3	DOWN_PAQR9_L2/L3	human_DOWN_PAQR9_L2/L3	chimp_UP_PAQR9_L2/L3	hg	pt	1.36902533851125	human_down_PAQR9_L2/L3	chimp_up_PAQR9_L2/L3	1.82844706650266	0.311993316521256	5.86053280528555	4.61384374669078e-09	2.06759878823315e-08	Chimp	UP	macaque_down	UP_PAQR9_L2/L3	macaque_DOWN_PAQR9_L2/L3	rm	-1.82844706650266	macaque_down_PAQR9_L2/L3	up_PAQR9_L2/L3	Exc	chimp_up_PAQR9_Exc	chimp_up_paqr9_exc
9.54589413681643	-1.25129690049258	0.531785370410851	-2.35301113967434	0.0186220762014899	0.0494258316564654	L2/L3	Human	DOWN	human_down	chimp_up	AC018450.1_L2/L3	DOWN_AC018450.1_L2/L3	human_DOWN_AC018450.1_L2/L3	chimp_UP_AC018450.1_L2/L3	hg	pt	1.25129690049258	human_down_AC018450.1_L2/L3	chimp_up_AC018450.1_L2/L3	1.58306583238318	0.481990420465798	3.28443422351277	0.0010218734804762	0.0022007025913111	Chimp	UP	macaque_down	UP_AC018450.1_L2/L3	macaque_DOWN_AC018450.1_L2/L3	rm	-1.58306583238318	macaque_down_AC018450.1_L2/L3	up_AC018450.1_L2/L3	Exc	chimp_up_AC018450.1_Exc	chimp_up_ac018450.1_exc
336.412447909108	-1.37455603463291	0.111645968797442	-12.3117390572941	7.83172344608362e-35	3.68728272824498e-33	L2/L3	Human	DOWN	human_down	chimp_up	SLC9A9_L2/L3	DOWN_SLC9A9_L2/L3	human_DOWN_SLC9A9_L2/L3	chimp_UP_SLC9A9_L2/L3	hg	pt	1.37455603463291	human_down_SLC9A9_L2/L3	chimp_up_SLC9A9_L2/L3	1.32950387809222	0.0993719210712987	13.3790698998192	8.01439724045418e-41	2.01085444866806e-39	Chimp	UP	macaque_down	UP_SLC9A9_L2/L3	macaque_DOWN_SLC9A9_L2/L3	rm	-1.32950387809222	macaque_down_SLC9A9_L2/L3	up_SLC9A9_L2/L3	Exc	chimp_up_SLC9A9_Exc	chimp_up_slc9a9_exc
345.768903453947	-0.572245826703133	0.0912576629768873	-6.27066054549375	3.59519638822974e-10	3.78943350853342e-09	L2/L3	Human	DOWN	human_down	chimp_up	DIPK2A_L2/L3	DOWN_DIPK2A_L2/L3	human_DOWN_DIPK2A_L2/L3	chimp_UP_DIPK2A_L2/L3	hg	pt	0.572245826703133	human_down_DIPK2A_L2/L3	chimp_up_DIPK2A_L2/L3	0.687682669584581	0.0821802654249729	8.36797820046475	5.86152338170917e-17	5.01490564703589e-16	Chimp	UP	macaque_down	UP_DIPK2A_L2/L3	macaque_DOWN_DIPK2A_L2/L3	rm	-0.687682669584581	macaque_down_DIPK2A_L2/L3	up_DIPK2A_L2/L3	Exc	chimp_up_DIPK2A_Exc	chimp_up_dipk2a_exc
11.8856874188489	2.73101263966715	0.498550577019874	5.47790488177146	4.30391370490644e-08	3.58311816091548e-07	L2/L3	Human	UP	human_up	chimp_down	AC117386.2_L2/L3	UP_AC117386.2_L2/L3	human_UP_AC117386.2_L2/L3	chimp_DOWN_AC117386.2_L2/L3	hg	pt	-2.73101263966715	human_up_AC117386.2_L2/L3	chimp_down_AC117386.2_L2/L3	-2.32886459076888	0.482263705688455	-4.82902727967952	1.37201613486426e-06	4.56050433560515e-06	Chimp	DOWN	macaque_up	DOWN_AC117386.2_L2/L3	macaque_UP_AC117386.2_L2/L3	rm	2.32886459076888	macaque_up_AC117386.2_L2/L3	down_AC117386.2_L2/L3	Exc	chimp_down_AC117386.2_Exc	chimp_down_ac117386.2_exc
80.391634598851	-0.662338833745728	0.176205186982257	-3.75890656279274	0.0001706575508132	0.000793287012628	L2/L3	Human	DOWN	human_down	chimp_up	EIF2A_L2/L3	DOWN_EIF2A_L2/L3	human_DOWN_EIF2A_L2/L3	chimp_UP_EIF2A_L2/L3	hg	pt	0.662338833745728	human_down_EIF2A_L2/L3	chimp_up_EIF2A_L2/L3	0.763896894188422	0.154770973586204	4.93565993989787	7.98801867027767e-07	2.74165737155722e-06	Chimp	UP	macaque_down	UP_EIF2A_L2/L3	macaque_DOWN_EIF2A_L2/L3	rm	-0.763896894188422	macaque_down_EIF2A_L2/L3	up_EIF2A_L2/L3	Exc	chimp_up_EIF2A_Exc	chimp_up_eif2a_exc
12.4121255384288	2.35915094631508	0.690702849634098	3.41558015514899	0.0006364629460516	0.0026020659715205	L2/L3	Human	UP	human_up	chimp_down	AADACL2-AS1_L2/L3	UP_AADACL2-AS1_L2/L3	human_UP_AADACL2-AS1_L2/L3	chimp_DOWN_AADACL2-AS1_L2/L3	hg	pt	-2.35915094631508	human_up_AADACL2-AS1_L2/L3	chimp_down_AADACL2-AS1_L2/L3	-4.13440526676707	0.586251475821561	-7.05227268037696	1.76018827763815e-12	1.07689547704782e-11	Chimp	DOWN	macaque_up	DOWN_AADACL2-AS1_L2/L3	macaque_UP_AADACL2-AS1_L2/L3	rm	4.13440526676707	macaque_up_AADACL2-AS1_L2/L3	down_AADACL2-AS1_L2/L3	Exc	chimp_down_AADACL2-AS1_Exc	chimp_down_aadacl2-as1_exc
37.4758705999301	-2.86717053607027	0.386533614826926	-7.41764862379194	1.19217875546212e-13	1.74982872472267e-12	L2/L3	Human	DOWN	human_down	chimp_up	LINC00886_L2/L3	DOWN_LINC00886_L2/L3	human_DOWN_LINC00886_L2/L3	chimp_UP_LINC00886_L2/L3	hg	pt	2.86717053607027	human_down_LINC00886_L2/L3	chimp_up_LINC00886_L2/L3	1.64409192907287	0.239657427945011	6.86017513903265	6.87761756942256e-12	4.00720832033136e-11	Chimp	UP	macaque_down	UP_LINC00886_L2/L3	macaque_DOWN_LINC00886_L2/L3	rm	-1.64409192907287	macaque_down_LINC00886_L2/L3	up_LINC00886_L2/L3	Exc	chimp_up_LINC00886_Exc	chimp_up_linc00886_exc
38.756231423421	1.48090538812296	0.298104208154916	4.96774398888517	6.77363054195018e-07	4.78418935836359e-06	L2/L3	Human	UP	human_up	chimp_down	AC092944.1_L2/L3	UP_AC092944.1_L2/L3	human_UP_AC092944.1_L2/L3	chimp_DOWN_AC092944.1_L2/L3	hg	pt	-1.48090538812296	human_up_AC092944.1_L2/L3	chimp_down_AC092944.1_L2/L3	-0.846111498410158	0.294489596679118	-2.87314563214298	0.0040640672692262	0.007850806988352	Chimp	DOWN	macaque_up	DOWN_AC092944.1_L2/L3	macaque_UP_AC092944.1_L2/L3	rm	0.846111498410158	macaque_up_AC092944.1_L2/L3	down_AC092944.1_L2/L3	Exc	chimp_down_AC092944.1_Exc	chimp_down_ac092944.1_exc
13.7186603299744	3.05696883465243	0.464631280954211	6.5793435783625	4.72529725515008e-11	5.44523641242059e-10	L2/L3	Human	UP	human_up	chimp_down	SLC66A1L_L2/L3	UP_SLC66A1L_L2/L3	human_UP_SLC66A1L_L2/L3	chimp_DOWN_SLC66A1L_L2/L3	hg	pt	-3.05696883465243	human_up_SLC66A1L_L2/L3	chimp_down_SLC66A1L_L2/L3	-1.67837205982985	0.490161132445144	-3.42412310714515	0.00061678673244	0.0013796667186975	Chimp	DOWN	macaque_up	DOWN_SLC66A1L_L2/L3	macaque_UP_SLC66A1L_L2/L3	rm	1.67837205982985	macaque_up_SLC66A1L_L2/L3	down_SLC66A1L_L2/L3	Exc	chimp_down_SLC66A1L_Exc	chimp_down_slc66a1l_exc
15.070091367333	-3.39184025582212	0.703608503423996	-4.82063567923963	1.43101489499208e-06	9.6900906979338e-06	L2/L3	Human	DOWN	human_down	chimp_up	LINC01997_L2/L3	DOWN_LINC01997_L2/L3	human_DOWN_LINC01997_L2/L3	chimp_UP_LINC01997_L2/L3	hg	pt	3.39184025582212	human_down_LINC01997_L2/L3	chimp_up_LINC01997_L2/L3	1.79114823003552	0.398161866750899	4.49854287818103	6.84207979840516e-06	2.0664953633399e-05	Chimp	UP	macaque_down	UP_LINC01997_L2/L3	macaque_DOWN_LINC01997_L2/L3	rm	-1.79114823003552	macaque_down_LINC01997_L2/L3	up_LINC01997_L2/L3	Exc	chimp_up_LINC01997_Exc	chimp_up_linc01997_exc
51.571745932018	2.90894181874264	0.227546614397607	12.7839380359211	2.01597656062295e-37	1.02842869230665e-35	L2/L3	Human	UP	human_up	chimp_down	RPL22P1_L2/L3	UP_RPL22P1_L2/L3	human_UP_RPL22P1_L2/L3	chimp_DOWN_RPL22P1_L2/L3	hg	pt	-2.90894181874264	human_up_RPL22P1_L2/L3	chimp_down_RPL22P1_L2/L3	-0.995608407463575	0.256445442259211	-3.88234003573059	0.0001034560717464	0.0002612542563988	Chimp	DOWN	macaque_up	DOWN_RPL22P1_L2/L3	macaque_UP_RPL22P1_L2/L3	rm	0.995608407463575	macaque_up_RPL22P1_L2/L3	down_RPL22P1_L2/L3	Exc	chimp_down_RPL22P1_Exc	chimp_down_rpl22p1_exc
73.4538783554296	1.60975632896177	0.294964837640058	5.45745161301612	4.83016718636603e-08	3.99401601830124e-07	L2/L3	Human	UP	human_up	chimp_down	LINC01208_L2/L3	UP_LINC01208_L2/L3	human_UP_LINC01208_L2/L3	chimp_DOWN_LINC01208_L2/L3	hg	pt	-1.60975632896177	human_up_LINC01208_L2/L3	chimp_down_LINC01208_L2/L3	-1.74982593818714	0.283284388334942	-6.17692329772239	6.53628073856141e-10	3.18933035177788e-09	Chimp	DOWN	macaque_up	DOWN_LINC01208_L2/L3	macaque_UP_LINC01208_L2/L3	rm	1.74982593818714	macaque_up_LINC01208_L2/L3	down_LINC01208_L2/L3	Exc	chimp_down_LINC01208_Exc	chimp_down_linc01208_exc
71.6901724214057	-0.562286783337797	0.180304839967632	-3.11853405287809	0.0018175313785121	0.0066140454186274	L2/L3	Human	DOWN	human_down	chimp_up	KCNMB2_L2/L3	DOWN_KCNMB2_L2/L3	human_DOWN_KCNMB2_L2/L3	chimp_UP_KCNMB2_L2/L3	hg	pt	0.562286783337797	human_down_KCNMB2_L2/L3	chimp_up_KCNMB2_L2/L3	1.0290872740267	0.169559663814835	6.06917500821719	1.28568982564539e-09	6.08895344408576e-09	Chimp	UP	macaque_down	UP_KCNMB2_L2/L3	macaque_DOWN_KCNMB2_L2/L3	rm	-1.0290872740267	macaque_down_KCNMB2_L2/L3	up_KCNMB2_L2/L3	Exc	chimp_up_KCNMB2_Exc	chimp_up_kcnmb2_exc
2423.37873983568	-0.534162866662253	0.0802788048107376	-6.65384677713596	2.85529931722062e-11	3.37161472007141e-10	L2/L3	Human	DOWN	human_down	chimp_up	PEX5L_L2/L3	DOWN_PEX5L_L2/L3	human_DOWN_PEX5L_L2/L3	chimp_UP_PEX5L_L2/L3	hg	pt	0.534162866662253	human_down_PEX5L_L2/L3	chimp_up_PEX5L_L2/L3	0.531765645423989	0.0786549917850911	6.76073613836145	1.37292362944461e-11	7.81212882106513e-11	Chimp	UP	macaque_down	UP_PEX5L_L2/L3	macaque_DOWN_PEX5L_L2/L3	rm	-0.531765645423989	macaque_down_PEX5L_L2/L3	up_PEX5L_L2/L3	Exc	chimp_up_PEX5L_Exc	chimp_up_pex5l_exc
44.9320793310695	-2.07874476409068	0.310707605987398	-6.69035686295684	2.22627021891426e-11	2.66897509832431e-10	L2/L3	Human	DOWN	human_down	chimp_up	AC092939.1_L2/L3	DOWN_AC092939.1_L2/L3	human_DOWN_AC092939.1_L2/L3	chimp_UP_AC092939.1_L2/L3	hg	pt	2.07874476409068	human_down_AC092939.1_L2/L3	chimp_up_AC092939.1_L2/L3	0.601370927869109	0.188612773967502	3.18838918074936	0.0014306783731411	0.0030026987498628	Chimp	UP	macaque_down	UP_AC092939.1_L2/L3	macaque_DOWN_AC092939.1_L2/L3	rm	-0.601370927869109	macaque_down_AC092939.1_L2/L3	up_AC092939.1_L2/L3	Exc	chimp_up_AC092939.1_Exc	chimp_up_ac092939.1_exc
6.66935200307296	1.79782125347132	0.633080661274775	2.83979809121198	0.0045142096383401	0.0147501749618347	L2/L3	Human	UP	human_up	chimp_down	AC068308.1_L2/L3	UP_AC068308.1_L2/L3	human_UP_AC068308.1_L2/L3	chimp_DOWN_AC068308.1_L2/L3	hg	pt	-1.79782125347132	human_up_AC068308.1_L2/L3	chimp_down_AC068308.1_L2/L3	-1.79335780183814	0.582296978208895	-3.07979925871225	0.0020714015640099	0.0042290302081149	Chimp	DOWN	macaque_up	DOWN_AC068308.1_L2/L3	macaque_UP_AC068308.1_L2/L3	rm	1.79335780183814	macaque_up_AC068308.1_L2/L3	down_AC068308.1_L2/L3	Exc	chimp_down_AC068308.1_Exc	chimp_down_ac068308.1_exc
7.44972338883364	2.50439561742472	0.786385082662549	3.18469369859525	0.0014490729704314	0.005411135767812	L2/L3	Human	UP	human_up	chimp_down	LAMP3_L2/L3	UP_LAMP3_L2/L3	human_UP_LAMP3_L2/L3	chimp_DOWN_LAMP3_L2/L3	hg	pt	-2.50439561742472	human_up_LAMP3_L2/L3	chimp_down_LAMP3_L2/L3	-3.7576116401575	0.679380038681451	-5.53094207396838	3.18515503251407e-08	1.29139913854406e-07	Chimp	DOWN	macaque_up	DOWN_LAMP3_L2/L3	macaque_UP_LAMP3_L2/L3	rm	3.7576116401575	macaque_up_LAMP3_L2/L3	down_LAMP3_L2/L3	Exc	chimp_down_LAMP3_Exc	chimp_down_lamp3_exc
1130.42369986629	-0.543199470605304	0.0521190962757019	-10.422273397295	1.96206237944778e-25	5.97505062838207e-24	L2/L3	Human	DOWN	human_down	chimp_up	MCF2L2_L2/L3	DOWN_MCF2L2_L2/L3	human_DOWN_MCF2L2_L2/L3	chimp_UP_MCF2L2_L2/L3	hg	pt	0.543199470605304	human_down_MCF2L2_L2/L3	chimp_up_MCF2L2_L2/L3	0.794829231383917	0.0482655256818347	16.4678457378339	6.24551683058159e-61	2.7825820406307e-59	Chimp	UP	macaque_down	UP_MCF2L2_L2/L3	macaque_DOWN_MCF2L2_L2/L3	rm	-0.794829231383917	macaque_down_MCF2L2_L2/L3	up_MCF2L2_L2/L3	Exc	chimp_up_MCF2L2_Exc	chimp_up_mcf2l2_exc
48.429359797314	0.613263225422252	0.237023764168234	2.58734911064432	0.0096717545207883	0.028318780330121	L2/L3	Human	UP	human_up	chimp_down	EIF2B5_L2/L3	UP_EIF2B5_L2/L3	human_UP_EIF2B5_L2/L3	chimp_DOWN_EIF2B5_L2/L3	hg	pt	-0.613263225422252	human_up_EIF2B5_L2/L3	chimp_down_EIF2B5_L2/L3	-1.26989600348364	0.194854810540587	-6.51713960748807	7.16607257035106e-11	3.84621719853384e-10	Chimp	DOWN	macaque_up	DOWN_EIF2B5_L2/L3	macaque_UP_EIF2B5_L2/L3	rm	1.26989600348364	macaque_up_EIF2B5_L2/L3	down_EIF2B5_L2/L3	Exc	chimp_down_EIF2B5_Exc	chimp_down_eif2b5_exc
300.402883934795	-1.10894129392926	0.104225348970605	-10.6398424652145	1.94457837647973e-26	6.32476993545265e-25	L2/L3	Human	DOWN	human_down	chimp_up	ETV5_L2/L3	DOWN_ETV5_L2/L3	human_DOWN_ETV5_L2/L3	chimp_UP_ETV5_L2/L3	hg	pt	1.10894129392926	human_down_ETV5_L2/L3	chimp_up_ETV5_L2/L3	0.511961043164408	0.0820426449251458	6.24018208617618	4.37061823115775e-10	2.17082842587781e-09	Chimp	UP	macaque_down	UP_ETV5_L2/L3	macaque_DOWN_ETV5_L2/L3	rm	-0.511961043164408	macaque_down_ETV5_L2/L3	up_ETV5_L2/L3	Exc	chimp_up_ETV5_Exc	chimp_up_etv5_exc
13.1815064965672	-1.34395385041558	0.481934485950581	-2.78866503559032	0.0052925773832171	0.0169090233834343	L2/L3	Human	DOWN	human_down	chimp_up	LINC02043_L2/L3	DOWN_LINC02043_L2/L3	human_DOWN_LINC02043_L2/L3	chimp_UP_LINC02043_L2/L3	hg	pt	1.34395385041558	human_down_LINC02043_L2/L3	chimp_up_LINC02043_L2/L3	0.916476052156431	0.376124962530612	2.43662650303844	0.0148249829789992	0.0255592829642211	Chimp	UP	macaque_down	UP_LINC02043_L2/L3	macaque_DOWN_LINC02043_L2/L3	rm	-0.916476052156431	macaque_down_LINC02043_L2/L3	up_LINC02043_L2/L3	Exc	chimp_up_LINC02043_Exc	chimp_up_linc02043_exc
89.915882858943	1.44012698835379	0.197470969362069	7.29285420032183	3.03456438714073e-13	4.29073743923237e-12	L2/L3	Human	UP	human_up	chimp_down	SST_L2/L3	UP_SST_L2/L3	human_UP_SST_L2/L3	chimp_DOWN_SST_L2/L3	hg	pt	-1.44012698835379	human_up_SST_L2/L3	chimp_down_SST_L2/L3	-2.37387800398327	0.1674254058069	-14.1787203234924	1.24088733285629e-45	3.61145182734587e-44	Chimp	DOWN	macaque_up	DOWN_SST_L2/L3	macaque_UP_SST_L2/L3	rm	2.37387800398327	macaque_up_SST_L2/L3	down_SST_L2/L3	Exc	chimp_down_SST_Exc	chimp_down_sst_exc
4.27575651485899	3.5763646526033	0.930007534989126	3.84552223294096	0.0001202959558012	0.0005782569261481	L2/L3	Human	UP	human_up	chimp_down	FLJ42393_L2/L3	UP_FLJ42393_L2/L3	human_UP_FLJ42393_L2/L3	chimp_DOWN_FLJ42393_L2/L3	hg	pt	-3.5763646526033	human_up_FLJ42393_L2/L3	chimp_down_FLJ42393_L2/L3	-2.91110255377432	0.92286807378375	-3.15440812882261	0.0016082400488677	0.0033415280513259	Chimp	DOWN	macaque_up	DOWN_FLJ42393_L2/L3	macaque_UP_FLJ42393_L2/L3	rm	2.91110255377432	macaque_up_FLJ42393_L2/L3	down_FLJ42393_L2/L3	Exc	chimp_down_FLJ42393_Exc	chimp_down_flj42393_exc
361.389327804604	-0.559995179833045	0.104412025648795	-5.36332071285224	8.17057468428828e-08	6.53022266751895e-07	L2/L3	Human	DOWN	human_down	chimp_up	IL1RAP_L2/L3	DOWN_IL1RAP_L2/L3	human_DOWN_IL1RAP_L2/L3	chimp_UP_IL1RAP_L2/L3	hg	pt	0.559995179833045	human_down_IL1RAP_L2/L3	chimp_up_IL1RAP_L2/L3	1.92551059090901	0.112325391479911	17.1422557761874	7.18098947655071e-66	3.69689125622165e-64	Chimp	UP	macaque_down	UP_IL1RAP_L2/L3	macaque_DOWN_IL1RAP_L2/L3	rm	-1.92551059090901	macaque_down_IL1RAP_L2/L3	up_IL1RAP_L2/L3	Exc	chimp_up_IL1RAP_Exc	chimp_up_il1rap_exc
291.565268763705	-3.06321886207127	0.336186404061977	-9.11166788739784	8.11250565459176e-20	1.82755801052775e-18	L2/L3	Human	DOWN	human_down	chimp_up	AC073365.1_L2/L3	DOWN_AC073365.1_L2/L3	human_DOWN_AC073365.1_L2/L3	chimp_UP_AC073365.1_L2/L3	hg	pt	3.06321886207127	human_down_AC073365.1_L2/L3	chimp_up_AC073365.1_L2/L3	2.94068746859835	0.325274263881561	9.04063983884416	1.5575741937791e-19	1.57582081846004e-18	Chimp	UP	macaque_down	UP_AC073365.1_L2/L3	macaque_DOWN_AC073365.1_L2/L3	rm	-2.94068746859835	macaque_down_AC073365.1_L2/L3	up_AC073365.1_L2/L3	Exc	chimp_up_AC073365.1_Exc	chimp_up_ac073365.1_exc
46.4391508998507	2.89591588070718	0.263612402199026	10.9855069660978	4.48712186834008e-28	1.57349838148633e-26	L2/L3	Human	UP	human_up	chimp_down	AC124944.2_L2/L3	UP_AC124944.2_L2/L3	human_UP_AC124944.2_L2/L3	chimp_DOWN_AC124944.2_L2/L3	hg	pt	-2.89591588070718	human_up_AC124944.2_L2/L3	chimp_down_AC124944.2_L2/L3	-0.933655435829119	0.293073884337492	-3.18573399311812	0.0014438728874421	0.0030285246519774	Chimp	DOWN	macaque_up	DOWN_AC124944.2_L2/L3	macaque_UP_AC124944.2_L2/L3	rm	0.933655435829119	macaque_up_AC124944.2_L2/L3	down_AC124944.2_L2/L3	Exc	chimp_down_AC124944.2_Exc	chimp_down_ac124944.2_exc
9.36649391998694	-1.92782308416374	0.562882874707717	-3.42490981834326	0.0006150035250671	0.0025246606619963	L2/L3	Human	DOWN	human_down	chimp_up	RPS29P3_L2/L3	DOWN_RPS29P3_L2/L3	human_DOWN_RPS29P3_L2/L3	chimp_UP_RPS29P3_L2/L3	hg	pt	1.92782308416374	human_down_RPS29P3_L2/L3	chimp_up_RPS29P3_L2/L3	4.2930321609606	0.882892147497461	4.86246499431342	1.15932886182042e-06	3.88934028857871e-06	Chimp	UP	macaque_down	UP_RPS29P3_L2/L3	macaque_DOWN_RPS29P3_L2/L3	rm	-4.2930321609606	macaque_down_RPS29P3_L2/L3	up_RPS29P3_L2/L3	Exc	chimp_up_RPS29P3_Exc	chimp_up_rps29p3_exc
4.01911366212882	-3.0134648575233	1.11212322197116	-2.7096501520597	0.0067354210726925	0.0208002656407173	L2/L3	Human	DOWN	human_down	chimp_up	AC011322.1_L2/L3	DOWN_AC011322.1_L2/L3	human_DOWN_AC011322.1_L2/L3	chimp_UP_AC011322.1_L2/L3	hg	pt	3.0134648575233	human_down_AC011322.1_L2/L3	chimp_up_AC011322.1_L2/L3	3.79259907711829	1.11207532253095	3.41037967508061	0.0006487250180062	0.0014447588290473	Chimp	UP	macaque_down	UP_AC011322.1_L2/L3	macaque_DOWN_AC011322.1_L2/L3	rm	-3.79259907711829	macaque_down_AC011322.1_L2/L3	up_AC011322.1_L2/L3	Exc	chimp_up_AC011322.1_Exc	chimp_up_ac011322.1_exc
12.6910867623568	-4.26324167271731	0.870809429441612	-4.89572290857143	9.79449964150559e-07	6.79128551301745e-06	L2/L3	Human	DOWN	human_down	chimp_up	AC024560.1_L2/L3	DOWN_AC024560.1_L2/L3	human_DOWN_AC024560.1_L2/L3	chimp_UP_AC024560.1_L2/L3	hg	pt	4.26324167271731	human_down_AC024560.1_L2/L3	chimp_up_AC024560.1_L2/L3	6.52240567834533	1.4143911702663	4.61145814217526	3.99854180658268e-06	1.24603533143815e-05	Chimp	UP	macaque_down	UP_AC024560.1_L2/L3	macaque_DOWN_AC024560.1_L2/L3	rm	-6.52240567834533	macaque_down_AC024560.1_L2/L3	up_AC024560.1_L2/L3	Exc	chimp_up_AC024560.1_Exc	chimp_up_ac024560.1_exc
6.36191245376092	-3.05511857885978	0.941925053556183	-3.24348372232521	0.0011807755737975	0.0044978711956143	L2/L3	Human	DOWN	human_down	chimp_up	FAM157A_L2/L3	DOWN_FAM157A_L2/L3	human_DOWN_FAM157A_L2/L3	chimp_UP_FAM157A_L2/L3	hg	pt	3.05511857885978	human_down_FAM157A_L2/L3	chimp_up_FAM157A_L2/L3	3.08830045066563	0.778309198325146	3.9679608789301	7.24902298077955e-05	0.0001874053272991	Chimp	UP	macaque_down	UP_FAM157A_L2/L3	macaque_DOWN_FAM157A_L2/L3	rm	-3.08830045066563	macaque_down_FAM157A_L2/L3	up_FAM157A_L2/L3	Exc	chimp_up_FAM157A_Exc	chimp_up_fam157a_exc
142.732085556119	-1.12563932341515	0.144581179053447	-7.78551766408708	6.9428342672675e-15	1.12409497079831e-13	L2/L3	Human	DOWN	human_down	chimp_up	ZNF595_L2/L3	DOWN_ZNF595_L2/L3	human_DOWN_ZNF595_L2/L3	chimp_UP_ZNF595_L2/L3	hg	pt	1.12563932341515	human_down_ZNF595_L2/L3	chimp_up_ZNF595_L2/L3	1.01781486156716	0.12234560103788	8.31917823716466	8.85752666019364e-17	7.48150267442861e-16	Chimp	UP	macaque_down	UP_ZNF595_L2/L3	macaque_DOWN_ZNF595_L2/L3	rm	-1.01781486156716	macaque_down_ZNF595_L2/L3	up_ZNF595_L2/L3	Exc	chimp_up_ZNF595_Exc	chimp_up_znf595_exc
275.63591397527	-1.69196621852823	0.106827850665538	-15.8382501191147	1.69471579678208e-56	1.79142866460806e-54	L2/L3	Human	DOWN	human_down	chimp_up	ZNF876P_L2/L3	DOWN_ZNF876P_L2/L3	human_DOWN_ZNF876P_L2/L3	chimp_UP_ZNF876P_L2/L3	hg	pt	1.69196621852823	human_down_ZNF876P_L2/L3	chimp_up_ZNF876P_L2/L3	2.57860709871869	0.109497379454171	23.5494868605318	1.27064564093551e-122	2.19471807951731e-120	Chimp	UP	macaque_down	UP_ZNF876P_L2/L3	macaque_DOWN_ZNF876P_L2/L3	rm	-2.57860709871869	macaque_down_ZNF876P_L2/L3	up_ZNF876P_L2/L3	Exc	chimp_up_ZNF876P_Exc	chimp_up_znf876p_exc
14.0974463348208	2.86300996718821	0.432449447609158	6.62045005032764	3.5810690880391e-11	4.1681824266128e-10	L2/L3	Human	UP	human_up	chimp_down	MYL5_L2/L3	UP_MYL5_L2/L3	human_UP_MYL5_L2/L3	chimp_DOWN_MYL5_L2/L3	hg	pt	-2.86300996718821	human_up_MYL5_L2/L3	chimp_down_MYL5_L2/L3	-1.58221612408453	0.454645964115682	-3.48010594828891	0.0005012155321934	0.0011360758297226	Chimp	DOWN	macaque_up	DOWN_MYL5_L2/L3	macaque_UP_MYL5_L2/L3	rm	1.58221612408453	macaque_up_MYL5_L2/L3	down_MYL5_L2/L3	Exc	chimp_down_MYL5_Exc	chimp_down_myl5_exc
71.0337702458397	0.784101288727201	0.190616034007644	4.11351171379294	3.89685257525003e-05	0.0002053693613902	L2/L3	Human	UP	human_up	chimp_down	CPLX1_L2/L3	UP_CPLX1_L2/L3	human_UP_CPLX1_L2/L3	chimp_DOWN_CPLX1_L2/L3	hg	pt	-0.784101288727201	human_up_CPLX1_L2/L3	chimp_down_CPLX1_L2/L3	-0.844866649809501	0.171088527865865	-4.93818411057858	7.88533803661749e-07	2.70713632058002e-06	Chimp	DOWN	macaque_up	DOWN_CPLX1_L2/L3	macaque_UP_CPLX1_L2/L3	rm	0.844866649809501	macaque_up_CPLX1_L2/L3	down_CPLX1_L2/L3	Exc	chimp_down_CPLX1_Exc	chimp_down_cplx1_exc
227.09545147935	-1.61957563966404	0.112397209571965	-14.4093936658371	4.51658054395116e-47	3.42434677309842e-45	L2/L3	Human	DOWN	human_down	chimp_up	AC092535.4_L2/L3	DOWN_AC092535.4_L2/L3	human_DOWN_AC092535.4_L2/L3	chimp_UP_AC092535.4_L2/L3	hg	pt	1.61957563966404	human_down_AC092535.4_L2/L3	chimp_up_AC092535.4_L2/L3	3.74365116607787	0.158903178104038	23.5593221655188	1.00747211063276e-122	1.76574303154725e-120	Chimp	UP	macaque_down	UP_AC092535.4_L2/L3	macaque_DOWN_AC092535.4_L2/L3	rm	-3.74365116607787	macaque_down_AC092535.4_L2/L3	up_AC092535.4_L2/L3	Exc	chimp_up_AC092535.4_Exc	chimp_up_ac092535.4_exc
43.6602233132907	-2.13571977356954	0.292923336335007	-7.29105369442804	3.07540158571207e-13	4.34289368433213e-12	L2/L3	Human	DOWN	human_down	chimp_up	TMED11P_L2/L3	DOWN_TMED11P_L2/L3	human_DOWN_TMED11P_L2/L3	chimp_UP_TMED11P_L2/L3	hg	pt	2.13571977356954	human_down_TMED11P_L2/L3	chimp_up_TMED11P_L2/L3	1.89137697198971	0.229606516446452	8.23747078812029	1.75889247971498e-16	1.45471759703283e-15	Chimp	UP	macaque_down	UP_TMED11P_L2/L3	macaque_DOWN_TMED11P_L2/L3	rm	-1.89137697198971	macaque_down_TMED11P_L2/L3	up_TMED11P_L2/L3	Exc	chimp_up_TMED11P_Exc	chimp_up_tmed11p_exc
7.00487932666043	-2.89287766803239	0.794648870533809	-3.64044771886366	0.0002721643691022	0.0012128248851747	L2/L3	Human	DOWN	human_down	chimp_up	AC092535.2_L2/L3	DOWN_AC092535.2_L2/L3	human_DOWN_AC092535.2_L2/L3	chimp_UP_AC092535.2_L2/L3	hg	pt	2.89287766803239	human_down_AC092535.2_L2/L3	chimp_up_AC092535.2_L2/L3	6.52975712128126	1.9704535875966	3.31383452134272	0.0009202595257315	0.0019992076244382	Chimp	UP	macaque_down	UP_AC092535.2_L2/L3	macaque_DOWN_AC092535.2_L2/L3	rm	-6.52975712128126	macaque_down_AC092535.2_L2/L3	up_AC092535.2_L2/L3	Exc	chimp_up_AC092535.2_Exc	chimp_up_ac092535.2_exc
110.016485500189	0.542874467960607	0.169061675478598	3.21110308663261	0.001322264920975	0.0049781915783352	L2/L3	Human	UP	human_up	chimp_down	CTBP1_L2/L3	UP_CTBP1_L2/L3	human_UP_CTBP1_L2/L3	chimp_DOWN_CTBP1_L2/L3	hg	pt	-0.542874467960607	human_up_CTBP1_L2/L3	chimp_down_CTBP1_L2/L3	-0.615309869288909	0.154195889579017	-3.9904427476557	6.59500679456845e-05	0.0001714083327394	Chimp	DOWN	macaque_up	DOWN_CTBP1_L2/L3	macaque_UP_CTBP1_L2/L3	rm	0.615309869288909	macaque_up_CTBP1_L2/L3	down_CTBP1_L2/L3	Exc	chimp_down_CTBP1_Exc	chimp_down_ctbp1_exc
59.8668222108549	-0.966716232511865	0.20604485092421	-4.69177573802828	2.70843923215518e-06	1.74942577548167e-05	L2/L3	Human	DOWN	human_down	chimp_up	CTBP1-DT_L2/L3	DOWN_CTBP1-DT_L2/L3	human_DOWN_CTBP1-DT_L2/L3	chimp_UP_CTBP1-DT_L2/L3	hg	pt	0.966716232511865	human_down_CTBP1-DT_L2/L3	chimp_up_CTBP1-DT_L2/L3	2.46191320960795	0.240450762212567	10.2387415492221	1.32954432632458e-24	1.78239699450353e-23	Chimp	UP	macaque_down	UP_CTBP1-DT_L2/L3	macaque_DOWN_CTBP1-DT_L2/L3	rm	-2.46191320960795	macaque_down_CTBP1-DT_L2/L3	up_CTBP1-DT_L2/L3	Exc	chimp_up_CTBP1-DT_Exc	chimp_up_ctbp1-dt_exc
35.2749486470419	2.00495218372788	0.266259654477734	7.53006379303157	5.07155392250811e-14	7.64802853869588e-13	L2/L3	Human	UP	human_up	chimp_down	SH3BP2_L2/L3	UP_SH3BP2_L2/L3	human_UP_SH3BP2_L2/L3	chimp_DOWN_SH3BP2_L2/L3	hg	pt	-2.00495218372788	human_up_SH3BP2_L2/L3	chimp_down_SH3BP2_L2/L3	-1.06798175825904	0.270910315071034	-3.9421967302316	8.0738707248117e-05	0.00020720153165	Chimp	DOWN	macaque_up	DOWN_SH3BP2_L2/L3	macaque_UP_SH3BP2_L2/L3	rm	1.06798175825904	macaque_up_SH3BP2_L2/L3	down_SH3BP2_L2/L3	Exc	chimp_down_SH3BP2_Exc	chimp_down_sh3bp2_exc
19.6546432207802	-0.94285127455922	0.371182778188241	-2.54012667064273	0.0110812326859399	0.0318238065655382	L2/L3	Human	DOWN	human_down	chimp_up	NOP14-AS1_L2/L3	DOWN_NOP14-AS1_L2/L3	human_DOWN_NOP14-AS1_L2/L3	chimp_UP_NOP14-AS1_L2/L3	hg	pt	0.94285127455922	human_down_NOP14-AS1_L2/L3	chimp_up_NOP14-AS1_L2/L3	1.7815987458322	0.375490833443429	4.74471967662724	2.08795278845399e-06	6.77582609470242e-06	Chimp	UP	macaque_down	UP_NOP14-AS1_L2/L3	macaque_DOWN_NOP14-AS1_L2/L3	rm	-1.7815987458322	macaque_down_NOP14-AS1_L2/L3	up_NOP14-AS1_L2/L3	Exc	chimp_up_NOP14-AS1_Exc	chimp_up_nop14-as1_exc
31.6291620537477	-1.08608201535615	0.295650654827337	-3.67353157391257	0.0002392211020403	0.0010791453365944	L2/L3	Human	DOWN	human_down	chimp_up	LYAR_L2/L3	DOWN_LYAR_L2/L3	human_DOWN_LYAR_L2/L3	chimp_UP_LYAR_L2/L3	hg	pt	1.08608201535615	human_down_LYAR_L2/L3	chimp_up_LYAR_L2/L3	1.09716200285309	0.253323818522027	4.33106531100901	1.48389655556768e-05	4.26300570067631e-05	Chimp	UP	macaque_down	UP_LYAR_L2/L3	macaque_DOWN_LYAR_L2/L3	rm	-1.09716200285309	macaque_down_LYAR_L2/L3	up_LYAR_L2/L3	Exc	chimp_up_LYAR_Exc	chimp_up_lyar_exc
376.859762510632	-0.513489934031524	0.0864474370267313	-5.93990928698953	2.85179834308869e-09	2.73094469379316e-08	L2/L3	Human	DOWN	human_down	chimp_up	STX18-AS1_L2/L3	DOWN_STX18-AS1_L2/L3	human_DOWN_STX18-AS1_L2/L3	chimp_UP_STX18-AS1_L2/L3	hg	pt	0.513489934031524	human_down_STX18-AS1_L2/L3	chimp_up_STX18-AS1_L2/L3	2.89532198284506	0.116599254717936	24.8313935612117	4.10827896818365e-136	9.15186331641361e-134	Chimp	UP	macaque_down	UP_STX18-AS1_L2/L3	macaque_DOWN_STX18-AS1_L2/L3	rm	-2.89532198284506	macaque_down_STX18-AS1_L2/L3	up_STX18-AS1_L2/L3	Exc	chimp_up_STX18-AS1_Exc	chimp_up_stx18-as1_exc
9.28664177312206	2.34009119392129	0.561686198894973	4.16618958864405	3.09733145531578e-05	0.0001657765986076	L2/L3	Human	UP	human_up	chimp_down	EVC2_L2/L3	UP_EVC2_L2/L3	human_UP_EVC2_L2/L3	chimp_DOWN_EVC2_L2/L3	hg	pt	-2.34009119392129	human_up_EVC2_L2/L3	chimp_down_EVC2_L2/L3	-1.95260897979264	0.54205713147267	-3.60221988868177	0.0003155113007574	0.0007386825817556	Chimp	DOWN	macaque_up	DOWN_EVC2_L2/L3	macaque_UP_EVC2_L2/L3	rm	1.95260897979264	macaque_up_EVC2_L2/L3	down_EVC2_L2/L3	Exc	chimp_down_EVC2_Exc	chimp_down_evc2_exc
492.140938612772	-0.771642537692882	0.0691705742520439	-11.1556474127447	6.72018572690083e-29	2.47498699459579e-27	L2/L3	Human	DOWN	human_down	chimp_up	AC108519.1_L2/L3	DOWN_AC108519.1_L2/L3	human_DOWN_AC108519.1_L2/L3	chimp_UP_AC108519.1_L2/L3	hg	pt	0.771642537692882	human_down_AC108519.1_L2/L3	chimp_up_AC108519.1_L2/L3	4.1019584438362	0.129505909910236	31.6739092963352	3.55436510883701e-220	3.02578024050854e-217	Chimp	UP	macaque_down	UP_AC108519.1_L2/L3	macaque_DOWN_AC108519.1_L2/L3	rm	-4.1019584438362	macaque_down_AC108519.1_L2/L3	up_AC108519.1_L2/L3	Exc	chimp_up_AC108519.1_Exc	chimp_up_ac108519.1_exc
7.13225130817985	-1.95399444164995	0.740982563691104	-2.63703160829642	0.0083635038114939	0.0250290401937277	L2/L3	Human	DOWN	human_down	chimp_up	ENPP7P10_L2/L3	DOWN_ENPP7P10_L2/L3	human_DOWN_ENPP7P10_L2/L3	chimp_UP_ENPP7P10_L2/L3	hg	pt	1.95399444164995	human_down_ENPP7P10_L2/L3	chimp_up_ENPP7P10_L2/L3	2.14814145520978	0.658063238888168	3.26433893927759	0.0010971982422228	0.0023520835778059	Chimp	UP	macaque_down	UP_ENPP7P10_L2/L3	macaque_DOWN_ENPP7P10_L2/L3	rm	-2.14814145520978	macaque_down_ENPP7P10_L2/L3	up_ENPP7P10_L2/L3	Exc	chimp_up_ENPP7P10_Exc	chimp_up_enpp7p10_exc
177.767184325577	-2.07173141500552	0.141092090250124	-14.6835404545556	8.21848101260423e-49	6.71746252877803e-47	L2/L3	Human	DOWN	human_down	chimp_up	AC105916.1_L2/L3	DOWN_AC105916.1_L2/L3	human_DOWN_AC105916.1_L2/L3	chimp_UP_AC105916.1_L2/L3	hg	pt	2.07173141500552	human_down_AC105916.1_L2/L3	chimp_up_AC105916.1_L2/L3	4.57918995071304	0.224008136491907	20.4420697499016	7.06773848996222e-93	6.9327824957506e-91	Chimp	UP	macaque_down	UP_AC105916.1_L2/L3	macaque_DOWN_AC105916.1_L2/L3	rm	-4.57918995071304	macaque_down_AC105916.1_L2/L3	up_AC105916.1_L2/L3	Exc	chimp_up_AC105916.1_Exc	chimp_up_ac105916.1_exc
25.9893137021522	-2.20406080899433	0.403909374170991	-5.45682014317712	4.8473690679845e-08	4.00522749709791e-07	L2/L3	Human	DOWN	human_down	chimp_up	AC005599.1_L2/L3	DOWN_AC005599.1_L2/L3	human_DOWN_AC005599.1_L2/L3	chimp_UP_AC005599.1_L2/L3	hg	pt	2.20406080899433	human_down_AC005599.1_L2/L3	chimp_up_AC005599.1_L2/L3	1.05264532841959	0.259102410639414	4.06266126903977	4.85164070926939e-05	0.0001287648457255	Chimp	UP	macaque_down	UP_AC005599.1_L2/L3	macaque_DOWN_AC005599.1_L2/L3	rm	-1.05264532841959	macaque_down_AC005599.1_L2/L3	up_AC005599.1_L2/L3	Exc	chimp_up_AC005599.1_Exc	chimp_up_ac005599.1_exc
21.5381565778026	-1.71038263942215	0.41732807959372	-4.09841255131275	4.15993345595935e-05	0.000218240173935	L2/L3	Human	DOWN	human_down	chimp_up	AC005699.1_L2/L3	DOWN_AC005699.1_L2/L3	human_DOWN_AC005699.1_L2/L3	chimp_UP_AC005699.1_L2/L3	hg	pt	1.71038263942215	human_down_AC005699.1_L2/L3	chimp_up_AC005699.1_L2/L3	1.85574973457406	0.370322017165676	5.01117851100877	5.40977015435146e-07	1.89155466332875e-06	Chimp	UP	macaque_down	UP_AC005699.1_L2/L3	macaque_DOWN_AC005699.1_L2/L3	rm	-1.85574973457406	macaque_down_AC005699.1_L2/L3	up_AC005699.1_L2/L3	Exc	chimp_up_AC005699.1_Exc	chimp_up_ac005699.1_exc
60.2184362307516	-0.71682676571333	0.198926023177322	-3.60348412069923	0.0003139799376214	0.0013793160616348	L2/L3	Human	DOWN	human_down	chimp_up	LINC01182_L2/L3	DOWN_LINC01182_L2/L3	human_DOWN_LINC01182_L2/L3	chimp_UP_LINC01182_L2/L3	hg	pt	0.71682676571333	human_down_LINC01182_L2/L3	chimp_up_LINC01182_L2/L3	1.03081300624749	0.180937605391368	5.6970633828045	1.21888622907821e-08	5.19831314301453e-08	Chimp	UP	macaque_down	UP_LINC01182_L2/L3	macaque_DOWN_LINC01182_L2/L3	rm	-1.03081300624749	macaque_down_LINC01182_L2/L3	up_LINC01182_L2/L3	Exc	chimp_up_LINC01182_Exc	chimp_up_linc01182_exc
9.12795163977208	2.5449273824239	0.557874684414944	4.56182625510749	5.07106028549964e-06	3.12843441350394e-05	L2/L3	Human	UP	human_up	chimp_down	AC092546.1_L2/L3	UP_AC092546.1_L2/L3	human_UP_AC092546.1_L2/L3	chimp_DOWN_AC092546.1_L2/L3	hg	pt	-2.5449273824239	human_up_AC092546.1_L2/L3	chimp_down_AC092546.1_L2/L3	-2.26000647841297	0.532706268765689	-4.24250024999618	2.21043295099331e-05	6.19565849245961e-05	Chimp	DOWN	macaque_up	DOWN_AC092546.1_L2/L3	macaque_UP_AC092546.1_L2/L3	rm	2.26000647841297	macaque_up_AC092546.1_L2/L3	down_AC092546.1_L2/L3	Exc	chimp_down_AC092546.1_Exc	chimp_down_ac092546.1_exc
125.105922726869	-0.504891450120123	0.139811451495647	-3.61123101662271	0.0003047470496531	0.0013427802366177	L2/L3	Human	DOWN	human_down	chimp_up	LINC00504_L2/L3	DOWN_LINC00504_L2/L3	human_DOWN_LINC00504_L2/L3	chimp_UP_LINC00504_L2/L3	hg	pt	0.504891450120123	human_down_LINC00504_L2/L3	chimp_up_LINC00504_L2/L3	0.856126450760401	0.129238627847661	6.62438517816476	3.48696437209455e-11	1.91642339804578e-10	Chimp	UP	macaque_down	UP_LINC00504_L2/L3	macaque_DOWN_LINC00504_L2/L3	rm	-0.856126450760401	macaque_down_LINC00504_L2/L3	up_LINC00504_L2/L3	Exc	chimp_up_LINC00504_Exc	chimp_up_linc00504_exc
73.5478166238029	-3.67360757037694	0.359245548275477	-10.2258958754304	1.51817627028054e-24	4.42707449000774e-23	L2/L3	Human	DOWN	human_down	chimp_up	C1QTNF7_L2/L3	DOWN_C1QTNF7_L2/L3	human_DOWN_C1QTNF7_L2/L3	chimp_UP_C1QTNF7_L2/L3	hg	pt	3.67360757037694	human_down_C1QTNF7_L2/L3	chimp_up_C1QTNF7_L2/L3	1.11517129440958	0.157716556632948	7.07073067163715	1.54120009368867e-12	9.47599204697476e-12	Chimp	UP	macaque_down	UP_C1QTNF7_L2/L3	macaque_DOWN_C1QTNF7_L2/L3	rm	-1.11517129440958	macaque_down_C1QTNF7_L2/L3	up_C1QTNF7_L2/L3	Exc	chimp_up_C1QTNF7_Exc	chimp_up_c1qtnf7_exc
53.2197221201411	2.23103952102326	0.252192330815597	8.84657956809399	9.02425940956033e-19	1.92450428358878e-17	L2/L3	Human	UP	human_up	chimp_down	AC097515.1_L2/L3	UP_AC097515.1_L2/L3	human_UP_AC097515.1_L2/L3	chimp_DOWN_AC097515.1_L2/L3	hg	pt	-2.23103952102326	human_up_AC097515.1_L2/L3	chimp_down_AC097515.1_L2/L3	-1.74930702594982	0.246303984131328	-7.10222789176281	1.22761576134645e-12	7.59643024077207e-12	Chimp	DOWN	macaque_up	DOWN_AC097515.1_L2/L3	macaque_UP_AC097515.1_L2/L3	rm	1.74930702594982	macaque_up_AC097515.1_L2/L3	down_AC097515.1_L2/L3	Exc	chimp_down_AC097515.1_Exc	chimp_down_ac097515.1_exc
50.057960345428	0.82907816643956	0.228989765490429	3.62059048649583	0.0002939314298383	0.0012985072027035	L2/L3	Human	UP	human_up	chimp_down	AC093898.1_L2/L3	UP_AC093898.1_L2/L3	human_UP_AC093898.1_L2/L3	chimp_DOWN_AC093898.1_L2/L3	hg	pt	-0.82907816643956	human_up_AC093898.1_L2/L3	chimp_down_AC093898.1_L2/L3	-0.91028464327114	0.205581082551778	-4.42786190233176	9.51718011107158e-06	2.81104715151799e-05	Chimp	DOWN	macaque_up	DOWN_AC093898.1_L2/L3	macaque_UP_AC093898.1_L2/L3	rm	0.91028464327114	macaque_up_AC093898.1_L2/L3	down_AC093898.1_L2/L3	Exc	chimp_down_AC093898.1_Exc	chimp_down_ac093898.1_exc
41716.2027355075	-0.521677851525428	0.0318014226136668	-16.4042300202392	1.78373863457765e-60	2.19100901443905e-58	L2/L3	Human	DOWN	human_down	chimp_up	KCNIP4_L2/L3	DOWN_KCNIP4_L2/L3	human_DOWN_KCNIP4_L2/L3	chimp_UP_KCNIP4_L2/L3	hg	pt	0.521677851525428	human_down_KCNIP4_L2/L3	chimp_up_KCNIP4_L2/L3	1.17859566619189	0.0317601830457475	37.10922145802	1.99485762075336e-301	5.94367828103466e-298	Chimp	UP	macaque_down	UP_KCNIP4_L2/L3	macaque_DOWN_KCNIP4_L2/L3	rm	-1.17859566619189	macaque_down_KCNIP4_L2/L3	up_KCNIP4_L2/L3	Exc	chimp_up_KCNIP4_Exc	chimp_up_kcnip4_exc
668.213353706229	-0.676634735510285	0.0643937835928135	-10.5077648455773	7.95567179068614e-26	2.50603661406613e-24	L2/L3	Human	DOWN	human_down	chimp_up	KCNIP4-IT1_L2/L3	DOWN_KCNIP4-IT1_L2/L3	human_DOWN_KCNIP4-IT1_L2/L3	chimp_UP_KCNIP4-IT1_L2/L3	hg	pt	0.676634735510285	human_down_KCNIP4-IT1_L2/L3	chimp_up_KCNIP4-IT1_L2/L3	0.898411490607462	0.0585601082019365	15.3416979270156	4.02527002860697e-53	1.46037041707573e-51	Chimp	UP	macaque_down	UP_KCNIP4-IT1_L2/L3	macaque_DOWN_KCNIP4-IT1_L2/L3	rm	-0.898411490607462	macaque_down_KCNIP4-IT1_L2/L3	up_KCNIP4-IT1_L2/L3	Exc	chimp_up_KCNIP4-IT1_Exc	chimp_up_kcnip4-it1_exc
59.4453238341484	2.76812422271536	0.233216745271725	11.869320187494	1.70850272997941e-32	7.40924053728944e-31	L2/L3	Human	UP	human_up	chimp_down	GBA3_L2/L3	UP_GBA3_L2/L3	human_UP_GBA3_L2/L3	chimp_DOWN_GBA3_L2/L3	hg	pt	-2.76812422271536	human_up_GBA3_L2/L3	chimp_down_GBA3_L2/L3	-2.6313302261996	0.221371609187564	-11.8864846122617	1.39140600587913e-32	2.60940625933399e-31	Chimp	DOWN	macaque_up	DOWN_GBA3_L2/L3	macaque_UP_GBA3_L2/L3	rm	2.6313302261996	macaque_up_GBA3_L2/L3	down_GBA3_L2/L3	Exc	chimp_down_GBA3_Exc	chimp_down_gba3_exc
199.162531130025	-0.718989868908029	0.146683452216012	-4.90164267370262	9.5038588510882e-07	6.60225417247634e-06	L2/L3	Human	DOWN	human_down	chimp_up	SEL1L3_L2/L3	DOWN_SEL1L3_L2/L3	human_DOWN_SEL1L3_L2/L3	chimp_UP_SEL1L3_L2/L3	hg	pt	0.718989868908029	human_down_SEL1L3_L2/L3	chimp_up_SEL1L3_L2/L3	0.511955334509593	0.131984871458397	3.87889406454409	0.0001049324357553	0.0002647580754381	Chimp	UP	macaque_down	UP_SEL1L3_L2/L3	macaque_DOWN_SEL1L3_L2/L3	rm	-0.511955334509593	macaque_down_SEL1L3_L2/L3	up_SEL1L3_L2/L3	Exc	chimp_up_SEL1L3_Exc	chimp_up_sel1l3_exc
16.5988357231573	1.33108974280997	0.495279385212782	2.6875532932551	0.007197761542812	0.0220413903957951	L2/L3	Human	UP	human_up	chimp_down	LINC02505_L2/L3	UP_LINC02505_L2/L3	human_UP_LINC02505_L2/L3	chimp_DOWN_LINC02505_L2/L3	hg	pt	-1.33108974280997	human_up_LINC02505_L2/L3	chimp_down_LINC02505_L2/L3	-1.87832624869586	0.44775452265823	-4.194991124924	2.7288227246576e-05	7.53611614702104e-05	Chimp	DOWN	macaque_up	DOWN_LINC02505_L2/L3	macaque_UP_LINC02505_L2/L3	rm	1.87832624869586	macaque_up_LINC02505_L2/L3	down_LINC02505_L2/L3	Exc	chimp_down_LINC02505_Exc	chimp_down_linc02505_exc
69.2762321828854	-3.64343438054346	0.368018625308225	-9.90013583549473	4.15710028527772e-23	1.12703038190383e-21	L2/L3	Human	DOWN	human_down	chimp_up	AC079921.1_L2/L3	DOWN_AC079921.1_L2/L3	human_DOWN_AC079921.1_L2/L3	chimp_UP_AC079921.1_L2/L3	hg	pt	3.64343438054346	human_down_AC079921.1_L2/L3	chimp_up_AC079921.1_L2/L3	1.30622373008981	0.181849695827824	7.18298550978356	6.82053319715716e-13	4.32263305736341e-12	Chimp	UP	macaque_down	UP_AC079921.1_L2/L3	macaque_DOWN_AC079921.1_L2/L3	rm	-1.30622373008981	macaque_down_AC079921.1_L2/L3	up_AC079921.1_L2/L3	Exc	chimp_up_AC079921.1_Exc	chimp_up_ac079921.1_exc
5.92332463103373	-3.66058165938396	1.09063486264055	-3.35637690007568	0.0007897086780354	0.0031627185253126	L2/L3	Human	DOWN	human_down	chimp_up	AC108471.1_L2/L3	DOWN_AC108471.1_L2/L3	human_DOWN_AC108471.1_L2/L3	chimp_UP_AC108471.1_L2/L3	hg	pt	3.66058165938396	human_down_AC108471.1_L2/L3	chimp_up_AC108471.1_L2/L3	4.44123987052549	1.09109755103617	4.07043335979246	4.69257635017729e-05	0.0001248072415563	Chimp	UP	macaque_down	UP_AC108471.1_L2/L3	macaque_DOWN_AC108471.1_L2/L3	rm	-4.44123987052549	macaque_down_AC108471.1_L2/L3	up_AC108471.1_L2/L3	Exc	chimp_up_AC108471.1_Exc	chimp_up_ac108471.1_exc
2484.75982780588	-0.890330428074857	0.0423665536936705	-21.0149363224668	4.78884056821302e-98	1.28405167772316e-95	L2/L3	Human	DOWN	human_down	chimp_up	LIMCH1_L2/L3	DOWN_LIMCH1_L2/L3	human_DOWN_LIMCH1_L2/L3	chimp_UP_LIMCH1_L2/L3	hg	pt	0.890330428074857	human_down_LIMCH1_L2/L3	chimp_up_LIMCH1_L2/L3	1.16278037756387	0.0400601319602633	29.0258748702392	3.10301354557077e-185	1.39553643155141e-182	Chimp	UP	macaque_down	UP_LIMCH1_L2/L3	macaque_DOWN_LIMCH1_L2/L3	rm	-1.16278037756387	macaque_down_LIMCH1_L2/L3	up_LIMCH1_L2/L3	Exc	chimp_up_LIMCH1_Exc	chimp_up_limch1_exc
51.3574637167158	0.751666001254809	0.241197271754876	3.11639512249007	0.001830767886201	0.0066556040862932	L2/L3	Human	UP	human_up	chimp_down	BEND4_L2/L3	UP_BEND4_L2/L3	human_UP_BEND4_L2/L3	chimp_DOWN_BEND4_L2/L3	hg	pt	-0.751666001254809	human_up_BEND4_L2/L3	chimp_down_BEND4_L2/L3	-1.82010887013349	0.189020870710199	-9.6291423444135	6.02300729133104e-22	7.02713665179475e-21	Chimp	DOWN	macaque_up	DOWN_BEND4_L2/L3	macaque_UP_BEND4_L2/L3	rm	1.82010887013349	macaque_up_BEND4_L2/L3	down_BEND4_L2/L3	Exc	chimp_down_BEND4_Exc	chimp_down_bend4_exc
4.69767462782689	2.87828740946779	0.85991858630209	3.34716269111626	0.0008164327971177	0.0032561051895934	L2/L3	Human	UP	human_up	chimp_down	GRXCR1_L2/L3	UP_GRXCR1_L2/L3	human_UP_GRXCR1_L2/L3	chimp_DOWN_GRXCR1_L2/L3	hg	pt	-2.87828740946779	human_up_GRXCR1_L2/L3	chimp_down_GRXCR1_L2/L3	-2.2226288704184	0.852114403842517	-2.60836908799534	0.0090974802555842	0.016399269407253	Chimp	DOWN	macaque_up	DOWN_GRXCR1_L2/L3	macaque_UP_GRXCR1_L2/L3	rm	2.2226288704184	macaque_up_GRXCR1_L2/L3	down_GRXCR1_L2/L3	Exc	chimp_down_GRXCR1_Exc	chimp_down_grxcr1_exc
43.0381091787102	-1.10375801193474	0.237367684750416	-4.64999274478033	3.31946705886552e-06	2.11000642449483e-05	L2/L3	Human	DOWN	human_down	chimp_up	YIPF7_L2/L3	DOWN_YIPF7_L2/L3	human_DOWN_YIPF7_L2/L3	chimp_UP_YIPF7_L2/L3	hg	pt	1.10375801193474	human_down_YIPF7_L2/L3	chimp_up_YIPF7_L2/L3	2.16218301947019	0.253238565258501	8.53812695259538	1.36414999023487e-17	1.21463874363983e-16	Chimp	UP	macaque_down	UP_YIPF7_L2/L3	macaque_DOWN_YIPF7_L2/L3	rm	-2.16218301947019	macaque_down_YIPF7_L2/L3	up_YIPF7_L2/L3	Exc	chimp_up_YIPF7_Exc	chimp_up_yipf7_exc
67.8443045772103	-0.749256064066888	0.194433511123756	-3.85353357935293	0.0001164252875414	0.0005609999555497	L2/L3	Human	DOWN	human_down	chimp_up	AC095060.1_L2/L3	DOWN_AC095060.1_L2/L3	human_DOWN_AC095060.1_L2/L3	chimp_UP_AC095060.1_L2/L3	hg	pt	0.749256064066888	human_down_AC095060.1_L2/L3	chimp_up_AC095060.1_L2/L3	0.659539430823684	0.164270374629005	4.01496272418697	5.94551906727815e-05	0.0001557505137791	Chimp	UP	macaque_down	UP_AC095060.1_L2/L3	macaque_DOWN_AC095060.1_L2/L3	rm	-0.659539430823684	macaque_down_AC095060.1_L2/L3	up_AC095060.1_L2/L3	Exc	chimp_up_AC095060.1_Exc	chimp_up_ac095060.1_exc
171.425117969539	-0.572915821366112	0.167031572378432	-3.42998520104985	0.0006036141697167	0.0024848651468943	L2/L3	Human	DOWN	human_down	chimp_up	AC107398.3_L2/L3	DOWN_AC107398.3_L2/L3	human_DOWN_AC107398.3_L2/L3	chimp_UP_AC107398.3_L2/L3	hg	pt	0.572915821366112	human_down_AC107398.3_L2/L3	chimp_up_AC107398.3_L2/L3	1.3848149235381	0.167545255631451	8.265318634771	1.39322107773473e-16	1.16114746884213e-15	Chimp	UP	macaque_down	UP_AC107398.3_L2/L3	macaque_DOWN_AC107398.3_L2/L3	rm	-1.3848149235381	macaque_down_AC107398.3_L2/L3	up_AC107398.3_L2/L3	Exc	chimp_up_AC107398.3_Exc	chimp_up_ac107398.3_exc
100.960804204584	0.744334633417417	0.192314358032509	3.8704059386538	0.0001086542747817	0.000527019973445	L2/L3	Human	UP	human_up	chimp_down	AC097522.2_L2/L3	UP_AC097522.2_L2/L3	human_UP_AC097522.2_L2/L3	chimp_DOWN_AC097522.2_L2/L3	hg	pt	-0.744334633417417	human_up_AC097522.2_L2/L3	chimp_down_AC097522.2_L2/L3	-2.34360214970677	0.144816472749843	-16.1832566779548	6.61983939285644e-59	2.7489632712217e-57	Chimp	DOWN	macaque_up	DOWN_AC097522.2_L2/L3	macaque_UP_AC097522.2_L2/L3	rm	2.34360214970677	macaque_up_AC097522.2_L2/L3	down_AC097522.2_L2/L3	Exc	chimp_down_AC097522.2_Exc	chimp_down_ac097522.2_exc
5.84552808624466	2.5110478290844	0.793857444945925	3.16309665554052	0.0015610049510251	0.0057751667269375	L2/L3	Human	UP	human_up	chimp_down	LINC02283_L2/L3	UP_LINC02283_L2/L3	human_UP_LINC02283_L2/L3	chimp_DOWN_LINC02283_L2/L3	hg	pt	-2.5110478290844	human_up_LINC02283_L2/L3	chimp_down_LINC02283_L2/L3	-3.21331128350574	0.704881599128713	-4.55865394624804	5.14825201246678e-06	1.58115880645739e-05	Chimp	DOWN	macaque_up	DOWN_LINC02283_L2/L3	macaque_UP_LINC02283_L2/L3	rm	3.21331128350574	macaque_up_LINC02283_L2/L3	down_LINC02283_L2/L3	Exc	chimp_down_LINC02283_Exc	chimp_down_linc02283_exc
92.5911405375038	-1.77491387541113	0.197334412016999	-8.99444682389321	2.37424816608159e-19	5.2202594427636e-18	L2/L3	Human	DOWN	human_down	chimp_up	PPAT_L2/L3	DOWN_PPAT_L2/L3	human_DOWN_PPAT_L2/L3	chimp_UP_PPAT_L2/L3	hg	pt	1.77491387541113	human_down_PPAT_L2/L3	chimp_up_PPAT_L2/L3	1.09005351128635	0.144895720497306	7.52302074585165	5.3524926551163e-14	3.71417801826353e-13	Chimp	UP	macaque_down	UP_PPAT_L2/L3	macaque_DOWN_PPAT_L2/L3	rm	-1.09005351128635	macaque_down_PPAT_L2/L3	up_PPAT_L2/L3	Exc	chimp_up_PPAT_Exc	chimp_up_ppat_exc
307.397557049891	1.01412253099204	0.0890948080284442	11.382509861498	5.11073547407354e-30	2.00660251550812e-28	L2/L3	Human	UP	human_up	chimp_down	UBA6_L2/L3	UP_UBA6_L2/L3	human_UP_UBA6_L2/L3	chimp_DOWN_UBA6_L2/L3	hg	pt	-1.01412253099204	human_up_UBA6_L2/L3	chimp_down_UBA6_L2/L3	-0.685953628857956	0.0840875579224788	-8.15761149218227	3.41714591698811e-16	2.77705728187278e-15	Chimp	DOWN	macaque_up	DOWN_UBA6_L2/L3	macaque_UP_UBA6_L2/L3	rm	0.685953628857956	macaque_up_UBA6_L2/L3	down_UBA6_L2/L3	Exc	chimp_down_UBA6_Exc	chimp_down_uba6_exc
30.2833283155442	0.777765917892584	0.328771714289189	2.36567163198369	0.0179973991244477	0.0480345732640485	L2/L3	Human	UP	human_up	chimp_down	SERBP1P5_L2/L3	UP_SERBP1P5_L2/L3	human_UP_SERBP1P5_L2/L3	chimp_DOWN_SERBP1P5_L2/L3	hg	pt	-0.777765917892584	human_up_SERBP1P5_L2/L3	chimp_down_SERBP1P5_L2/L3	-2.00461412049574	0.256749995563776	-7.8076500686747	5.82640827621775e-15	4.36861490002914e-14	Chimp	DOWN	macaque_up	DOWN_SERBP1P5_L2/L3	macaque_UP_SERBP1P5_L2/L3	rm	2.00461412049574	macaque_up_SERBP1P5_L2/L3	down_SERBP1P5_L2/L3	Exc	chimp_down_SERBP1P5_Exc	chimp_down_serbp1p5_exc
29.8900796866116	-1.19441319835394	0.31495375848172	-3.79234464167623	0.0001492316106858	0.0007041106060409	L2/L3	Human	DOWN	human_down	chimp_up	AC021127.1_L2/L3	DOWN_AC021127.1_L2/L3	human_DOWN_AC021127.1_L2/L3	chimp_UP_AC021127.1_L2/L3	hg	pt	1.19441319835394	human_down_AC021127.1_L2/L3	chimp_up_AC021127.1_L2/L3	0.757341181954817	0.246825724952254	3.06832353921503	0.0021526341932474	0.0043791233788721	Chimp	UP	macaque_down	UP_AC021127.1_L2/L3	macaque_DOWN_AC021127.1_L2/L3	rm	-0.757341181954817	macaque_down_AC021127.1_L2/L3	up_AC021127.1_L2/L3	Exc	chimp_up_AC021127.1_Exc	chimp_up_ac021127.1_exc
281.364018489304	-0.574466345591254	0.0892722982117913	-6.43498999239808	1.23481465745937e-10	1.37051337069961e-09	L2/L3	Human	DOWN	human_down	chimp_up	CFAP299_L2/L3	DOWN_CFAP299_L2/L3	human_DOWN_CFAP299_L2/L3	chimp_UP_CFAP299_L2/L3	hg	pt	0.574466345591254	human_down_CFAP299_L2/L3	chimp_up_CFAP299_L2/L3	2.49489342400449	0.114325683689218	21.8226853625173	1.41312877793777e-105	1.754340497444e-103	Chimp	UP	macaque_down	UP_CFAP299_L2/L3	macaque_DOWN_CFAP299_L2/L3	rm	-2.49489342400449	macaque_down_CFAP299_L2/L3	up_CFAP299_L2/L3	Exc	chimp_up_CFAP299_Exc	chimp_up_cfap299_exc
694.091199075372	0.87455599941065	0.0687685784181029	12.7173779003177	4.73483587904797e-37	2.38226170417912e-35	L2/L3	Human	UP	human_up	chimp_down	PRKG2_L2/L3	UP_PRKG2_L2/L3	human_UP_PRKG2_L2/L3	chimp_DOWN_PRKG2_L2/L3	hg	pt	-0.87455599941065	human_up_PRKG2_L2/L3	chimp_down_PRKG2_L2/L3	-1.37765137194567	0.0603447620689392	-22.8296760930436	2.3267402617224e-115	3.40246508456534e-113	Chimp	DOWN	macaque_up	DOWN_PRKG2_L2/L3	macaque_UP_PRKG2_L2/L3	rm	1.37765137194567	macaque_up_PRKG2_L2/L3	down_PRKG2_L2/L3	Exc	chimp_down_PRKG2_Exc	chimp_down_prkg2_exc
30.721512474267	-0.702765876230325	0.291910903017537	-2.40746703520048	0.0160636123457159	0.0436414981644947	L2/L3	Human	DOWN	human_down	chimp_up	AC124016.2_L2/L3	DOWN_AC124016.2_L2/L3	human_DOWN_AC124016.2_L2/L3	chimp_UP_AC124016.2_L2/L3	hg	pt	0.702765876230325	human_down_AC124016.2_L2/L3	chimp_up_AC124016.2_L2/L3	0.616016662671248	0.248478643111566	2.47915335884484	0.0131694669068233	0.0229347127340572	Chimp	UP	macaque_down	UP_AC124016.2_L2/L3	macaque_DOWN_AC124016.2_L2/L3	rm	-0.616016662671248	macaque_down_AC124016.2_L2/L3	up_AC124016.2_L2/L3	Exc	chimp_up_AC124016.2_Exc	chimp_up_ac124016.2_exc
641.426279823191	0.577623413139925	0.0733485713673039	7.87504653972591	3.40616045718114e-15	5.6394013533164e-14	L2/L3	Human	UP	human_up	chimp_down	HNRNPDL_L2/L3	UP_HNRNPDL_L2/L3	human_UP_HNRNPDL_L2/L3	chimp_DOWN_HNRNPDL_L2/L3	hg	pt	-0.577623413139925	human_up_HNRNPDL_L2/L3	chimp_down_HNRNPDL_L2/L3	-1.25552956578511	0.0630628459349199	-19.9091802339653	3.38813610924325e-88	3.0475325396197e-86	Chimp	DOWN	macaque_up	DOWN_HNRNPDL_L2/L3	macaque_UP_HNRNPDL_L2/L3	rm	1.25552956578511	macaque_up_HNRNPDL_L2/L3	down_HNRNPDL_L2/L3	Exc	chimp_down_HNRNPDL_Exc	chimp_down_hnrnpdl_exc
38.1241416066101	-0.641094019703059	0.261850725883541	-2.44831866530012	0.0143524654834165	0.0396990386946635	L2/L3	Human	DOWN	human_down	chimp_up	MRPS18C_L2/L3	DOWN_MRPS18C_L2/L3	human_DOWN_MRPS18C_L2/L3	chimp_UP_MRPS18C_L2/L3	hg	pt	0.641094019703059	human_down_MRPS18C_L2/L3	chimp_up_MRPS18C_L2/L3	0.888311328347553	0.238033029752774	3.73188262683615	0.0001900540570992	0.0004608472538165	Chimp	UP	macaque_down	UP_MRPS18C_L2/L3	macaque_DOWN_MRPS18C_L2/L3	rm	-0.888311328347553	macaque_down_MRPS18C_L2/L3	up_MRPS18C_L2/L3	Exc	chimp_up_MRPS18C_Exc	chimp_up_mrps18c_exc
111.966770587068	0.588404091058333	0.159591822941385	3.68693132400925	0.0002269745789258	0.0010296038924781	L2/L3	Human	UP	human_up	chimp_down	CDS1_L2/L3	UP_CDS1_L2/L3	human_UP_CDS1_L2/L3	chimp_DOWN_CDS1_L2/L3	hg	pt	-0.588404091058333	human_up_CDS1_L2/L3	chimp_down_CDS1_L2/L3	-1.28046592857432	0.131753424703788	-9.71865385247552	2.51078754798885e-22	3.0028666329083e-21	Chimp	DOWN	macaque_up	DOWN_CDS1_L2/L3	macaque_UP_CDS1_L2/L3	rm	1.28046592857432	macaque_up_CDS1_L2/L3	down_CDS1_L2/L3	Exc	chimp_down_CDS1_Exc	chimp_down_cds1_exc
15.5314672946174	4.12692103416198	0.565799840893696	7.29395934018539	3.00976303299099e-13	4.26115001972782e-12	L2/L3	Human	UP	human_up	chimp_down	MEPE_L2/L3	UP_MEPE_L2/L3	human_UP_MEPE_L2/L3	chimp_DOWN_MEPE_L2/L3	hg	pt	-4.12692103416198	human_up_MEPE_L2/L3	chimp_down_MEPE_L2/L3	-3.47244250079794	0.562313367366759	-6.17528001701069	6.60463080895902e-10	3.22070335438517e-09	Chimp	DOWN	macaque_up	DOWN_MEPE_L2/L3	macaque_UP_MEPE_L2/L3	rm	3.47244250079794	macaque_up_MEPE_L2/L3	down_MEPE_L2/L3	Exc	chimp_down_MEPE_Exc	chimp_down_mepe_exc
36.8686865145257	1.48074975459707	0.394894479046232	3.74973526642725	0.0001770213509268	0.0008199217280024	L2/L3	Human	UP	human_up	chimp_down	AC131944.1_L2/L3	UP_AC131944.1_L2/L3	human_UP_AC131944.1_L2/L3	chimp_DOWN_AC131944.1_L2/L3	hg	pt	-1.48074975459707	human_up_AC131944.1_L2/L3	chimp_down_AC131944.1_L2/L3	-3.93238903283021	0.290495332698316	-13.5368406655746	9.47783032594893e-42	2.43179293486887e-40	Chimp	DOWN	macaque_up	DOWN_AC131944.1_L2/L3	macaque_UP_AC131944.1_L2/L3	rm	3.93238903283021	macaque_up_AC131944.1_L2/L3	down_AC131944.1_L2/L3	Exc	chimp_down_AC131944.1_Exc	chimp_down_ac131944.1_exc
639.771704773288	-0.506260422930126	0.0728452150061519	-6.94981026395998	3.65777823473703e-12	4.7141600262112e-11	L2/L3	Human	DOWN	human_down	chimp_up	PKD2_L2/L3	DOWN_PKD2_L2/L3	human_DOWN_PKD2_L2/L3	chimp_UP_PKD2_L2/L3	hg	pt	0.506260422930126	human_down_PKD2_L2/L3	chimp_up_PKD2_L2/L3	1.48040584382584	0.0747784432830433	19.797227367015	3.1453611935292e-87	2.7665250704414e-85	Chimp	UP	macaque_down	UP_PKD2_L2/L3	macaque_DOWN_PKD2_L2/L3	rm	-1.48040584382584	macaque_down_PKD2_L2/L3	up_PKD2_L2/L3	Exc	chimp_up_PKD2_Exc	chimp_up_pkd2_exc
12.6667353112909	1.36972447451776	0.422279628727724	3.24364326700903	0.0011801144534468	0.0044969110031086	L2/L3	Human	UP	human_up	chimp_down	PPM1K-DT_L2/L3	UP_PPM1K-DT_L2/L3	human_UP_PPM1K-DT_L2/L3	chimp_DOWN_PPM1K-DT_L2/L3	hg	pt	-1.36972447451776	human_up_PPM1K-DT_L2/L3	chimp_down_PPM1K-DT_L2/L3	-1.0312090102992	0.39840764991885	-2.58832632985145	0.00964435658059	0.0172753350458363	Chimp	DOWN	macaque_up	DOWN_PPM1K-DT_L2/L3	macaque_UP_PPM1K-DT_L2/L3	rm	1.0312090102992	macaque_up_PPM1K-DT_L2/L3	down_PPM1K-DT_L2/L3	Exc	chimp_down_PPM1K-DT_Exc	chimp_down_ppm1k-dt_exc
39.5455211323407	-1.9810530669807	0.309259319243252	-6.4057990938746	1.49583832243135e-10	1.64857128798487e-09	L2/L3	Human	DOWN	human_down	chimp_up	AC098582.1_L2/L3	DOWN_AC098582.1_L2/L3	human_DOWN_AC098582.1_L2/L3	chimp_UP_AC098582.1_L2/L3	hg	pt	1.9810530669807	human_down_AC098582.1_L2/L3	chimp_up_AC098582.1_L2/L3	1.0916159124498	0.211357395645718	5.16478691987478	2.4071297686345e-07	8.80951100340425e-07	Chimp	UP	macaque_down	UP_AC098582.1_L2/L3	macaque_DOWN_AC098582.1_L2/L3	rm	-1.0916159124498	macaque_down_AC098582.1_L2/L3	up_AC098582.1_L2/L3	Exc	chimp_up_AC098582.1_Exc	chimp_up_ac098582.1_exc
13.3165773866508	1.38188489898857	0.484055228435186	2.85480833138775	0.0043062808820753	0.0141485651156888	L2/L3	Human	UP	human_up	chimp_down	AC097478.4_L2/L3	UP_AC097478.4_L2/L3	human_UP_AC097478.4_L2/L3	chimp_DOWN_AC097478.4_L2/L3	hg	pt	-1.38188489898857	human_up_AC097478.4_L2/L3	chimp_down_AC097478.4_L2/L3	-1.63666526859979	0.437654992652951	-3.73962435268646	0.0001842954601899	0.0004479774208736	Chimp	DOWN	macaque_up	DOWN_AC097478.4_L2/L3	macaque_UP_AC097478.4_L2/L3	rm	1.63666526859979	macaque_up_AC097478.4_L2/L3	down_AC097478.4_L2/L3	Exc	chimp_down_AC097478.4_Exc	chimp_down_ac097478.4_exc
50.2081587981785	1.52216000483179	0.250857656885881	6.06782357663594	1.29655214478764e-09	1.28875641986645e-08	L2/L3	Human	UP	human_up	chimp_down	LINC02267_L2/L3	UP_LINC02267_L2/L3	human_UP_LINC02267_L2/L3	chimp_DOWN_LINC02267_L2/L3	hg	pt	-1.52216000483179	human_up_LINC02267_L2/L3	chimp_down_LINC02267_L2/L3	-1.62697723327263	0.23100883988145	-7.04292196830032	1.8824966550335e-12	1.14818808263507e-11	Chimp	DOWN	macaque_up	DOWN_LINC02267_L2/L3	macaque_UP_LINC02267_L2/L3	rm	1.62697723327263	macaque_up_LINC02267_L2/L3	down_LINC02267_L2/L3	Exc	chimp_down_LINC02267_Exc	chimp_down_linc02267_exc
166.11445148789	0.510884824125777	0.127742721603121	3.9993262842248	6.35230539179549e-05	0.000321519656191	L2/L3	Human	UP	human_up	chimp_down	STPG2_L2/L3	UP_STPG2_L2/L3	human_UP_STPG2_L2/L3	chimp_DOWN_STPG2_L2/L3	hg	pt	-0.510884824125777	human_up_STPG2_L2/L3	chimp_down_STPG2_L2/L3	-0.52426335083654	0.115468801466524	-4.54030304444208	5.61734311695086e-06	1.71704271012619e-05	Chimp	DOWN	macaque_up	DOWN_STPG2_L2/L3	macaque_UP_STPG2_L2/L3	rm	0.52426335083654	macaque_up_STPG2_L2/L3	down_STPG2_L2/L3	Exc	chimp_down_STPG2_Exc	chimp_down_stpg2_exc
18.8076572946358	-1.45362205577741	0.430651224253294	-3.37540444311484	0.0007370728360359	0.0029768590091701	L2/L3	Human	DOWN	human_down	chimp_up	AC019131.1_L2/L3	DOWN_AC019131.1_L2/L3	human_DOWN_AC019131.1_L2/L3	chimp_UP_AC019131.1_L2/L3	hg	pt	1.45362205577741	human_down_AC019131.1_L2/L3	chimp_up_AC019131.1_L2/L3	1.80269064493498	0.398281289469684	4.52617457208517	6.00609714832125e-06	1.82977162100441e-05	Chimp	UP	macaque_down	UP_AC019131.1_L2/L3	macaque_DOWN_AC019131.1_L2/L3	rm	-1.80269064493498	macaque_down_AC019131.1_L2/L3	up_AC019131.1_L2/L3	Exc	chimp_up_AC019131.1_Exc	chimp_up_ac019131.1_exc
49.4646047467449	3.52730768201734	0.285612182357147	12.349990301207	4.87173009131449e-35	2.30850710167525e-33	L2/L3	Human	UP	human_up	chimp_down	AP002026.1_L2/L3	UP_AP002026.1_L2/L3	human_UP_AP002026.1_L2/L3	chimp_DOWN_AP002026.1_L2/L3	hg	pt	-3.52730768201734	human_up_AP002026.1_L2/L3	chimp_down_AP002026.1_L2/L3	-2.91884380190186	0.282610121832404	-10.3281644088912	5.25566701740134e-25	7.16670932647474e-24	Chimp	DOWN	macaque_up	DOWN_AP002026.1_L2/L3	macaque_UP_AP002026.1_L2/L3	rm	2.91884380190186	macaque_up_AP002026.1_L2/L3	down_AP002026.1_L2/L3	Exc	chimp_down_AP002026.1_Exc	chimp_down_ap002026.1_exc
24.2801148875976	1.04119917765799	0.345082138070613	3.0172502798303	0.0025507911164913	0.0089534234160753	L2/L3	Human	UP	human_up	chimp_down	H2AZ1-DT_L2/L3	UP_H2AZ1-DT_L2/L3	human_UP_H2AZ1-DT_L2/L3	chimp_DOWN_H2AZ1-DT_L2/L3	hg	pt	-1.04119917765799	human_up_H2AZ1-DT_L2/L3	chimp_down_H2AZ1-DT_L2/L3	-1.63476351311261	0.293769638922644	-5.56478034662756	2.62482826850027e-08	1.0768572565916e-07	Chimp	DOWN	macaque_up	DOWN_H2AZ1-DT_L2/L3	macaque_UP_H2AZ1-DT_L2/L3	rm	1.63476351311261	macaque_up_H2AZ1-DT_L2/L3	down_H2AZ1-DT_L2/L3	Exc	chimp_down_H2AZ1-DT_Exc	chimp_down_h2az1-dt_exc
7.19711942610496	-1.93038501286659	0.694558869485624	-2.77929646812543	0.0054476780546733	0.0173290071452694	L2/L3	Human	DOWN	human_down	chimp_up	BDH2_L2/L3	DOWN_BDH2_L2/L3	human_DOWN_BDH2_L2/L3	chimp_UP_BDH2_L2/L3	hg	pt	1.93038501286659	human_down_BDH2_L2/L3	chimp_up_BDH2_L2/L3	1.97074440454378	0.585857030257774	3.36386576034885	0.0007685891752685	0.0016900453488653	Chimp	UP	macaque_down	UP_BDH2_L2/L3	macaque_DOWN_BDH2_L2/L3	rm	-1.97074440454378	macaque_down_BDH2_L2/L3	up_BDH2_L2/L3	Exc	chimp_up_BDH2_Exc	chimp_up_bdh2_exc
12.0136272435962	3.02963664724489	0.48601508608041	6.23362676183192	4.5575823338344e-10	4.76724846688948e-09	L2/L3	Human	UP	human_up	chimp_down	AC109361.1_L2/L3	UP_AC109361.1_L2/L3	human_UP_AC109361.1_L2/L3	chimp_DOWN_AC109361.1_L2/L3	hg	pt	-3.02963664724489	human_up_AC109361.1_L2/L3	chimp_down_AC109361.1_L2/L3	-1.5494060486994	0.519189541083489	-2.9842782377048	0.0028424816424869	0.0056654730688452	Chimp	DOWN	macaque_up	DOWN_AC109361.1_L2/L3	macaque_UP_AC109361.1_L2/L3	rm	1.5494060486994	macaque_up_AC109361.1_L2/L3	down_AC109361.1_L2/L3	Exc	chimp_down_AC109361.1_Exc	chimp_down_ac109361.1_exc
86.6281011838528	-1.47660512658606	0.183489967042766	-8.04733441497598	8.46167391688599e-16	1.4569054378275e-14	L2/L3	Human	DOWN	human_down	chimp_up	RPL34-DT_L2/L3	DOWN_RPL34-DT_L2/L3	human_DOWN_RPL34-DT_L2/L3	chimp_UP_RPL34-DT_L2/L3	hg	pt	1.47660512658606	human_down_RPL34-DT_L2/L3	chimp_up_RPL34-DT_L2/L3	2.58638096741087	0.197808022752309	13.0752076251703	4.56316309320864e-39	1.07477821630159e-37	Chimp	UP	macaque_down	UP_RPL34-DT_L2/L3	macaque_DOWN_RPL34-DT_L2/L3	rm	-2.58638096741087	macaque_down_RPL34-DT_L2/L3	up_RPL34-DT_L2/L3	Exc	chimp_up_RPL34-DT_Exc	chimp_up_rpl34-dt_exc
831.634657569174	0.505188063450033	0.0869495920903532	5.8101257441791	6.24259368092601e-09	5.78894589888318e-08	L2/L3	Human	UP	human_up	chimp_down	CAMK2D_L2/L3	UP_CAMK2D_L2/L3	human_UP_CAMK2D_L2/L3	chimp_DOWN_CAMK2D_L2/L3	hg	pt	-0.505188063450033	human_up_CAMK2D_L2/L3	chimp_down_CAMK2D_L2/L3	-0.609103236319735	0.08305137145429	-7.33405391932599	2.232931919854e-13	1.4763984810441e-12	Chimp	DOWN	macaque_up	DOWN_CAMK2D_L2/L3	macaque_UP_CAMK2D_L2/L3	rm	0.609103236319735	macaque_up_CAMK2D_L2/L3	down_CAMK2D_L2/L3	Exc	chimp_down_CAMK2D_Exc	chimp_down_camk2d_exc
790.343771521273	-3.16953926343211	0.100247328064555	-31.6171944392478	2.14288476946824e-219	2.94472546414364e-216	L2/L3	Human	DOWN	human_down	chimp_up	LINC02263_L2/L3	DOWN_LINC02263_L2/L3	human_DOWN_LINC02263_L2/L3	chimp_UP_LINC02263_L2/L3	hg	pt	3.16953926343211	human_down_LINC02263_L2/L3	chimp_up_LINC02263_L2/L3	5.92868637133459	0.162494799692442	36.4853914251775	1.89063969239402e-291	4.09684433708217e-288	Chimp	UP	macaque_down	UP_LINC02263_L2/L3	macaque_DOWN_LINC02263_L2/L3	rm	-5.92868637133459	macaque_down_LINC02263_L2/L3	up_LINC02263_L2/L3	Exc	chimp_up_LINC02263_Exc	chimp_up_linc02263_exc
224.939423163085	-1.08036273150649	0.182562644985929	-5.91776445608445	3.26346871387928e-09	3.10622885766509e-08	L2/L3	Human	DOWN	human_down	chimp_up	LINC01378_L2/L3	DOWN_LINC01378_L2/L3	human_DOWN_LINC01378_L2/L3	chimp_UP_LINC01378_L2/L3	hg	pt	1.08036273150649	human_down_LINC01378_L2/L3	chimp_up_LINC01378_L2/L3	1.16084674947458	0.174139199981077	6.66620008361545	2.62511323299604e-11	1.45754015890271e-10	Chimp	UP	macaque_down	UP_LINC01378_L2/L3	macaque_DOWN_LINC01378_L2/L3	rm	-1.16084674947458	macaque_down_LINC01378_L2/L3	up_LINC01378_L2/L3	Exc	chimp_up_LINC01378_Exc	chimp_up_linc01378_exc
187.260228037886	-1.20381590867344	0.126384600294451	-9.52502049987732	1.65009351097952e-21	4.07189742153836e-20	L2/L3	Human	DOWN	human_down	chimp_up	USP53_L2/L3	DOWN_USP53_L2/L3	human_DOWN_USP53_L2/L3	chimp_UP_USP53_L2/L3	hg	pt	1.20381590867344	human_down_USP53_L2/L3	chimp_up_USP53_L2/L3	0.998027355874543	0.104287425622937	9.56996828633032	1.06938471168838e-21	1.23079932340918e-20	Chimp	UP	macaque_down	UP_USP53_L2/L3	macaque_DOWN_USP53_L2/L3	rm	-0.998027355874543	macaque_down_USP53_L2/L3	up_USP53_L2/L3	Exc	chimp_up_USP53_Exc	chimp_up_usp53_exc
744.863312864018	-0.86366976862395	0.0589760274643389	-14.6444208902708	1.46241959459305e-48	1.1865025692368e-46	L2/L3	Human	DOWN	human_down	chimp_up	AC093752.1_L2/L3	DOWN_AC093752.1_L2/L3	human_DOWN_AC093752.1_L2/L3	chimp_UP_AC093752.1_L2/L3	hg	pt	0.86366976862395	human_down_AC093752.1_L2/L3	chimp_up_AC093752.1_L2/L3	5.09516833506915	0.141658176189898	35.9680497950142	2.64344875007651e-283	5.25077036723531e-280	Chimp	UP	macaque_down	UP_AC093752.1_L2/L3	macaque_DOWN_AC093752.1_L2/L3	rm	-5.09516833506915	macaque_down_AC093752.1_L2/L3	up_AC093752.1_L2/L3	Exc	chimp_up_AC093752.1_Exc	chimp_up_ac093752.1_exc
119.097450066304	-1.223508506878	0.150038440928988	-8.15463356792059	3.50240148981634e-16	6.25567031328935e-15	L2/L3	Human	DOWN	human_down	chimp_up	PDE5A_L2/L3	DOWN_PDE5A_L2/L3	human_DOWN_PDE5A_L2/L3	chimp_UP_PDE5A_L2/L3	hg	pt	1.223508506878	human_down_PDE5A_L2/L3	chimp_up_PDE5A_L2/L3	2.50510985914766	0.16785687544234	14.9240825110448	2.29774280453473e-50	7.71394330829436e-49	Chimp	UP	macaque_down	UP_PDE5A_L2/L3	macaque_DOWN_PDE5A_L2/L3	rm	-2.50510985914766	macaque_down_PDE5A_L2/L3	up_PDE5A_L2/L3	Exc	chimp_up_PDE5A_Exc	chimp_up_pde5a_exc
282.180507488391	-1.23380024823091	0.12123999369867	-10.1765119791856	2.52448510881808e-24	7.30340185362938e-23	L2/L3	Human	DOWN	human_down	chimp_up	AC073475.1_L2/L3	DOWN_AC073475.1_L2/L3	human_DOWN_AC073475.1_L2/L3	chimp_UP_AC073475.1_L2/L3	hg	pt	1.23380024823091	human_down_AC073475.1_L2/L3	chimp_up_AC073475.1_L2/L3	0.724790226722248	0.1018478245746	7.11640361244401	1.10779583529854e-12	6.87820305552904e-12	Chimp	UP	macaque_down	UP_AC073475.1_L2/L3	macaque_DOWN_AC073475.1_L2/L3	rm	-0.724790226722248	macaque_down_AC073475.1_L2/L3	up_AC073475.1_L2/L3	Exc	chimp_up_AC073475.1_Exc	chimp_up_ac073475.1_exc
28.6611340737542	-0.850582724601302	0.302960025580737	-2.80757411137274	0.0049916192684958	0.0160689213552589	L2/L3	Human	DOWN	human_down	chimp_up	SPRY1_L2/L3	DOWN_SPRY1_L2/L3	human_DOWN_SPRY1_L2/L3	chimp_UP_SPRY1_L2/L3	hg	pt	0.850582724601302	human_down_SPRY1_L2/L3	chimp_up_SPRY1_L2/L3	0.825225456026232	0.259023376491779	3.18591112201188	0.0014429891951334	0.0030269374685558	Chimp	UP	macaque_down	UP_SPRY1_L2/L3	macaque_DOWN_SPRY1_L2/L3	rm	-0.825225456026232	macaque_down_SPRY1_L2/L3	up_SPRY1_L2/L3	Exc	chimp_up_SPRY1_Exc	chimp_up_spry1_exc
7.49489432183091	2.25101578275606	0.697194680987505	3.22867607017272	0.0012436467619024	0.004708810289986	L2/L3	Human	UP	human_up	chimp_down	AC121154.1_L2/L3	UP_AC121154.1_L2/L3	human_UP_AC121154.1_L2/L3	chimp_DOWN_AC121154.1_L2/L3	hg	pt	-2.25101578275606	human_up_AC121154.1_L2/L3	chimp_down_AC121154.1_L2/L3	-3.09793891561078	0.607207732055847	-5.10194246888453	3.3618495738381e-07	1.20755042860164e-06	Chimp	DOWN	macaque_up	DOWN_AC121154.1_L2/L3	macaque_UP_AC121154.1_L2/L3	rm	3.09793891561078	macaque_up_AC121154.1_L2/L3	down_AC121154.1_L2/L3	Exc	chimp_down_AC121154.1_Exc	chimp_down_ac121154.1_exc
149.279028634152	-2.62282416993991	0.18186121016002	-14.4221198552021	3.75625722097564e-47	2.86766762213859e-45	L2/L3	Human	DOWN	human_down	chimp_up	LINC02615_L2/L3	DOWN_LINC02615_L2/L3	human_DOWN_LINC02615_L2/L3	chimp_UP_LINC02615_L2/L3	hg	pt	2.62282416993991	human_down_LINC02615_L2/L3	chimp_up_LINC02615_L2/L3	2.7594985491017	0.157060426036032	17.5696616821134	4.20673564859776e-69	2.36489978584849e-67	Chimp	UP	macaque_down	UP_LINC02615_L2/L3	macaque_DOWN_LINC02615_L2/L3	rm	-2.7594985491017	macaque_down_LINC02615_L2/L3	up_LINC02615_L2/L3	Exc	chimp_up_LINC02615_Exc	chimp_up_linc02615_exc
119.367610099604	-0.87281091650105	0.149884471453398	-5.82322443437659	5.77229551358078e-09	5.370208241863e-08	L2/L3	Human	DOWN	human_down	chimp_up	JADE1_L2/L3	DOWN_JADE1_L2/L3	human_DOWN_JADE1_L2/L3	chimp_UP_JADE1_L2/L3	hg	pt	0.87281091650105	human_down_JADE1_L2/L3	chimp_up_JADE1_L2/L3	1.00431695577456	0.132470692620052	7.58142752869199	3.41773335546365e-14	2.41306552905307e-13	Chimp	UP	macaque_down	UP_JADE1_L2/L3	macaque_DOWN_JADE1_L2/L3	rm	-1.00431695577456	macaque_down_JADE1_L2/L3	up_JADE1_L2/L3	Exc	chimp_up_JADE1_Exc	chimp_up_jade1_exc
55.3684575580279	0.879051743783815	0.207234533450533	4.24182074844029	2.2171374301448e-05	0.0001220387297439	L2/L3	Human	UP	human_up	chimp_down	ELMOD2_L2/L3	UP_ELMOD2_L2/L3	human_UP_ELMOD2_L2/L3	chimp_DOWN_ELMOD2_L2/L3	hg	pt	-0.879051743783815	human_up_ELMOD2_L2/L3	chimp_down_ELMOD2_L2/L3	-0.511966363553497	0.196063031948533	-2.61123353273394	0.0090216263651162	0.0162760737238049	Chimp	DOWN	macaque_up	DOWN_ELMOD2_L2/L3	macaque_UP_ELMOD2_L2/L3	rm	0.511966363553497	macaque_up_ELMOD2_L2/L3	down_ELMOD2_L2/L3	Exc	chimp_down_ELMOD2_Exc	chimp_down_elmod2_exc
3110.79800228481	-1.72903112614104	0.0584115181045544	-29.6008592525561	1.45669595697169e-192	1.60141870029683e-189	L2/L3	Human	DOWN	human_down	chimp_up	AC107223.1_L2/L3	DOWN_AC107223.1_L2/L3	human_DOWN_AC107223.1_L2/L3	chimp_UP_AC107223.1_L2/L3	hg	pt	1.72903112614104	human_down_AC107223.1_L2/L3	chimp_up_AC107223.1_L2/L3	5.66183766020518	0.0906799166939744	62.4376142659315	0.0	0.0	Chimp	UP	macaque_down	UP_AC107223.1_L2/L3	macaque_DOWN_AC107223.1_L2/L3	rm	-5.66183766020518	macaque_down_AC107223.1_L2/L3	up_AC107223.1_L2/L3	Exc	chimp_up_AC107223.1_Exc	chimp_up_ac107223.1_exc
11.9213842038641	-1.47035070989861	0.467196676914732	-3.14717715804079	0.0016485504502069	0.0060582782464815	L2/L3	Human	DOWN	human_down	chimp_up	GYPE_L2/L3	DOWN_GYPE_L2/L3	human_DOWN_GYPE_L2/L3	chimp_UP_GYPE_L2/L3	hg	pt	1.47035070989861	human_down_GYPE_L2/L3	chimp_up_GYPE_L2/L3	3.05507318557327	0.57402817296394	5.3221659309833	1.02538974433025e-07	3.93324588764981e-07	Chimp	UP	macaque_down	UP_GYPE_L2/L3	macaque_DOWN_GYPE_L2/L3	rm	-3.05507318557327	macaque_down_GYPE_L2/L3	up_GYPE_L2/L3	Exc	chimp_up_GYPE_Exc	chimp_up_gype_exc
13.1751451301356	-1.18467402894837	0.441952381548869	-2.68054677021211	0.007350199230717	0.0224425538794299	L2/L3	Human	DOWN	human_down	chimp_up	GYPB_L2/L3	DOWN_GYPB_L2/L3	human_DOWN_GYPB_L2/L3	chimp_UP_GYPB_L2/L3	hg	pt	1.18467402894837	human_down_GYPB_L2/L3	chimp_up_GYPB_L2/L3	5.21150374956045	1.06124870706407	4.91072800830825	9.07388780346856e-07	3.09332365107947e-06	Chimp	UP	macaque_down	UP_GYPB_L2/L3	macaque_DOWN_GYPB_L2/L3	rm	-5.21150374956045	macaque_down_GYPB_L2/L3	up_GYPB_L2/L3	Exc	chimp_up_GYPB_Exc	chimp_up_gypb_exc
339.488266979957	-0.818245403161764	0.0973678156530512	-8.40365368858023	4.32797763944289e-17	8.18222221482639e-16	L2/L3	Human	DOWN	human_down	chimp_up	NR3C2_L2/L3	DOWN_NR3C2_L2/L3	human_DOWN_NR3C2_L2/L3	chimp_UP_NR3C2_L2/L3	hg	pt	0.818245403161764	human_down_NR3C2_L2/L3	chimp_up_NR3C2_L2/L3	1.20746272464386	0.0917304898794233	13.1631557427747	1.42986585903593e-39	3.45311880607706e-38	Chimp	UP	macaque_down	UP_NR3C2_L2/L3	macaque_DOWN_NR3C2_L2/L3	rm	-1.20746272464386	macaque_down_NR3C2_L2/L3	up_NR3C2_L2/L3	Exc	chimp_up_NR3C2_Exc	chimp_up_nr3c2_exc
60.5798608150461	-2.73907076195849	0.27496752234213	-9.9614337672592	2.24797081004576e-23	6.16285962599455e-22	L2/L3	Human	DOWN	human_down	chimp_up	AC069272.1_L2/L3	DOWN_AC069272.1_L2/L3	human_DOWN_AC069272.1_L2/L3	chimp_UP_AC069272.1_L2/L3	hg	pt	2.73907076195849	human_down_AC069272.1_L2/L3	chimp_up_AC069272.1_L2/L3	3.98742555330298	0.312755939043534	12.7493200145048	3.14476280452312e-37	6.95994115214607e-36	Chimp	UP	macaque_down	UP_AC069272.1_L2/L3	macaque_DOWN_AC069272.1_L2/L3	rm	-3.98742555330298	macaque_down_AC069272.1_L2/L3	up_AC069272.1_L2/L3	Exc	chimp_up_AC069272.1_Exc	chimp_up_ac069272.1_exc
167.761585641522	-0.836906818740626	0.127737319179176	-6.55178004453579	5.68552444178782e-11	6.51081384904108e-10	L2/L3	Human	DOWN	human_down	chimp_up	GATB_L2/L3	DOWN_GATB_L2/L3	human_DOWN_GATB_L2/L3	chimp_UP_GATB_L2/L3	hg	pt	0.836906818740626	human_down_GATB_L2/L3	chimp_up_GATB_L2/L3	0.735356619909054	0.108474524696991	6.77907206289375	1.20950191465023e-11	6.90862392465926e-11	Chimp	UP	macaque_down	UP_GATB_L2/L3	macaque_DOWN_GATB_L2/L3	rm	-0.735356619909054	macaque_down_GATB_L2/L3	up_GATB_L2/L3	Exc	chimp_up_GATB_Exc	chimp_up_gatb_exc
201.218310844236	-1.44786734422662	0.124576611195247	-11.6223047836595	3.17454824866505e-31	1.3194478703856e-29	L2/L3	Human	DOWN	human_down	chimp_up	TMEM131L_L2/L3	DOWN_TMEM131L_L2/L3	human_DOWN_TMEM131L_L2/L3	chimp_UP_TMEM131L_L2/L3	hg	pt	1.44786734422662	human_down_TMEM131L_L2/L3	chimp_up_TMEM131L_L2/L3	1.88453885615532	0.11614309003519	16.2260092751477	3.30244263957969e-59	1.38586307670812e-57	Chimp	UP	macaque_down	UP_TMEM131L_L2/L3	macaque_DOWN_TMEM131L_L2/L3	rm	-1.88453885615532	macaque_down_TMEM131L_L2/L3	up_TMEM131L_L2/L3	Exc	chimp_up_TMEM131L_Exc	chimp_up_tmem131l_exc
336.738380264756	-0.652353833409472	0.0851516712003324	-7.66108080104158	1.84374806882253e-14	2.88530169318156e-13	L2/L3	Human	DOWN	human_down	chimp_up	RNF175_L2/L3	DOWN_RNF175_L2/L3	human_DOWN_RNF175_L2/L3	chimp_UP_RNF175_L2/L3	hg	pt	0.652353833409472	human_down_RNF175_L2/L3	chimp_up_RNF175_L2/L3	3.14206464758817	0.12360903952848	25.419375958052	1.54018322966239e-142	3.90551143215243e-140	Chimp	UP	macaque_down	UP_RNF175_L2/L3	macaque_DOWN_RNF175_L2/L3	rm	-3.14206464758817	macaque_down_RNF175_L2/L3	up_RNF175_L2/L3	Exc	chimp_up_RNF175_Exc	chimp_up_rnf175_exc
187.837294715698	-2.01084470674151	0.156913257437069	-12.815008365676	1.35123794520295e-37	6.92533069957512e-36	L2/L3	Human	DOWN	human_down	chimp_up	DCHS2_L2/L3	DOWN_DCHS2_L2/L3	human_DOWN_DCHS2_L2/L3	chimp_UP_DCHS2_L2/L3	hg	pt	2.01084470674151	human_down_DCHS2_L2/L3	chimp_up_DCHS2_L2/L3	2.52991695049419	0.149808299345815	16.887695551861	5.54259402096197e-64	2.69618920578876e-62	Chimp	UP	macaque_down	UP_DCHS2_L2/L3	macaque_DOWN_DCHS2_L2/L3	rm	-2.52991695049419	macaque_down_DCHS2_L2/L3	up_DCHS2_L2/L3	Exc	chimp_up_DCHS2_Exc	chimp_up_dchs2_exc
7.87773333094422	3.23957948778818	0.684115237904334	4.73542951288742	2.18591668446627e-06	1.43425097407818e-05	L2/L3	Human	UP	human_up	chimp_down	FAM198B-AS1_L2/L3	UP_FAM198B-AS1_L2/L3	human_UP_FAM198B-AS1_L2/L3	chimp_DOWN_FAM198B-AS1_L2/L3	hg	pt	-3.23957948778818	human_up_FAM198B-AS1_L2/L3	chimp_down_FAM198B-AS1_L2/L3	-3.07225002563691	0.655819708042038	-4.68459545811632	2.80513412029678e-06	8.93653794324969e-06	Chimp	DOWN	macaque_up	DOWN_FAM198B-AS1_L2/L3	macaque_UP_FAM198B-AS1_L2/L3	rm	3.07225002563691	macaque_up_FAM198B-AS1_L2/L3	down_FAM198B-AS1_L2/L3	Exc	chimp_down_FAM198B-AS1_Exc	chimp_down_fam198b-as1_exc
4.6205170570465	-4.04008954608329	1.45979101549684	-2.76758077231228	0.0056474049225796	0.0178970152828997	L2/L3	Human	DOWN	human_down	chimp_up	AC068989.1_L2/L3	DOWN_AC068989.1_L2/L3	human_DOWN_AC068989.1_L2/L3	chimp_UP_AC068989.1_L2/L3	hg	pt	4.04008954608329	human_down_AC068989.1_L2/L3	chimp_up_AC068989.1_L2/L3	2.33713491678414	0.73622398194067	3.1744889790516	0.0015010059080995	0.0031378685165286	Chimp	UP	macaque_down	UP_AC068989.1_L2/L3	macaque_DOWN_AC068989.1_L2/L3	rm	-2.33713491678414	macaque_down_AC068989.1_L2/L3	up_AC068989.1_L2/L3	Exc	chimp_up_AC068989.1_Exc	chimp_up_ac068989.1_exc
32.1247009694173	-3.15428151917532	0.414027392730338	-7.61853339793328	2.56574107649278e-14	3.96994715333193e-13	L2/L3	Human	DOWN	human_down	chimp_up	DDX60_L2/L3	DOWN_DDX60_L2/L3	human_DOWN_DDX60_L2/L3	chimp_UP_DDX60_L2/L3	hg	pt	3.15428151917532	human_down_DDX60_L2/L3	chimp_up_DDX60_L2/L3	4.51855672520187	0.490691655135221	9.20854609593205	3.30571932423525e-20	3.48805337815278e-19	Chimp	UP	macaque_down	UP_DDX60_L2/L3	macaque_DOWN_DDX60_L2/L3	rm	-4.51855672520187	macaque_down_DDX60_L2/L3	up_DDX60_L2/L3	Exc	chimp_up_DDX60_Exc	chimp_up_ddx60_exc
81.1533901692852	-0.690711525128905	0.188536260754369	-3.66354738534242	0.0002487461733969	0.0011193577802864	L2/L3	Human	DOWN	human_down	chimp_up	CEP44_L2/L3	DOWN_CEP44_L2/L3	human_DOWN_CEP44_L2/L3	chimp_UP_CEP44_L2/L3	hg	pt	0.690711525128905	human_down_CEP44_L2/L3	chimp_up_CEP44_L2/L3	1.14888993885879	0.178853619487942	6.42363258931001	1.33060140160655e-10	6.98289501767015e-10	Chimp	UP	macaque_down	UP_CEP44_L2/L3	macaque_DOWN_CEP44_L2/L3	rm	-1.14888993885879	macaque_down_CEP44_L2/L3	up_CEP44_L2/L3	Exc	chimp_up_CEP44_Exc	chimp_up_cep44_exc
97.925021520497	5.53043007840909	0.299284793576793	18.4788208325393	3.05791518956521e-76	5.29404576952522e-74	L2/L3	Human	UP	human_up	chimp_down	AC022325.2_L2/L3	UP_AC022325.2_L2/L3	human_UP_AC022325.2_L2/L3	chimp_DOWN_AC022325.2_L2/L3	hg	pt	-5.53043007840909	human_up_AC022325.2_L2/L3	chimp_down_AC022325.2_L2/L3	-1.78440137799542	0.350103724398692	-5.09677919325238	3.45480897210141e-07	1.23851446321265e-06	Chimp	DOWN	macaque_up	DOWN_AC022325.2_L2/L3	macaque_UP_AC022325.2_L2/L3	rm	1.78440137799542	macaque_up_AC022325.2_L2/L3	down_AC022325.2_L2/L3	Exc	chimp_down_AC022325.2_Exc	chimp_down_ac022325.2_exc
10.6226420449727	2.10642668368197	0.654506839442611	3.21834174487136	0.0012893409806172	0.0048642313213506	L2/L3	Human	UP	human_up	chimp_down	LINC00290_L2/L3	UP_LINC00290_L2/L3	human_UP_LINC00290_L2/L3	chimp_DOWN_LINC00290_L2/L3	hg	pt	-2.10642668368197	human_up_LINC00290_L2/L3	chimp_down_LINC00290_L2/L3	-3.52685315061578	0.550913291951659	-6.40182983808865	1.5352571910874e-10	8.0005226075119e-10	Chimp	DOWN	macaque_up	DOWN_LINC00290_L2/L3	macaque_UP_LINC00290_L2/L3	rm	3.52685315061578	macaque_up_LINC00290_L2/L3	down_LINC00290_L2/L3	Exc	chimp_down_LINC00290_Exc	chimp_down_linc00290_exc
84.4682513338238	-2.65945059679919	0.259602989368849	-10.2442988166849	1.25531767599462e-24	3.68008929894584e-23	L2/L3	Human	DOWN	human_down	chimp_up	IRF2_L2/L3	DOWN_IRF2_L2/L3	human_DOWN_IRF2_L2/L3	chimp_UP_IRF2_L2/L3	hg	pt	2.65945059679919	human_down_IRF2_L2/L3	chimp_up_IRF2_L2/L3	1.2798497896575	0.16726057508902	7.65183181378122	1.98136277382013e-14	1.4311443356599e-13	Chimp	UP	macaque_down	UP_IRF2_L2/L3	macaque_DOWN_IRF2_L2/L3	rm	-1.2798497896575	macaque_down_IRF2_L2/L3	up_IRF2_L2/L3	Exc	chimp_up_IRF2_Exc	chimp_up_irf2_exc
26.8548904799504	2.76345762347733	0.38526975826676	7.17278624699092	7.34865472723395e-13	1.0085822190243e-11	L2/L3	Human	UP	human_up	chimp_down	LINC02427_L2/L3	UP_LINC02427_L2/L3	human_UP_LINC02427_L2/L3	chimp_DOWN_LINC02427_L2/L3	hg	pt	-2.76345762347733	human_up_LINC02427_L2/L3	chimp_down_LINC02427_L2/L3	-1.02825851988809	0.412736058626008	-2.49132223462895	0.0127268635826238	0.0222451800509953	Chimp	DOWN	macaque_up	DOWN_LINC02427_L2/L3	macaque_UP_LINC02427_L2/L3	rm	1.02825851988809	macaque_up_LINC02427_L2/L3	down_LINC02427_L2/L3	Exc	chimp_down_LINC02427_Exc	chimp_down_linc02427_exc
18.2094013400367	-0.97967052646758	0.38428557209198	-2.54932945084155	0.0107930287239109	0.031085449640114	L2/L3	Human	DOWN	human_down	chimp_up	ANKRD37_L2/L3	DOWN_ANKRD37_L2/L3	human_DOWN_ANKRD37_L2/L3	chimp_UP_ANKRD37_L2/L3	hg	pt	0.97967052646758	human_down_ANKRD37_L2/L3	chimp_up_ANKRD37_L2/L3	1.87780408719483	0.393464652493448	4.77248483515581	1.81966813753295e-06	5.95382425892045e-06	Chimp	UP	macaque_down	UP_ANKRD37_L2/L3	macaque_DOWN_ANKRD37_L2/L3	rm	-1.87780408719483	macaque_down_ANKRD37_L2/L3	up_ANKRD37_L2/L3	Exc	chimp_up_ANKRD37_Exc	chimp_up_ankrd37_exc
27.0385943995524	1.04259592909182	0.283530513443837	3.67719127097883	0.0002358162193424	0.0010648800506309	L2/L3	Human	UP	human_up	chimp_down	AC106897.1_L2/L3	UP_AC106897.1_L2/L3	human_UP_AC106897.1_L2/L3	chimp_DOWN_AC106897.1_L2/L3	hg	pt	-1.04259592909182	human_up_AC106897.1_L2/L3	chimp_down_AC106897.1_L2/L3	-0.857234525133715	0.260022562815062	-3.2967697720271	0.0009780363712806	0.0021145101991696	Chimp	DOWN	macaque_up	DOWN_AC106897.1_L2/L3	macaque_UP_AC106897.1_L2/L3	rm	0.857234525133715	macaque_up_AC106897.1_L2/L3	down_AC106897.1_L2/L3	Exc	chimp_down_AC106897.1_Exc	chimp_down_ac106897.1_exc
14.3660744196879	-1.99501303604878	0.525870744033483	-3.79373269702517	0.0001483994272898	0.0007006352174837	L2/L3	Human	DOWN	human_down	chimp_up	AC110772.2_L2/L3	DOWN_AC110772.2_L2/L3	human_DOWN_AC110772.2_L2/L3	chimp_UP_AC110772.2_L2/L3	hg	pt	1.99501303604878	human_down_AC110772.2_L2/L3	chimp_up_AC110772.2_L2/L3	1.05197885815163	0.362707855085263	2.90034760318147	0.0037274904475107	0.0072511599042574	Chimp	UP	macaque_down	UP_AC110772.2_L2/L3	macaque_DOWN_AC110772.2_L2/L3	rm	-1.05197885815163	macaque_down_AC110772.2_L2/L3	up_AC110772.2_L2/L3	Exc	chimp_up_AC110772.2_Exc	chimp_up_ac110772.2_exc
144.054174749986	-0.861831896155718	0.122130408696313	-7.05665284637445	1.70561016531004e-12	2.27142645091895e-11	L2/L3	Human	DOWN	human_down	chimp_up	FRG1-DT_L2/L3	DOWN_FRG1-DT_L2/L3	human_DOWN_FRG1-DT_L2/L3	chimp_UP_FRG1-DT_L2/L3	hg	pt	0.861831896155718	human_down_FRG1-DT_L2/L3	chimp_up_FRG1-DT_L2/L3	4.25061446492514	0.244011486526476	17.4197310357515	5.84512518149197e-68	3.16646372331915e-66	Chimp	UP	macaque_down	UP_FRG1-DT_L2/L3	macaque_DOWN_FRG1-DT_L2/L3	rm	-4.25061446492514	macaque_down_FRG1-DT_L2/L3	up_FRG1-DT_L2/L3	Exc	chimp_up_FRG1-DT_Exc	chimp_up_frg1-dt_exc
20.0115929174317	-0.99259437132207	0.346069218829374	-2.86819606401186	0.0041281962310825	0.013650679962736	L2/L3	Human	DOWN	human_down	chimp_up	AC021087.5_L2/L3	DOWN_AC021087.5_L2/L3	human_DOWN_AC021087.5_L2/L3	chimp_UP_AC021087.5_L2/L3	hg	pt	0.99259437132207	human_down_AC021087.5_L2/L3	chimp_up_AC021087.5_L2/L3	1.7700883608288	0.345917374531952	5.11708428414109	3.10294985479231e-07	1.11978671822603e-06	Chimp	UP	macaque_down	UP_AC021087.5_L2/L3	macaque_DOWN_AC021087.5_L2/L3	rm	-1.7700883608288	macaque_down_AC021087.5_L2/L3	up_AC021087.5_L2/L3	Exc	chimp_up_AC021087.5_Exc	chimp_up_ac021087.5_exc
16.64574508976	2.25661327549711	0.411840204986059	5.47934186166574	4.26910809845609e-08	3.55548786972553e-07	L2/L3	Human	UP	human_up	chimp_down	EXOC3-AS1_L2/L3	UP_EXOC3-AS1_L2/L3	human_UP_EXOC3-AS1_L2/L3	chimp_DOWN_EXOC3-AS1_L2/L3	hg	pt	-2.25661327549711	human_up_EXOC3-AS1_L2/L3	chimp_down_EXOC3-AS1_L2/L3	-1.63384977499039	0.405741194612859	-4.02682743749827	5.65344916156524e-05	0.0001484746741021	Chimp	DOWN	macaque_up	DOWN_EXOC3-AS1_L2/L3	macaque_UP_EXOC3-AS1_L2/L3	rm	1.63384977499039	macaque_up_EXOC3-AS1_L2/L3	down_EXOC3-AS1_L2/L3	Exc	chimp_down_EXOC3-AS1_Exc	chimp_down_exoc3-as1_exc
20.1957641534174	2.82647508173591	0.373836117180852	7.56073303738209	4.0080410721364e-14	6.08596678543254e-13	L2/L3	Human	UP	human_up	chimp_down	SLC9A3-AS1_L2/L3	UP_SLC9A3-AS1_L2/L3	human_UP_SLC9A3-AS1_L2/L3	chimp_DOWN_SLC9A3-AS1_L2/L3	hg	pt	-2.82647508173591	human_up_SLC9A3-AS1_L2/L3	chimp_down_SLC9A3-AS1_L2/L3	-1.83619709947507	0.381173737754377	-4.81721828553227	1.45573407781218e-06	4.82397851782722e-06	Chimp	DOWN	macaque_up	DOWN_SLC9A3-AS1_L2/L3	macaque_UP_SLC9A3-AS1_L2/L3	rm	1.83619709947507	macaque_up_SLC9A3-AS1_L2/L3	down_SLC9A3-AS1_L2/L3	Exc	chimp_down_SLC9A3-AS1_Exc	chimp_down_slc9a3-as1_exc
6.26630359969016	2.98826256215097	0.947314247942353	3.1544575294225	0.001607967803633	0.005926446688021	L2/L3	Human	UP	human_up	chimp_down	NKD2_L2/L3	UP_NKD2_L2/L3	human_UP_NKD2_L2/L3	chimp_DOWN_NKD2_L2/L3	hg	pt	-2.98826256215097	human_up_NKD2_L2/L3	chimp_down_NKD2_L2/L3	-3.87640892147955	0.869373026892958	-4.45885575186683	8.2398348018968e-06	2.45874689957451e-05	Chimp	DOWN	macaque_up	DOWN_NKD2_L2/L3	macaque_UP_NKD2_L2/L3	rm	3.87640892147955	macaque_up_NKD2_L2/L3	down_NKD2_L2/L3	Exc	chimp_down_NKD2_Exc	chimp_down_nkd2_exc
9.65929387510255	-5.24676283635362	1.42185242725495	-3.69008958720356	0.0002241750904059	0.001018586012142	L2/L3	Human	DOWN	human_down	chimp_up	LINC01511_L2/L3	DOWN_LINC01511_L2/L3	human_DOWN_LINC01511_L2/L3	chimp_UP_LINC01511_L2/L3	hg	pt	5.24676283635362	human_down_LINC01511_L2/L3	chimp_up_LINC01511_L2/L3	3.13181115826666	0.588818520501603	5.31880545401108	1.0445074721997e-07	3.99949881242605e-07	Chimp	UP	macaque_down	UP_LINC01511_L2/L3	macaque_DOWN_LINC01511_L2/L3	rm	-3.13181115826666	macaque_down_LINC01511_L2/L3	up_LINC01511_L2/L3	Exc	chimp_up_LINC01511_Exc	chimp_up_linc01511_exc
3.71565175813385	-3.76081020267552	1.47050537146127	-2.55749504603191	0.0105429059668592	0.03048886932702	L2/L3	Human	DOWN	human_down	chimp_up	AC091849.2_L2/L3	DOWN_AC091849.2_L2/L3	human_DOWN_AC091849.2_L2/L3	chimp_UP_AC091849.2_L2/L3	hg	pt	3.76081020267552	human_down_AC091849.2_L2/L3	chimp_up_AC091849.2_L2/L3	2.64642884173952	0.8648109164324	3.06012423230828	0.0022124519793236	0.0044908460682242	Chimp	UP	macaque_down	UP_AC091849.2_L2/L3	macaque_DOWN_AC091849.2_L2/L3	rm	-2.64642884173952	macaque_down_AC091849.2_L2/L3	up_AC091849.2_L2/L3	Exc	chimp_up_AC091849.2_Exc	chimp_up_ac091849.2_exc
142.825405237375	-0.803483720299516	0.152283127012319	-5.27624915552538	1.31854789014835e-07	1.02661601728245e-06	L2/L3	Human	DOWN	human_down	chimp_up	AC124852.1_L2/L3	DOWN_AC124852.1_L2/L3	human_DOWN_AC124852.1_L2/L3	chimp_UP_AC124852.1_L2/L3	hg	pt	0.803483720299516	human_down_AC124852.1_L2/L3	chimp_up_AC124852.1_L2/L3	3.84617297634424	0.236928147573496	16.2334995471618	2.92308345803551e-59	1.22882922937803e-57	Chimp	UP	macaque_down	UP_AC124852.1_L2/L3	macaque_DOWN_AC124852.1_L2/L3	rm	-3.84617297634424	macaque_down_AC124852.1_L2/L3	up_AC124852.1_L2/L3	Exc	chimp_up_AC124852.1_Exc	chimp_up_ac124852.1_exc
67.8166163391887	-0.889802650957487	0.188985396762817	-4.70831432586412	2.49773735892451e-06	1.62286499145015e-05	L2/L3	Human	DOWN	human_down	chimp_up	AC091978.1_L2/L3	DOWN_AC091978.1_L2/L3	human_DOWN_AC091978.1_L2/L3	chimp_UP_AC091978.1_L2/L3	hg	pt	0.889802650957487	human_down_AC091978.1_L2/L3	chimp_up_AC091978.1_L2/L3	1.87782330372919	0.197609350892157	9.50270468098438	2.04508228919212e-21	2.31685273028438e-20	Chimp	UP	macaque_down	UP_AC091978.1_L2/L3	macaque_DOWN_AC091978.1_L2/L3	rm	-1.87782330372919	macaque_down_AC091978.1_L2/L3	up_AC091978.1_L2/L3	Exc	chimp_up_AC091978.1_Exc	chimp_up_ac091978.1_exc
29.7335964896906	-1.29002169545783	0.310368644792034	-4.15641759277014	3.23276701808179e-05	0.0001726891361189	L2/L3	Human	DOWN	human_down	chimp_up	LINC02236_L2/L3	DOWN_LINC02236_L2/L3	human_DOWN_LINC02236_L2/L3	chimp_UP_LINC02236_L2/L3	hg	pt	1.29002169545783	human_down_LINC02236_L2/L3	chimp_up_LINC02236_L2/L3	1.47197173295195	0.273791885403296	5.37624309348587	7.60560902604335e-08	2.96414808281179e-07	Chimp	UP	macaque_down	UP_LINC02236_L2/L3	macaque_DOWN_LINC02236_L2/L3	rm	-1.47197173295195	macaque_down_LINC02236_L2/L3	up_LINC02236_L2/L3	Exc	chimp_up_LINC02236_Exc	chimp_up_linc02236_exc
41.4086203225513	-3.40996816943582	0.451445175419103	-7.55344913426121	4.23880102510717e-14	6.42305431695599e-13	L2/L3	Human	DOWN	human_down	chimp_up	LINC02196_L2/L3	DOWN_LINC02196_L2/L3	human_DOWN_LINC02196_L2/L3	chimp_UP_LINC02196_L2/L3	hg	pt	3.40996816943582	human_down_LINC02196_L2/L3	chimp_up_LINC02196_L2/L3	1.10335293977226	0.225625290068634	4.89020064832548	1.00733243241221e-06	3.41256052572167e-06	Chimp	UP	macaque_down	UP_LINC02196_L2/L3	macaque_DOWN_LINC02196_L2/L3	rm	-1.10335293977226	macaque_down_LINC02196_L2/L3	up_LINC02196_L2/L3	Exc	chimp_up_LINC02196_Exc	chimp_up_linc02196_exc
38.0053794725879	-4.74971282533818	0.61495586980221	-7.72366450761068	1.13032105551135e-14	1.79959225543289e-13	L2/L3	Human	DOWN	human_down	chimp_up	AC091912.3_L2/L3	DOWN_AC091912.3_L2/L3	human_DOWN_AC091912.3_L2/L3	chimp_UP_AC091912.3_L2/L3	hg	pt	4.74971282533818	human_down_AC091912.3_L2/L3	chimp_up_AC091912.3_L2/L3	3.35825155456227	0.328789542456396	10.2139853034031	1.71665776146533e-24	2.28849297551944e-23	Chimp	UP	macaque_down	UP_AC091912.3_L2/L3	macaque_DOWN_AC091912.3_L2/L3	rm	-3.35825155456227	macaque_down_AC091912.3_L2/L3	up_AC091912.3_L2/L3	Exc	chimp_up_AC091912.3_Exc	chimp_up_ac091912.3_exc
6.45234744756114	-5.75905550893288	1.97381843192461	-2.91772303662064	0.0035259738217915	0.0118758557628264	L2/L3	Human	DOWN	human_down	chimp_up	LINC02226_L2/L3	DOWN_LINC02226_L2/L3	human_DOWN_LINC02226_L2/L3	chimp_UP_LINC02226_L2/L3	hg	pt	5.75905550893288	human_down_LINC02226_L2/L3	chimp_up_LINC02226_L2/L3	4.68122264632973	1.08032930046307	4.33314420364529	1.46994756893166e-05	4.22496928169e-05	Chimp	UP	macaque_down	UP_LINC02226_L2/L3	macaque_DOWN_LINC02226_L2/L3	rm	-4.68122264632973	macaque_down_LINC02226_L2/L3	up_LINC02226_L2/L3	Exc	chimp_up_LINC02226_Exc	chimp_up_linc02226_exc
129.64934905898	-0.523043112273052	0.139259500890029	-3.75588817229849	0.0001727278127891	0.0008015547530169	L2/L3	Human	DOWN	human_down	chimp_up	ATPSCKMT_L2/L3	DOWN_ATPSCKMT_L2/L3	human_DOWN_ATPSCKMT_L2/L3	chimp_UP_ATPSCKMT_L2/L3	hg	pt	0.523043112273052	human_down_ATPSCKMT_L2/L3	chimp_up_ATPSCKMT_L2/L3	1.4898252990564	0.14406426439598	10.3413938585173	4.57829343100014e-25	6.26094103392538e-24	Chimp	UP	macaque_down	UP_ATPSCKMT_L2/L3	macaque_DOWN_ATPSCKMT_L2/L3	rm	-1.4898252990564	macaque_down_ATPSCKMT_L2/L3	up_ATPSCKMT_L2/L3	Exc	chimp_up_ATPSCKMT_Exc	chimp_up_atpsckmt_exc
26.959958637888	-1.25009812171899	0.337499744866579	-3.7039972347629	0.0002122285718604	0.0009687086588118	L2/L3	Human	DOWN	human_down	chimp_up	ROPN1L_L2/L3	DOWN_ROPN1L_L2/L3	human_DOWN_ROPN1L_L2/L3	chimp_UP_ROPN1L_L2/L3	hg	pt	1.25009812171899	human_down_ROPN1L_L2/L3	chimp_up_ROPN1L_L2/L3	0.904779160727643	0.271279486238496	3.33522881981648	0.0008522923637451	0.0018610517389362	Chimp	UP	macaque_down	UP_ROPN1L_L2/L3	macaque_DOWN_ROPN1L_L2/L3	rm	-0.904779160727643	macaque_down_ROPN1L_L2/L3	up_ROPN1L_L2/L3	Exc	chimp_up_ROPN1L_Exc	chimp_up_ropn1l_exc
325.773646742701	-2.02347452517754	0.110903482374558	-18.2453650855036	2.25227127919837e-74	3.69557377729363e-72	L2/L3	Human	DOWN	human_down	chimp_up	ANKRD33B_L2/L3	DOWN_ANKRD33B_L2/L3	human_DOWN_ANKRD33B_L2/L3	chimp_UP_ANKRD33B_L2/L3	hg	pt	2.02347452517754	human_down_ANKRD33B_L2/L3	chimp_up_ANKRD33B_L2/L3	1.75695555780127	0.0894765549743386	19.6359320975774	7.62684192776704e-86	6.40117620388222e-84	Chimp	UP	macaque_down	UP_ANKRD33B_L2/L3	macaque_DOWN_ANKRD33B_L2/L3	rm	-1.75695555780127	macaque_down_ANKRD33B_L2/L3	up_ANKRD33B_L2/L3	Exc	chimp_up_ANKRD33B_Exc	chimp_up_ankrd33b_exc
97.1734104170408	-0.716777319359196	0.16285307644339	-4.40137414050239	1.07567457306647e-05	6.26346844227028e-05	L2/L3	Human	DOWN	human_down	chimp_up	OTULINL_L2/L3	DOWN_OTULINL_L2/L3	human_DOWN_OTULINL_L2/L3	chimp_UP_OTULINL_L2/L3	hg	pt	0.716777319359196	human_down_OTULINL_L2/L3	chimp_up_OTULINL_L2/L3	0.543590427564401	0.135676719437554	4.00651216964742	6.16219517150865e-05	0.0001610196054681	Chimp	UP	macaque_down	UP_OTULINL_L2/L3	macaque_DOWN_OTULINL_L2/L3	rm	-0.543590427564401	macaque_down_OTULINL_L2/L3	up_OTULINL_L2/L3	Exc	chimp_up_OTULINL_Exc	chimp_up_otulinl_exc
132.731179113082	1.08211541155426	0.186572618475571	5.79996904366729	6.63271627785341e-09	6.11974539660776e-08	L2/L3	Human	UP	human_up	chimp_down	FBXL7_L2/L3	UP_FBXL7_L2/L3	human_UP_FBXL7_L2/L3	chimp_DOWN_FBXL7_L2/L3	hg	pt	-1.08211541155426	human_up_FBXL7_L2/L3	chimp_down_FBXL7_L2/L3	-0.870690584111922	0.17980199113633	-4.84249689677652	1.28217638793948e-06	4.27858832184313e-06	Chimp	DOWN	macaque_up	DOWN_FBXL7_L2/L3	macaque_UP_FBXL7_L2/L3	rm	0.870690584111922	macaque_up_FBXL7_L2/L3	down_FBXL7_L2/L3	Exc	chimp_down_FBXL7_Exc	chimp_down_fbxl7_exc
42.0921477193418	-2.93248143009363	0.370042150907115	-7.92472269146903	2.28656029733347e-15	3.8319055836487e-14	L2/L3	Human	DOWN	human_down	chimp_up	LINC02150_L2/L3	DOWN_LINC02150_L2/L3	human_DOWN_LINC02150_L2/L3	chimp_UP_LINC02150_L2/L3	hg	pt	2.93248143009363	human_down_LINC02150_L2/L3	chimp_up_LINC02150_L2/L3	1.91709856200663	0.242921797904423	7.89183423860919	2.97777079446156e-15	2.27494053387134e-14	Chimp	UP	macaque_down	UP_LINC02150_L2/L3	macaque_DOWN_LINC02150_L2/L3	rm	-1.91709856200663	macaque_down_LINC02150_L2/L3	up_LINC02150_L2/L3	Exc	chimp_up_LINC02150_Exc	chimp_up_linc02150_exc
1499.62260172637	0.703711224385336	0.0532336617839467	13.2192902160555	6.79016667900888e-40	3.85776213879504e-38	L2/L3	Human	UP	human_up	chimp_down	BASP1-AS1_L2/L3	UP_BASP1-AS1_L2/L3	human_UP_BASP1-AS1_L2/L3	chimp_DOWN_BASP1-AS1_L2/L3	hg	pt	-0.703711224385336	human_up_BASP1-AS1_L2/L3	chimp_down_BASP1-AS1_L2/L3	-0.558651717039073	0.0507452643004459	-11.0089428982275	3.46039955270891e-28	5.44795797479325e-27	Chimp	DOWN	macaque_up	DOWN_BASP1-AS1_L2/L3	macaque_UP_BASP1-AS1_L2/L3	rm	0.558651717039073	macaque_up_BASP1-AS1_L2/L3	down_BASP1-AS1_L2/L3	Exc	chimp_down_BASP1-AS1_Exc	chimp_down_basp1-as1_exc
34.1287458369182	3.7454953186457	0.334171880484236	11.2082899172073	3.71297559871855e-29	1.38134000827453e-27	L2/L3	Human	UP	human_up	chimp_down	LINC02211_L2/L3	UP_LINC02211_L2/L3	human_UP_LINC02211_L2/L3	chimp_DOWN_LINC02211_L2/L3	hg	pt	-3.7454953186457	human_up_LINC02211_L2/L3	chimp_down_LINC02211_L2/L3	-0.979703339916073	0.396793262981278	-2.46905235375	0.0135471396867276	0.0235374022576602	Chimp	DOWN	macaque_up	DOWN_LINC02211_L2/L3	macaque_UP_LINC02211_L2/L3	rm	0.979703339916073	macaque_up_LINC02211_L2/L3	down_LINC02211_L2/L3	Exc	chimp_down_LINC02211_Exc	chimp_down_linc02211_exc
8.71685396631648	-3.76799564813802	1.08424569860733	-3.47522305412679	0.000510428737979	0.0021376755546563	L2/L3	Human	DOWN	human_down	chimp_up	AC022140.1_L2/L3	DOWN_AC022140.1_L2/L3	human_DOWN_AC022140.1_L2/L3	chimp_UP_AC022140.1_L2/L3	hg	pt	3.76799564813802	human_down_AC022140.1_L2/L3	chimp_up_AC022140.1_L2/L3	1.0881508514824	0.477937827196439	2.2767623518428	0.0228004208493452	0.0377777583320584	Chimp	UP	macaque_down	UP_AC022140.1_L2/L3	macaque_DOWN_AC022140.1_L2/L3	rm	-1.0881508514824	macaque_down_AC022140.1_L2/L3	up_AC022140.1_L2/L3	Exc	chimp_up_AC022140.1_Exc	chimp_up_ac022140.1_exc
187.56107708454	-5.03060863566095	0.291306520799367	-17.2691247070494	8.03518523667388e-67	1.12528418980094e-64	L2/L3	Human	DOWN	human_down	chimp_up	LINC02064_L2/L3	DOWN_LINC02064_L2/L3	human_DOWN_LINC02064_L2/L3	chimp_UP_LINC02064_L2/L3	hg	pt	5.03060863566095	human_down_LINC02064_L2/L3	chimp_up_LINC02064_L2/L3	4.98661862362292	0.223722857760424	22.2892675050794	4.69612560280694e-110	6.36004828798331e-108	Chimp	UP	macaque_down	UP_LINC02064_L2/L3	macaque_DOWN_LINC02064_L2/L3	rm	-4.98661862362292	macaque_down_LINC02064_L2/L3	up_LINC02064_L2/L3	Exc	chimp_up_LINC02064_Exc	chimp_up_linc02064_exc
5.02301342881338	-4.1485931131396	1.45078591586585	-2.85954879198262	0.0042424415002486	0.0139659471875981	L2/L3	Human	DOWN	human_down	chimp_up	AC034231.1_L2/L3	DOWN_AC034231.1_L2/L3	human_DOWN_AC034231.1_L2/L3	chimp_UP_AC034231.1_L2/L3	hg	pt	4.1485931131396	human_down_AC034231.1_L2/L3	chimp_up_AC034231.1_L2/L3	2.2255961717362	0.683250246345126	3.25736607288685	0.001124513086358	0.0024058786398376	Chimp	UP	macaque_down	UP_AC034231.1_L2/L3	macaque_DOWN_AC034231.1_L2/L3	rm	-2.2255961717362	macaque_down_AC034231.1_L2/L3	up_AC034231.1_L2/L3	Exc	chimp_up_AC034231.1_Exc	chimp_up_ac034231.1_exc
380.131584433855	0.866788167758853	0.110486876764287	7.84516852266586	4.32372462329078e-15	7.10506227894578e-14	L2/L3	Human	UP	human_up	chimp_down	RAI14_L2/L3	UP_RAI14_L2/L3	human_UP_RAI14_L2/L3	chimp_DOWN_RAI14_L2/L3	hg	pt	-0.866788167758853	human_up_RAI14_L2/L3	chimp_down_RAI14_L2/L3	-1.53924265811791	0.099689378163115	-15.4403877973775	8.75721480924161e-54	3.21628616630328e-52	Chimp	DOWN	macaque_up	DOWN_RAI14_L2/L3	macaque_UP_RAI14_L2/L3	rm	1.53924265811791	macaque_up_RAI14_L2/L3	down_RAI14_L2/L3	Exc	chimp_down_RAI14_Exc	chimp_down_rai14_exc
74.1358535201184	-0.828042648544451	0.192941480369531	-4.291677699158	1.77328210604252e-05	9.94621266978493e-05	L2/L3	Human	DOWN	human_down	chimp_up	NIPBL-DT_L2/L3	DOWN_NIPBL-DT_L2/L3	human_DOWN_NIPBL-DT_L2/L3	chimp_UP_NIPBL-DT_L2/L3	hg	pt	0.828042648544451	human_down_NIPBL-DT_L2/L3	chimp_up_NIPBL-DT_L2/L3	0.631187775675306	0.161167794154968	3.91633935914266	8.99036731256556e-05	0.0002291918665907	Chimp	UP	macaque_down	UP_NIPBL-DT_L2/L3	macaque_DOWN_NIPBL-DT_L2/L3	rm	-0.631187775675306	macaque_down_NIPBL-DT_L2/L3	up_NIPBL-DT_L2/L3	Exc	chimp_up_NIPBL-DT_Exc	chimp_up_nipbl-dt_exc
11.8563487402363	-1.36867256108503	0.482971547732823	-2.83385753779884	0.0045989829320813	0.014978201411298	L2/L3	Human	DOWN	human_down	chimp_up	AC034226.1_L2/L3	DOWN_AC034226.1_L2/L3	human_DOWN_AC034226.1_L2/L3	chimp_UP_AC034226.1_L2/L3	hg	pt	1.36867256108503	human_down_AC034226.1_L2/L3	chimp_up_AC034226.1_L2/L3	1.67787838515286	0.434405194340739	3.86247311729143	0.0001122449201194	0.0002821035339485	Chimp	UP	macaque_down	UP_AC034226.1_L2/L3	macaque_DOWN_AC034226.1_L2/L3	rm	-1.67787838515286	macaque_down_AC034226.1_L2/L3	up_AC034226.1_L2/L3	Exc	chimp_up_AC034226.1_Exc	chimp_up_ac034226.1_exc
25.1278712771118	-2.22185152745983	0.456087241086748	-4.8715494039379	1.10726467100666e-06	7.62701388515771e-06	L2/L3	Human	DOWN	human_down	chimp_up	LINC02119_L2/L3	DOWN_LINC02119_L2/L3	human_DOWN_LINC02119_L2/L3	chimp_UP_LINC02119_L2/L3	hg	pt	2.22185152745983	human_down_LINC02119_L2/L3	chimp_up_LINC02119_L2/L3	0.659988038612818	0.297992756284642	2.21477879812084	0.0267752511739616	0.043683428267115	Chimp	UP	macaque_down	UP_LINC02119_L2/L3	macaque_DOWN_LINC02119_L2/L3	rm	-0.659988038612818	macaque_down_LINC02119_L2/L3	up_LINC02119_L2/L3	Exc	chimp_up_LINC02119_Exc	chimp_up_linc02119_exc
142.808609582662	1.51847610315478	0.140752580593959	10.7882647461736	3.91104353373788e-27	1.31085539902888e-25	L2/L3	Human	UP	human_up	chimp_down	LIFR_L2/L3	UP_LIFR_L2/L3	human_UP_LIFR_L2/L3	chimp_DOWN_LIFR_L2/L3	hg	pt	-1.51847610315478	human_up_LIFR_L2/L3	chimp_down_LIFR_L2/L3	-1.44679046596247	0.130800097589893	-11.0610809366419	1.93748354226418e-28	3.0767393546575e-27	Chimp	DOWN	macaque_up	DOWN_LIFR_L2/L3	macaque_UP_LIFR_L2/L3	rm	1.44679046596247	macaque_up_LIFR_L2/L3	down_LIFR_L2/L3	Exc	chimp_down_LIFR_Exc	chimp_down_lifr_exc
21.5863076551394	2.01752631559996	0.337142235712291	5.98419925447035	2.174569798609e-09	2.11652351314812e-08	L2/L3	Human	UP	human_up	chimp_down	LIFR-AS1_L2/L3	UP_LIFR-AS1_L2/L3	human_UP_LIFR-AS1_L2/L3	chimp_DOWN_LIFR-AS1_L2/L3	hg	pt	-2.01752631559996	human_up_LIFR-AS1_L2/L3	chimp_down_LIFR-AS1_L2/L3	-1.4615830229059	0.328818776457039	-4.44495000758225	8.79123078639808e-06	2.60956135771587e-05	Chimp	DOWN	macaque_up	DOWN_LIFR-AS1_L2/L3	macaque_UP_LIFR-AS1_L2/L3	rm	1.4615830229059	macaque_up_LIFR-AS1_L2/L3	down_LIFR-AS1_L2/L3	Exc	chimp_down_LIFR-AS1_Exc	chimp_down_lifr-as1_exc
10.556354194459	1.69922231272392	0.706329465124904	2.40570781288791	0.0161411687037864	0.0437980842021663	L2/L3	Human	UP	human_up	chimp_down	C9_L2/L3	UP_C9_L2/L3	human_UP_C9_L2/L3	chimp_DOWN_C9_L2/L3	hg	pt	-1.69922231272392	human_up_C9_L2/L3	chimp_down_C9_L2/L3	-3.81676823350414	0.546430249287595	-6.98491388147019	2.85030766798849e-12	1.71176451434048e-11	Chimp	DOWN	macaque_up	DOWN_C9_L2/L3	macaque_UP_C9_L2/L3	rm	3.81676823350414	macaque_up_C9_L2/L3	down_C9_L2/L3	Exc	chimp_down_C9_Exc	chimp_down_c9_exc
58.3347557005261	-0.551796139994028	0.19793309660792	-2.78779117515179	0.0053068739805572	0.0169473112869297	L2/L3	Human	DOWN	human_down	chimp_up	FBXO4_L2/L3	DOWN_FBXO4_L2/L3	human_DOWN_FBXO4_L2/L3	chimp_UP_FBXO4_L2/L3	hg	pt	0.551796139994028	human_down_FBXO4_L2/L3	chimp_up_FBXO4_L2/L3	1.57855772738231	0.20802492683507	7.58831045586113	3.24103629539523e-14	2.29647268540549e-13	Chimp	UP	macaque_down	UP_FBXO4_L2/L3	macaque_DOWN_FBXO4_L2/L3	rm	-1.57855772738231	macaque_down_FBXO4_L2/L3	up_FBXO4_L2/L3	Exc	chimp_up_FBXO4_Exc	chimp_up_fbxo4_exc
55.0993562572867	-0.723012858254083	0.209799318799228	-3.44621165784614	0.0005685048971428	0.0023504545267921	L2/L3	Human	DOWN	human_down	chimp_up	MRPS30_L2/L3	DOWN_MRPS30_L2/L3	human_DOWN_MRPS30_L2/L3	chimp_UP_MRPS30_L2/L3	hg	pt	0.723012858254083	human_down_MRPS30_L2/L3	chimp_up_MRPS30_L2/L3	1.50198967624	0.209775508316782	7.15998587390786	8.06853747959988e-13	5.083839792856e-12	Chimp	UP	macaque_down	UP_MRPS30_L2/L3	macaque_DOWN_MRPS30_L2/L3	rm	-1.50198967624	macaque_down_MRPS30_L2/L3	up_MRPS30_L2/L3	Exc	chimp_up_MRPS30_Exc	chimp_up_mrps30_exc
37.4533475395333	-0.554661500378993	0.229736143659366	-2.4143414768962	0.015763680829636	0.0428902425938878	L2/L3	Human	DOWN	human_down	chimp_up	AC093297.2_L2/L3	DOWN_AC093297.2_L2/L3	human_DOWN_AC093297.2_L2/L3	chimp_UP_AC093297.2_L2/L3	hg	pt	0.554661500378993	human_down_AC093297.2_L2/L3	chimp_up_AC093297.2_L2/L3	7.4173492793302	1.4002190111213	5.29727794039185	1.17541713255383e-07	4.46347662443098e-07	Chimp	UP	macaque_down	UP_AC093297.2_L2/L3	macaque_DOWN_AC093297.2_L2/L3	rm	-7.4173492793302	macaque_down_AC093297.2_L2/L3	up_AC093297.2_L2/L3	Exc	chimp_up_AC093297.2_Exc	chimp_up_ac093297.2_exc
17.2495213836555	1.08391254036661	0.42102185054377	2.57448049066024	0.010039074803404	0.029216298835532	L2/L3	Human	UP	human_up	chimp_down	DDX4_L2/L3	UP_DDX4_L2/L3	human_UP_DDX4_L2/L3	chimp_DOWN_DDX4_L2/L3	hg	pt	-1.08391254036661	human_up_DDX4_L2/L3	chimp_down_DDX4_L2/L3	-1.96443946280206	0.346984460332694	-5.66146236323818	1.50088427531267e-08	6.33635805638555e-08	Chimp	DOWN	macaque_up	DOWN_DDX4_L2/L3	macaque_UP_DDX4_L2/L3	rm	1.96443946280206	macaque_up_DDX4_L2/L3	down_DDX4_L2/L3	Exc	chimp_down_DDX4_Exc	chimp_down_ddx4_exc
49.0298613506573	1.8982237932636	0.229658910165337	8.26540451618892	1.39221839276295e-16	2.56094251354259e-15	L2/L3	Human	UP	human_up	chimp_down	ANKRD55_L2/L3	UP_ANKRD55_L2/L3	human_UP_ANKRD55_L2/L3	chimp_DOWN_ANKRD55_L2/L3	hg	pt	-1.8982237932636	human_up_ANKRD55_L2/L3	chimp_down_ANKRD55_L2/L3	-0.688342938709263	0.240728870281576	-2.85941166052962	0.0042442761159776	0.0081724344050765	Chimp	DOWN	macaque_up	DOWN_ANKRD55_L2/L3	macaque_UP_ANKRD55_L2/L3	rm	0.688342938709263	macaque_up_ANKRD55_L2/L3	down_ANKRD55_L2/L3	Exc	chimp_down_ANKRD55_Exc	chimp_down_ankrd55_exc
9.61643579336403	-3.80798631971722	0.884292941115437	-4.30624982137013	1.66045525695558e-05	9.36353673626118e-05	L2/L3	Human	DOWN	human_down	chimp_up	LINC02108_L2/L3	DOWN_LINC02108_L2/L3	human_DOWN_LINC02108_L2/L3	chimp_UP_LINC02108_L2/L3	hg	pt	3.80798631971722	human_down_LINC02108_L2/L3	chimp_up_LINC02108_L2/L3	5.17326451637942	1.06270686254758	4.86800706638683	1.12729300330484e-06	3.78719605733251e-06	Chimp	UP	macaque_down	UP_LINC02108_L2/L3	macaque_DOWN_LINC02108_L2/L3	rm	-5.17326451637942	macaque_down_LINC02108_L2/L3	up_LINC02108_L2/L3	Exc	chimp_up_LINC02108_Exc	chimp_up_linc02108_exc
65.9371961740051	-1.08088725154588	0.209588313137754	-5.15719238045232	2.50680211928798e-07	1.88627851460591e-06	L2/L3	Human	DOWN	human_down	chimp_up	PART1_L2/L3	DOWN_PART1_L2/L3	human_DOWN_PART1_L2/L3	chimp_UP_PART1_L2/L3	hg	pt	1.08088725154588	human_down_PART1_L2/L3	chimp_up_PART1_L2/L3	3.75923598954235	0.320162690321371	11.7416429308765	7.79571449735751e-32	1.41522201644336e-30	Chimp	UP	macaque_down	UP_PART1_L2/L3	macaque_DOWN_PART1_L2/L3	rm	-3.75923598954235	macaque_down_PART1_L2/L3	up_PART1_L2/L3	Exc	chimp_up_PART1_Exc	chimp_up_part1_exc
21.6334550890103	-1.19215797408782	0.382473330995285	-3.11697019759665	0.0018272004256296	0.0066448322458352	L2/L3	Human	DOWN	human_down	chimp_up	HTR1A_L2/L3	DOWN_HTR1A_L2/L3	human_DOWN_HTR1A_L2/L3	chimp_UP_HTR1A_L2/L3	hg	pt	1.19215797408782	human_down_HTR1A_L2/L3	chimp_up_HTR1A_L2/L3	0.64676896228592	0.298905400098938	2.16379149413773	0.0304803552397916	0.049139651504611	Chimp	UP	macaque_down	UP_HTR1A_L2/L3	macaque_DOWN_HTR1A_L2/L3	rm	-0.64676896228592	macaque_down_HTR1A_L2/L3	up_HTR1A_L2/L3	Exc	chimp_up_HTR1A_Exc	chimp_up_htr1a_exc
119.718823406386	-0.658005612790272	0.183709250646083	-3.58177724026494	0.0003412647263063	0.0014881768221534	L2/L3	Human	DOWN	human_down	chimp_up	AC093523.1_L2/L3	DOWN_AC093523.1_L2/L3	human_DOWN_AC093523.1_L2/L3	chimp_UP_AC093523.1_L2/L3	hg	pt	0.658005612790272	human_down_AC093523.1_L2/L3	chimp_up_AC093523.1_L2/L3	1.27250380110851	0.180235043172105	7.0602463245364	1.66207707537765e-12	1.01922483068437e-11	Chimp	UP	macaque_down	UP_AC093523.1_L2/L3	macaque_DOWN_AC093523.1_L2/L3	rm	-1.27250380110851	macaque_down_AC093523.1_L2/L3	up_AC093523.1_L2/L3	Exc	chimp_up_AC093523.1_Exc	chimp_up_ac093523.1_exc
31.4204639660872	0.688532649003906	0.290338571903981	2.37148183408304	0.0177169175889093	0.04742991197216	L2/L3	Human	UP	human_up	chimp_down	TAF9_L2/L3	UP_TAF9_L2/L3	human_UP_TAF9_L2/L3	chimp_DOWN_TAF9_L2/L3	hg	pt	-0.688532649003906	human_up_TAF9_L2/L3	chimp_down_TAF9_L2/L3	-0.664890469866809	0.263938180516151	-2.51911439476684	0.0117650426556457	0.0206945285764868	Chimp	DOWN	macaque_up	DOWN_TAF9_L2/L3	macaque_UP_TAF9_L2/L3	rm	0.664890469866809	macaque_up_TAF9_L2/L3	down_TAF9_L2/L3	Exc	chimp_down_TAF9_Exc	chimp_down_taf9_exc
17.1791033701144	2.22658384656406	0.393244919000718	5.66207912418062	1.49549833385626e-08	1.32107359849327e-07	L2/L3	Human	UP	human_up	chimp_down	OCLN_L2/L3	UP_OCLN_L2/L3	human_UP_OCLN_L2/L3	chimp_DOWN_OCLN_L2/L3	hg	pt	-2.22658384656406	human_up_OCLN_L2/L3	chimp_down_OCLN_L2/L3	-1.57507547670051	0.388188512230501	-4.05750151556586	4.96004954918941e-05	0.0001313787543665	Chimp	DOWN	macaque_up	DOWN_OCLN_L2/L3	macaque_UP_OCLN_L2/L3	rm	1.57507547670051	macaque_up_OCLN_L2/L3	down_OCLN_L2/L3	Exc	chimp_down_OCLN_Exc	chimp_down_ocln_exc
10.6224432745219	-2.45314689396018	0.634399632138146	-3.86687943952966	0.0001102368899756	0.0005336368339705	L2/L3	Human	DOWN	human_down	chimp_up	LINC02056_L2/L3	DOWN_LINC02056_L2/L3	human_DOWN_LINC02056_L2/L3	chimp_UP_LINC02056_L2/L3	hg	pt	2.45314689396018	human_down_LINC02056_L2/L3	chimp_up_LINC02056_L2/L3	2.71748172674537	0.559632836875369	4.85582965774141	1.19883727773241e-06	4.01397462453011e-06	Chimp	UP	macaque_down	UP_LINC02056_L2/L3	macaque_DOWN_LINC02056_L2/L3	rm	-2.71748172674537	macaque_down_LINC02056_L2/L3	up_LINC02056_L2/L3	Exc	chimp_up_LINC02056_Exc	chimp_up_linc02056_exc
20.5688632238179	-1.7499576277825	0.41939207028096	-4.17260542530089	3.01136184731809e-05	0.000161686966879	L2/L3	Human	DOWN	human_down	chimp_up	AC063979.1_L2/L3	DOWN_AC063979.1_L2/L3	human_DOWN_AC063979.1_L2/L3	chimp_UP_AC063979.1_L2/L3	hg	pt	1.7499576277825	human_down_AC063979.1_L2/L3	chimp_up_AC063979.1_L2/L3	1.57141809086886	0.346135367962179	4.53989460863346	5.62823535192856e-06	1.72015153030605e-05	Chimp	UP	macaque_down	UP_AC063979.1_L2/L3	macaque_DOWN_AC063979.1_L2/L3	rm	-1.57141809086886	macaque_down_AC063979.1_L2/L3	up_AC063979.1_L2/L3	Exc	chimp_up_AC063979.1_Exc	chimp_up_ac063979.1_exc
3.96037590600724	2.9919798307623	1.11363573714386	2.68667727782856	0.0072166641199325	0.0220900451071914	L2/L3	Human	UP	human_up	chimp_down	AC116345.1_L2/L3	UP_AC116345.1_L2/L3	human_UP_AC116345.1_L2/L3	chimp_DOWN_AC116345.1_L2/L3	hg	pt	-2.9919798307623	human_up_AC116345.1_L2/L3	chimp_down_AC116345.1_L2/L3	-4.01884645687326	0.9964133875901	-4.03331238512675	5.49960920541653e-05	0.0001447214451537	Chimp	DOWN	macaque_up	DOWN_AC116345.1_L2/L3	macaque_UP_AC116345.1_L2/L3	rm	4.01884645687326	macaque_up_AC116345.1_L2/L3	down_AC116345.1_L2/L3	Exc	chimp_down_AC116345.1_Exc	chimp_down_ac116345.1_exc
133.287011204362	-1.45735450458261	0.151425911064139	-9.62420826357338	6.31916774499781e-22	1.60253219387851e-20	L2/L3	Human	DOWN	human_down	chimp_up	ARHGEF28_L2/L3	DOWN_ARHGEF28_L2/L3	human_DOWN_ARHGEF28_L2/L3	chimp_UP_ARHGEF28_L2/L3	hg	pt	1.45735450458261	human_down_ARHGEF28_L2/L3	chimp_up_ARHGEF28_L2/L3	1.78511819046323	0.137709443170275	12.9629323114461	1.98511370809018e-38	4.58944426246727e-37	Chimp	UP	macaque_down	UP_ARHGEF28_L2/L3	macaque_DOWN_ARHGEF28_L2/L3	rm	-1.78511819046323	macaque_down_ARHGEF28_L2/L3	up_ARHGEF28_L2/L3	Exc	chimp_up_ARHGEF28_Exc	chimp_up_arhgef28_exc
56.0076175500123	-0.709465831217895	0.218833495091794	-3.24203491298393	0.0011867948248254	0.0045184515694262	L2/L3	Human	DOWN	human_down	chimp_up	HEXB_L2/L3	DOWN_HEXB_L2/L3	human_DOWN_HEXB_L2/L3	chimp_UP_HEXB_L2/L3	hg	pt	0.709465831217895	human_down_HEXB_L2/L3	chimp_up_HEXB_L2/L3	1.07889932898375	0.203394269848143	5.30447258808852	1.12999221335375e-07	4.30332231945997e-07	Chimp	UP	macaque_down	UP_HEXB_L2/L3	macaque_DOWN_HEXB_L2/L3	rm	-1.07889932898375	macaque_down_HEXB_L2/L3	up_HEXB_L2/L3	Exc	chimp_up_HEXB_Exc	chimp_up_hexb_exc
35.1427478215195	-4.26107060577286	0.628848109014553	-6.77599335147916	1.23554360570032e-11	1.52019570556983e-10	L2/L3	Human	DOWN	human_down	chimp_up	AC116337.3_L2/L3	DOWN_AC116337.3_L2/L3	human_DOWN_AC116337.3_L2/L3	chimp_UP_AC116337.3_L2/L3	hg	pt	4.26107060577286	human_down_AC116337.3_L2/L3	chimp_up_AC116337.3_L2/L3	1.27069489933924	0.273060946145929	4.65352119105364	3.26314050394288e-06	1.03047452374115e-05	Chimp	UP	macaque_down	UP_AC116337.3_L2/L3	macaque_DOWN_AC116337.3_L2/L3	rm	-1.27069489933924	macaque_down_AC116337.3_L2/L3	up_AC116337.3_L2/L3	Exc	chimp_up_AC116337.3_Exc	chimp_up_ac116337.3_exc
110.837442888047	-2.14066137313108	0.204100884021475	-10.4882513537072	9.7821998002869e-26	3.05079754622564e-24	L2/L3	Human	DOWN	human_down	chimp_up	GCNT4_L2/L3	DOWN_GCNT4_L2/L3	human_DOWN_GCNT4_L2/L3	chimp_UP_GCNT4_L2/L3	hg	pt	2.14066137313108	human_down_GCNT4_L2/L3	chimp_up_GCNT4_L2/L3	2.13677292178686	0.176531490695238	12.1042025610929	1.00339727356578e-33	1.94922391301663e-32	Chimp	UP	macaque_down	UP_GCNT4_L2/L3	macaque_DOWN_GCNT4_L2/L3	rm	-2.13677292178686	macaque_down_GCNT4_L2/L3	up_GCNT4_L2/L3	Exc	chimp_up_GCNT4_Exc	chimp_up_gcnt4_exc
84.5685586852126	-0.600586085818249	0.17514671902212	-3.42904559772198	0.0006057077567956	0.0024925503366397	L2/L3	Human	DOWN	human_down	chimp_up	ANKDD1B_L2/L3	DOWN_ANKDD1B_L2/L3	human_DOWN_ANKDD1B_L2/L3	chimp_UP_ANKDD1B_L2/L3	hg	pt	0.600586085818249	human_down_ANKDD1B_L2/L3	chimp_up_ANKDD1B_L2/L3	0.794341905952013	0.157756202044171	5.03524993413318	4.77225753292306e-07	1.6802294025813e-06	Chimp	UP	macaque_down	UP_ANKDD1B_L2/L3	macaque_DOWN_ANKDD1B_L2/L3	rm	-0.794341905952013	macaque_down_ANKDD1B_L2/L3	up_ANKDD1B_L2/L3	Exc	chimp_up_ANKDD1B_Exc	chimp_up_ankdd1b_exc
14.3783806410224	1.61915055353765	0.48310598144605	3.35154317214444	0.0008036250771982	0.0032120168282782	L2/L3	Human	UP	human_up	chimp_down	CRHBP_L2/L3	UP_CRHBP_L2/L3	human_UP_CRHBP_L2/L3	chimp_DOWN_CRHBP_L2/L3	hg	pt	-1.61915055353765	human_up_CRHBP_L2/L3	chimp_down_CRHBP_L2/L3	-2.25938909003889	0.423104141052352	-5.34003067050892	9.29308582823731e-08	3.58198566949974e-07	Chimp	DOWN	macaque_up	DOWN_CRHBP_L2/L3	macaque_UP_CRHBP_L2/L3	rm	2.25938909003889	macaque_up_CRHBP_L2/L3	down_CRHBP_L2/L3	Exc	chimp_down_CRHBP_Exc	chimp_down_crhbp_exc
37.172689788357	-0.63896406347285	0.268659872178965	-2.37833829924258	0.0173908625724738	0.0467220057894651	L2/L3	Human	DOWN	human_down	chimp_up	AC022414.1_L2/L3	DOWN_AC022414.1_L2/L3	human_DOWN_AC022414.1_L2/L3	chimp_UP_AC022414.1_L2/L3	hg	pt	0.63896406347285	human_down_AC022414.1_L2/L3	chimp_up_AC022414.1_L2/L3	1.15330189933613	0.256543407170143	4.49554292607975	6.93926566586085e-06	2.09266619953769e-05	Chimp	UP	macaque_down	UP_AC022414.1_L2/L3	macaque_DOWN_AC022414.1_L2/L3	rm	-1.15330189933613	macaque_down_AC022414.1_L2/L3	up_AC022414.1_L2/L3	Exc	chimp_up_AC022414.1_Exc	chimp_up_ac022414.1_exc
98.2733061384828	-0.635691487375152	0.166603293356499	-3.8155997673761	0.0001358525515967	0.0006466746161414	L2/L3	Human	DOWN	human_down	chimp_up	CMYA5_L2/L3	DOWN_CMYA5_L2/L3	human_DOWN_CMYA5_L2/L3	chimp_UP_CMYA5_L2/L3	hg	pt	0.635691487375152	human_down_CMYA5_L2/L3	chimp_up_CMYA5_L2/L3	0.837615825590053	0.15093435662914	5.54953719151002	2.86426816620646e-08	1.16805296851492e-07	Chimp	UP	macaque_down	UP_CMYA5_L2/L3	macaque_DOWN_CMYA5_L2/L3	rm	-0.837615825590053	macaque_down_CMYA5_L2/L3	up_CMYA5_L2/L3	Exc	chimp_up_CMYA5_Exc	chimp_up_cmya5_exc
459.848585455536	0.576588700032495	0.0842219853004217	6.8460592323464	7.59120578648088e-12	9.51584045765993e-11	L2/L3	Human	UP	human_up	chimp_down	SERINC5_L2/L3	UP_SERINC5_L2/L3	human_UP_SERINC5_L2/L3	chimp_DOWN_SERINC5_L2/L3	hg	pt	-0.576588700032495	human_up_SERINC5_L2/L3	chimp_down_SERINC5_L2/L3	-0.745328695457416	0.0763267867876324	-9.76496885072836	1.59160910961302e-22	1.92381312052414e-21	Chimp	DOWN	macaque_up	DOWN_SERINC5_L2/L3	macaque_UP_SERINC5_L2/L3	rm	0.745328695457416	macaque_up_SERINC5_L2/L3	down_SERINC5_L2/L3	Exc	chimp_down_SERINC5_Exc	chimp_down_serinc5_exc
131.758265719378	-0.930016949292487	0.168165494509546	-5.53036728494676	3.19560989293666e-08	2.70550152930297e-07	L2/L3	Human	DOWN	human_down	chimp_up	EDIL3-DT_L2/L3	DOWN_EDIL3-DT_L2/L3	human_DOWN_EDIL3-DT_L2/L3	chimp_UP_EDIL3-DT_L2/L3	hg	pt	0.930016949292487	human_down_EDIL3-DT_L2/L3	chimp_up_EDIL3-DT_L2/L3	2.59179591769828	0.192819548810406	13.4415619872999	3.45074922267745e-41	8.73164102672397e-40	Chimp	UP	macaque_down	UP_EDIL3-DT_L2/L3	macaque_DOWN_EDIL3-DT_L2/L3	rm	-2.59179591769828	macaque_down_EDIL3-DT_L2/L3	up_EDIL3-DT_L2/L3	Exc	chimp_up_EDIL3-DT_Exc	chimp_up_edil3-dt_exc
9.99426033406322	1.72844825737161	0.575467984821935	3.00355241813572	0.0026684757626086	0.009318897171613	L2/L3	Human	UP	human_up	chimp_down	RPL5P17_L2/L3	UP_RPL5P17_L2/L3	human_UP_RPL5P17_L2/L3	chimp_DOWN_RPL5P17_L2/L3	hg	pt	-1.72844825737161	human_up_RPL5P17_L2/L3	chimp_down_RPL5P17_L2/L3	-2.65552571919079	0.484729794783566	-5.47836288952795	4.2927903710527e-08	1.72260860748168e-07	Chimp	DOWN	macaque_up	DOWN_RPL5P17_L2/L3	macaque_UP_RPL5P17_L2/L3	rm	2.65552571919079	macaque_up_RPL5P17_L2/L3	down_RPL5P17_L2/L3	Exc	chimp_down_RPL5P17_Exc	chimp_down_rpl5p17_exc
21.340702090899	3.36450154065594	0.3990852771105	8.43053285507289	3.44094757969035e-17	6.58451822755891e-16	L2/L3	Human	UP	human_up	chimp_down	AC018754.1_L2/L3	UP_AC018754.1_L2/L3	human_UP_AC018754.1_L2/L3	chimp_DOWN_AC018754.1_L2/L3	hg	pt	-3.36450154065594	human_up_AC018754.1_L2/L3	chimp_down_AC018754.1_L2/L3	-2.12742630896243	0.413288226353239	-5.14756088682796	2.63895360301042e-07	9.62100001244362e-07	Chimp	DOWN	macaque_up	DOWN_AC018754.1_L2/L3	macaque_UP_AC018754.1_L2/L3	rm	2.12742630896243	macaque_up_AC018754.1_L2/L3	down_AC018754.1_L2/L3	Exc	chimp_down_AC018754.1_Exc	chimp_down_ac018754.1_exc
25.6610080708738	1.57046846129356	0.314884779478237	4.98743846525648	6.11850982626315e-07	4.352237966679e-06	L2/L3	Human	UP	human_up	chimp_down	LINC02060_L2/L3	UP_LINC02060_L2/L3	human_UP_LINC02060_L2/L3	chimp_DOWN_LINC02060_L2/L3	hg	pt	-1.57046846129356	human_up_LINC02060_L2/L3	chimp_down_LINC02060_L2/L3	-0.966409635096827	0.308704997430792	-3.13052798995741	0.0017449237004075	0.0036047843060247	Chimp	DOWN	macaque_up	DOWN_LINC02060_L2/L3	macaque_UP_LINC02060_L2/L3	rm	0.966409635096827	macaque_up_LINC02060_L2/L3	down_LINC02060_L2/L3	Exc	chimp_down_LINC02060_Exc	chimp_down_linc02060_exc
109.494461570691	1.0299008064085	0.187446409388133	5.49437468431819	3.92097232157309e-08	3.2804573224668e-07	L2/L3	Human	UP	human_up	chimp_down	AC091826.2_L2/L3	UP_AC091826.2_L2/L3	human_UP_AC091826.2_L2/L3	chimp_DOWN_AC091826.2_L2/L3	hg	pt	-1.0299008064085	human_up_AC091826.2_L2/L3	chimp_down_AC091826.2_L2/L3	-0.734028170574455	0.18039106899401	-4.06909374542719	4.71963561284653e-05	0.0001254849241135	Chimp	DOWN	macaque_up	DOWN_AC091826.2_L2/L3	macaque_UP_AC091826.2_L2/L3	rm	0.734028170574455	macaque_up_AC091826.2_L2/L3	down_AC091826.2_L2/L3	Exc	chimp_down_AC091826.2_Exc	chimp_down_ac091826.2_exc
407.152635888841	-0.664825450106374	0.0815040760198528	-8.15695953591861	3.43563425244857e-16	6.14140571614526e-15	L2/L3	Human	DOWN	human_down	chimp_up	AC124854.1_L2/L3	DOWN_AC124854.1_L2/L3	human_DOWN_AC124854.1_L2/L3	chimp_UP_AC124854.1_L2/L3	hg	pt	0.664825450106374	human_down_AC124854.1_L2/L3	chimp_up_AC124854.1_L2/L3	1.20453535698321	0.0781680741363206	15.4095565266526	1.41177339481371e-53	5.15329718817451e-52	Chimp	UP	macaque_down	UP_AC124854.1_L2/L3	macaque_DOWN_AC124854.1_L2/L3	rm	-1.20453535698321	macaque_down_AC124854.1_L2/L3	up_AC124854.1_L2/L3	Exc	chimp_up_AC124854.1_Exc	chimp_up_ac124854.1_exc
35.5686517187427	5.00221867326613	0.393461393099601	12.7133659388022	4.98419736615771e-37	2.49629948723712e-35	L2/L3	Human	UP	human_up	chimp_down	MTCYBP35_L2/L3	UP_MTCYBP35_L2/L3	human_UP_MTCYBP35_L2/L3	chimp_DOWN_MTCYBP35_L2/L3	hg	pt	-5.00221867326613	human_up_MTCYBP35_L2/L3	chimp_down_MTCYBP35_L2/L3	-2.2517904358251	0.443524796832834	-5.07703391536372	3.83372461284725e-07	1.36592914606617e-06	Chimp	DOWN	macaque_up	DOWN_MTCYBP35_L2/L3	macaque_UP_MTCYBP35_L2/L3	rm	2.2517904358251	macaque_up_MTCYBP35_L2/L3	down_MTCYBP35_L2/L3	Exc	chimp_down_MTCYBP35_Exc	chimp_down_mtcybp35_exc
176.155742261691	-1.17737715458708	0.130476204152501	-9.0236925747085	1.81853826533004e-19	4.02660632827911e-18	L2/L3	Human	DOWN	human_down	chimp_up	LIX1-AS1_L2/L3	DOWN_LIX1-AS1_L2/L3	human_DOWN_LIX1-AS1_L2/L3	chimp_UP_LIX1-AS1_L2/L3	hg	pt	1.17737715458708	human_down_LIX1-AS1_L2/L3	chimp_up_LIX1-AS1_L2/L3	1.80483911503904	0.126742423359911	14.2402130809336	5.15695744749505e-46	1.5194219742706e-44	Chimp	UP	macaque_down	UP_LIX1-AS1_L2/L3	macaque_DOWN_LIX1-AS1_L2/L3	rm	-1.80483911503904	macaque_down_LIX1-AS1_L2/L3	up_LIX1-AS1_L2/L3	Exc	chimp_up_LIX1-AS1_Exc	chimp_up_lix1-as1_exc
43.185578100489	-1.67821497983556	0.28440295157298	-5.90083531325419	3.61665777595772e-09	3.43200062667167e-08	L2/L3	Human	DOWN	human_down	chimp_up	LINC01340_L2/L3	DOWN_LINC01340_L2/L3	human_DOWN_LINC01340_L2/L3	chimp_UP_LINC01340_L2/L3	hg	pt	1.67821497983556	human_down_LINC01340_L2/L3	chimp_up_LINC01340_L2/L3	1.04412043911804	0.211716793582141	4.93168454637938	8.15234964100403e-07	2.79515831477232e-06	Chimp	UP	macaque_down	UP_LINC01340_L2/L3	macaque_DOWN_LINC01340_L2/L3	rm	-1.04412043911804	macaque_down_LINC01340_L2/L3	up_LINC01340_L2/L3	Exc	chimp_up_LINC01340_Exc	chimp_up_linc01340_exc
26.3934879103415	-1.61978965978299	0.341703111365159	-4.74034214471056	2.13357623313333e-06	1.40367865463502e-05	L2/L3	Human	DOWN	human_down	chimp_up	LINC02234_L2/L3	DOWN_LINC02234_L2/L3	human_DOWN_LINC02234_L2/L3	chimp_UP_LINC02234_L2/L3	hg	pt	1.61978965978299	human_down_LINC02234_L2/L3	chimp_up_LINC02234_L2/L3	1.61820585095344	0.28632905795514	5.65156000061641	1.58998166432121e-08	6.68881096907175e-08	Chimp	UP	macaque_down	UP_LINC02234_L2/L3	macaque_DOWN_LINC02234_L2/L3	rm	-1.61820585095344	macaque_down_LINC02234_L2/L3	up_LINC02234_L2/L3	Exc	chimp_up_LINC02234_Exc	chimp_up_linc02234_exc
5.60957350011277	-4.3149512160671	1.47387260042034	-2.92762835460574	0.0034155804679713	0.0115518178356079	L2/L3	Human	DOWN	human_down	chimp_up	LINC02113_L2/L3	DOWN_LINC02113_L2/L3	human_DOWN_LINC02113_L2/L3	chimp_UP_LINC02113_L2/L3	hg	pt	4.3149512160671	human_down_LINC02113_L2/L3	chimp_up_LINC02113_L2/L3	2.20182807637046	0.705404444606777	3.12136972371623	0.0018001187538855	0.0037114116960138	Chimp	UP	macaque_down	UP_LINC02113_L2/L3	macaque_DOWN_LINC02113_L2/L3	rm	-2.20182807637046	macaque_down_LINC02113_L2/L3	up_LINC02113_L2/L3	Exc	chimp_up_LINC02113_Exc	chimp_up_linc02113_exc
9.05452741878398	-2.57950471459565	0.675420200677107	-3.81911099491799	0.0001339334914702	0.000637954002807	L2/L3	Human	DOWN	human_down	chimp_up	MTND3P19_L2/L3	DOWN_MTND3P19_L2/L3	human_DOWN_MTND3P19_L2/L3	chimp_UP_MTND3P19_L2/L3	hg	pt	2.57950471459565	human_down_MTND3P19_L2/L3	chimp_up_MTND3P19_L2/L3	4.35800441308471	0.895948058644556	4.86412618570518	1.14963556242568e-06	3.85790697817523e-06	Chimp	UP	macaque_down	UP_MTND3P19_L2/L3	macaque_DOWN_MTND3P19_L2/L3	rm	-4.35800441308471	macaque_down_MTND3P19_L2/L3	up_MTND3P19_L2/L3	Exc	chimp_up_MTND3P19_Exc	chimp_up_mtnd3p19_exc
608.048417738626	-1.26054746125627	0.0861316981438414	-14.6351167853574	1.67687510567395e-48	1.35549459369313e-46	L2/L3	Human	DOWN	human_down	chimp_up	PAM_L2/L3	DOWN_PAM_L2/L3	human_DOWN_PAM_L2/L3	chimp_UP_PAM_L2/L3	hg	pt	1.26054746125627	human_down_PAM_L2/L3	chimp_up_PAM_L2/L3	0.799359935684668	0.0738810487263654	10.8195531799402	2.78129995112072e-27	4.20120821514027e-26	Chimp	UP	macaque_down	UP_PAM_L2/L3	macaque_DOWN_PAM_L2/L3	rm	-0.799359935684668	macaque_down_PAM_L2/L3	up_PAM_L2/L3	Exc	chimp_up_PAM_Exc	chimp_up_pam_exc
37.189481318074	-1.17634548060527	0.267263747767008	-4.40144048878179	1.0753456385249e-05	6.26321180244955e-05	L2/L3	Human	DOWN	human_down	chimp_up	GIN1_L2/L3	DOWN_GIN1_L2/L3	human_DOWN_GIN1_L2/L3	chimp_UP_GIN1_L2/L3	hg	pt	1.17634548060527	human_down_GIN1_L2/L3	chimp_up_GIN1_L2/L3	1.45851537548983	0.240026627257849	6.07647323195945	1.22854500780812e-09	5.82990221105205e-09	Chimp	UP	macaque_down	UP_GIN1_L2/L3	macaque_DOWN_GIN1_L2/L3	rm	-1.45851537548983	macaque_down_GIN1_L2/L3	up_GIN1_L2/L3	Exc	chimp_up_GIN1_Exc	chimp_up_gin1_exc
119.490646476053	-2.02050580506977	0.247523210604247	-8.16289430044706	3.27090716658477e-16	5.87081109156729e-15	L2/L3	Human	DOWN	human_down	chimp_up	LINC02163_L2/L3	DOWN_LINC02163_L2/L3	human_DOWN_LINC02163_L2/L3	chimp_UP_LINC02163_L2/L3	hg	pt	2.02050580506977	human_down_LINC02163_L2/L3	chimp_up_LINC02163_L2/L3	1.22921287376347	0.212071054795552	5.79623124404457	6.78217315965317e-09	2.98210439833044e-08	Chimp	UP	macaque_down	UP_LINC02163_L2/L3	macaque_DOWN_LINC02163_L2/L3	rm	-1.22921287376347	macaque_down_LINC02163_L2/L3	up_LINC02163_L2/L3	Exc	chimp_up_LINC02163_Exc	chimp_up_linc02163_exc
96.2511003986513	-2.71678457226819	0.530962257577869	-5.11671881286167	3.1089656956202e-07	2.30701413262239e-06	L2/L3	Human	DOWN	human_down	chimp_up	AC099520.1_L2/L3	DOWN_AC099520.1_L2/L3	human_DOWN_AC099520.1_L2/L3	chimp_UP_AC099520.1_L2/L3	hg	pt	2.71678457226819	human_down_AC099520.1_L2/L3	chimp_up_AC099520.1_L2/L3	2.02203958173897	0.505408642183436	4.00080135749851	6.31283353813164e-05	0.0001647210730321	Chimp	UP	macaque_down	UP_AC099520.1_L2/L3	macaque_DOWN_AC099520.1_L2/L3	rm	-2.02203958173897	macaque_down_AC099520.1_L2/L3	up_AC099520.1_L2/L3	Exc	chimp_up_AC099520.1_Exc	chimp_up_ac099520.1_exc
608.692319747195	0.821956145572551	0.0725285135875337	11.3328690319917	9.0200858923044e-30	3.49778886268248e-28	L2/L3	Human	UP	human_up	chimp_down	MAN2A1_L2/L3	UP_MAN2A1_L2/L3	human_UP_MAN2A1_L2/L3	chimp_DOWN_MAN2A1_L2/L3	hg	pt	-0.821956145572551	human_up_MAN2A1_L2/L3	chimp_down_MAN2A1_L2/L3	-0.502522367987992	0.0692874404511504	-7.25271946424813	4.08485596722985e-13	2.63757371515722e-12	Chimp	DOWN	macaque_up	DOWN_MAN2A1_L2/L3	macaque_UP_MAN2A1_L2/L3	rm	0.502522367987992	macaque_up_MAN2A1_L2/L3	down_MAN2A1_L2/L3	Exc	chimp_down_MAN2A1_Exc	chimp_down_man2a1_exc
938.890225744758	2.20204515094392	0.0960221122382764	22.9326881029195	2.19357313702682e-116	7.30758978239526e-114	L2/L3	Human	UP	human_up	chimp_down	NREP_L2/L3	UP_NREP_L2/L3	human_UP_NREP_L2/L3	chimp_DOWN_NREP_L2/L3	hg	pt	-2.20204515094392	human_up_NREP_L2/L3	chimp_down_NREP_L2/L3	-0.734451410009606	0.0983077659435799	-7.47093988923639	7.96240241634915e-14	5.4537880458649e-13	Chimp	DOWN	macaque_up	DOWN_NREP_L2/L3	macaque_UP_NREP_L2/L3	rm	0.734451410009606	macaque_up_NREP_L2/L3	down_NREP_L2/L3	Exc	chimp_down_NREP_Exc	chimp_down_nrep_exc
19.0087634129649	2.77198540369712	0.412768183536896	6.71559852298874	1.87295825333251e-11	2.26766151519945e-10	L2/L3	Human	UP	human_up	chimp_down	NREP-AS1_L2/L3	UP_NREP-AS1_L2/L3	human_UP_NREP-AS1_L2/L3	chimp_DOWN_NREP-AS1_L2/L3	hg	pt	-2.77198540369712	human_up_NREP-AS1_L2/L3	chimp_down_NREP-AS1_L2/L3	-2.73543073503655	0.388467052689179	-7.04160292642689	1.90040754161435e-12	1.15881591614018e-11	Chimp	DOWN	macaque_up	DOWN_NREP-AS1_L2/L3	macaque_UP_NREP-AS1_L2/L3	rm	2.73543073503655	macaque_up_NREP-AS1_L2/L3	down_NREP-AS1_L2/L3	Exc	chimp_down_NREP-AS1_Exc	chimp_down_nrep-as1_exc
17.0246273272828	-1.07411613987095	0.396173033385874	-2.71122981463698	0.0067034147521555	0.0207121950752731	L2/L3	Human	DOWN	human_down	chimp_up	AC008575.1_L2/L3	DOWN_AC008575.1_L2/L3	human_DOWN_AC008575.1_L2/L3	chimp_UP_AC008575.1_L2/L3	hg	pt	1.07411613987095	human_down_AC008575.1_L2/L3	chimp_up_AC008575.1_L2/L3	1.38421873130979	0.359686510758501	3.84840323422408	0.0001188902416542	0.0002974252518965	Chimp	UP	macaque_down	UP_AC008575.1_L2/L3	macaque_DOWN_AC008575.1_L2/L3	rm	-1.38421873130979	macaque_down_AC008575.1_L2/L3	up_AC008575.1_L2/L3	Exc	chimp_up_AC008575.1_Exc	chimp_up_ac008575.1_exc
165.151157624005	0.787867125457332	0.145998924965645	5.39638990932789	6.79950998377697e-08	5.49433392184139e-07	L2/L3	Human	UP	human_up	chimp_down	MCC_L2/L3	UP_MCC_L2/L3	human_UP_MCC_L2/L3	chimp_DOWN_MCC_L2/L3	hg	pt	-0.787867125457332	human_up_MCC_L2/L3	chimp_down_MCC_L2/L3	-1.56069553716277	0.12505928159811	-12.4796457905317	9.6414598991357e-36	2.01238036914009e-34	Chimp	DOWN	macaque_up	DOWN_MCC_L2/L3	macaque_UP_MCC_L2/L3	rm	1.56069553716277	macaque_up_MCC_L2/L3	down_MCC_L2/L3	Exc	chimp_down_MCC_Exc	chimp_down_mcc_exc
128.259293666936	0.989951712375788	0.143097935441924	6.91800136262311	4.58059889448805e-12	5.85204113266176e-11	L2/L3	Human	UP	human_up	chimp_down	TRIM36_L2/L3	UP_TRIM36_L2/L3	human_UP_TRIM36_L2/L3	chimp_DOWN_TRIM36_L2/L3	hg	pt	-0.989951712375788	human_up_TRIM36_L2/L3	chimp_down_TRIM36_L2/L3	-0.523016938677534	0.137883515342679	-3.79317960800238	0.0001487304967744	0.0003667259874951	Chimp	DOWN	macaque_up	DOWN_TRIM36_L2/L3	macaque_UP_TRIM36_L2/L3	rm	0.523016938677534	macaque_up_TRIM36_L2/L3	down_TRIM36_L2/L3	Exc	chimp_down_TRIM36_Exc	chimp_down_trim36_exc
28.5147341809478	-0.684006068994125	0.275035715139547	-2.48697180526926	0.012883560914755	0.0361360956541292	L2/L3	Human	DOWN	human_down	chimp_up	TMED7_L2/L3	DOWN_TMED7_L2/L3	human_DOWN_TMED7_L2/L3	chimp_UP_TMED7_L2/L3	hg	pt	0.684006068994125	human_down_TMED7_L2/L3	chimp_up_TMED7_L2/L3	1.86795479688631	0.301016278652756	6.2054942850487	5.45252529388682e-10	2.68414690014635e-09	Chimp	UP	macaque_down	UP_TMED7_L2/L3	macaque_DOWN_TMED7_L2/L3	rm	-1.86795479688631	macaque_down_TMED7_L2/L3	up_TMED7_L2/L3	Exc	chimp_up_TMED7_Exc	chimp_up_tmed7_exc
33.4313698721128	-0.927105228701746	0.271798688629691	-3.4109996386512	0.000647251772832	0.0026432252468906	L2/L3	Human	DOWN	human_down	chimp_up	SEMA6A-AS2_L2/L3	DOWN_SEMA6A-AS2_L2/L3	human_DOWN_SEMA6A-AS2_L2/L3	chimp_UP_SEMA6A-AS2_L2/L3	hg	pt	0.927105228701746	human_down_SEMA6A-AS2_L2/L3	chimp_up_SEMA6A-AS2_L2/L3	1.67522301030511	0.270001171188572	6.20450275430517	5.48701126043342e-10	2.69945098872427e-09	Chimp	UP	macaque_down	UP_SEMA6A-AS2_L2/L3	macaque_DOWN_SEMA6A-AS2_L2/L3	rm	-1.67522301030511	macaque_down_SEMA6A-AS2_L2/L3	up_SEMA6A-AS2_L2/L3	Exc	chimp_up_SEMA6A-AS2_Exc	chimp_up_sema6a-as2_exc
89.3682761499594	1.16631178713919	0.317174673117788	3.67719079103792	0.0002358166628699	0.0010648800506309	L2/L3	Human	UP	human_up	chimp_down	LINC02208_L2/L3	UP_LINC02208_L2/L3	human_UP_LINC02208_L2/L3	chimp_DOWN_LINC02208_L2/L3	hg	pt	-1.16631178713919	human_up_LINC02208_L2/L3	chimp_down_LINC02208_L2/L3	-4.42399256902739	0.224749493317059	-19.684104750289	2.95104943932153e-86	2.52119048156516e-84	Chimp	DOWN	macaque_up	DOWN_LINC02208_L2/L3	macaque_UP_LINC02208_L2/L3	rm	4.42399256902739	macaque_up_LINC02208_L2/L3	down_LINC02208_L2/L3	Exc	chimp_down_LINC02208_Exc	chimp_down_linc02208_exc
6.27897806539738	2.6868401963868	0.739861355085106	3.63154552933466	0.0002817289407069	0.0012504455200897	L2/L3	Human	UP	human_up	chimp_down	AC093206.1_L2/L3	UP_AC093206.1_L2/L3	human_UP_AC093206.1_L2/L3	chimp_DOWN_AC093206.1_L2/L3	hg	pt	-2.6868401963868	human_up_AC093206.1_L2/L3	chimp_down_AC093206.1_L2/L3	-2.90464594227481	0.68377618611552	-4.24794838026735	2.15737085227684e-05	6.05975626147429e-05	Chimp	DOWN	macaque_up	DOWN_AC093206.1_L2/L3	macaque_UP_AC093206.1_L2/L3	rm	2.90464594227481	macaque_up_AC093206.1_L2/L3	down_AC093206.1_L2/L3	Exc	chimp_down_AC093206.1_Exc	chimp_down_ac093206.1_exc
6.52195078215412	-2.57904603627485	0.815007308302279	-3.16444528779404	0.00155378872459	0.0057504044247705	L2/L3	Human	DOWN	human_down	chimp_up	MIR1244-2_L2/L3	DOWN_MIR1244-2_L2/L3	human_DOWN_MIR1244-2_L2/L3	chimp_UP_MIR1244-2_L2/L3	hg	pt	2.57904603627485	human_down_MIR1244-2_L2/L3	chimp_up_MIR1244-2_L2/L3	2.77225907959643	0.700330817714761	3.9584993398442	7.54221495121279e-05	0.0001943526871103	Chimp	UP	macaque_down	UP_MIR1244-2_L2/L3	macaque_DOWN_MIR1244-2_L2/L3	rm	-2.77225907959643	macaque_down_MIR1244-2_L2/L3	up_MIR1244-2_L2/L3	Exc	chimp_up_MIR1244-2_Exc	chimp_up_mir1244-2_exc
36.3429006074894	1.0364547125586	0.432158518534533	2.39832068120111	0.0164704387011818	0.0446144555528996	L2/L3	Human	UP	human_up	chimp_down	LINC01170_L2/L3	UP_LINC01170_L2/L3	human_UP_LINC01170_L2/L3	chimp_DOWN_LINC01170_L2/L3	hg	pt	-1.0364547125586	human_up_LINC01170_L2/L3	chimp_down_LINC01170_L2/L3	-1.28222398474171	0.412957074651512	-3.10498127638026	0.0019029106996641	0.0039059250242221	Chimp	DOWN	macaque_up	DOWN_LINC01170_L2/L3	macaque_UP_LINC01170_L2/L3	rm	1.28222398474171	macaque_up_LINC01170_L2/L3	down_LINC01170_L2/L3	Exc	chimp_down_LINC01170_Exc	chimp_down_linc01170_exc
322.121553341726	-0.562957117766988	0.0984623920086339	-5.71748366338311	1.08113065626045e-08	9.71030218104523e-08	L2/L3	Human	DOWN	human_down	chimp_up	ZNF608_L2/L3	DOWN_ZNF608_L2/L3	human_DOWN_ZNF608_L2/L3	chimp_UP_ZNF608_L2/L3	hg	pt	0.562957117766988	human_down_ZNF608_L2/L3	chimp_up_ZNF608_L2/L3	0.547660461029573	0.0878111605754086	6.2367978903919	4.46618405844546e-10	2.21506373735135e-09	Chimp	UP	macaque_down	UP_ZNF608_L2/L3	macaque_DOWN_ZNF608_L2/L3	rm	-0.547660461029573	macaque_down_ZNF608_L2/L3	up_ZNF608_L2/L3	Exc	chimp_up_ZNF608_Exc	chimp_up_znf608_exc
94.3285003301147	-4.76948181977315	0.476734728233954	-10.0044774112461	1.45658684833496e-23	4.03349811515627e-22	L2/L3	Human	DOWN	human_down	chimp_up	LINC02240_L2/L3	DOWN_LINC02240_L2/L3	human_DOWN_LINC02240_L2/L3	chimp_UP_LINC02240_L2/L3	hg	pt	4.76948181977315	human_down_LINC02240_L2/L3	chimp_up_LINC02240_L2/L3	0.67042495770985	0.161594207906098	4.14881799537908	3.34196375721154e-05	9.09765282285226e-05	Chimp	UP	macaque_down	UP_LINC02240_L2/L3	macaque_DOWN_LINC02240_L2/L3	rm	-0.67042495770985	macaque_down_LINC02240_L2/L3	up_LINC02240_L2/L3	Exc	chimp_up_LINC02240_Exc	chimp_up_linc02240_exc
25.4233402883454	1.0718464443394	0.325809346724675	3.28979648716206	0.0010025986870441	0.0039126974320269	L2/L3	Human	UP	human_up	chimp_down	GRAMD2B_L2/L3	UP_GRAMD2B_L2/L3	human_UP_GRAMD2B_L2/L3	chimp_DOWN_GRAMD2B_L2/L3	hg	pt	-1.0718464443394	human_up_GRAMD2B_L2/L3	chimp_down_GRAMD2B_L2/L3	-1.04310420650183	0.298690684826696	-3.49225556567676	0.000478959745116	0.0010895963288512	Chimp	DOWN	macaque_up	DOWN_GRAMD2B_L2/L3	macaque_UP_GRAMD2B_L2/L3	rm	1.04310420650183	macaque_up_GRAMD2B_L2/L3	down_GRAMD2B_L2/L3	Exc	chimp_down_GRAMD2B_Exc	chimp_down_gramd2b_exc
16.0535840800497	-1.18460145910373	0.385147419560775	-3.07570919326075	0.002100025556571	0.0075286583910528	L2/L3	Human	DOWN	human_down	chimp_up	AC068658.1_L2/L3	DOWN_AC068658.1_L2/L3	human_DOWN_AC068658.1_L2/L3	chimp_UP_AC068658.1_L2/L3	hg	pt	1.18460145910373	human_down_AC068658.1_L2/L3	chimp_up_AC068658.1_L2/L3	3.25361464574623	0.533843940441666	6.09469247333671	1.09648033634024e-09	5.23971637871011e-09	Chimp	UP	macaque_down	UP_AC068658.1_L2/L3	macaque_DOWN_AC068658.1_L2/L3	rm	-3.25361464574623	macaque_down_AC068658.1_L2/L3	up_AC068658.1_L2/L3	Exc	chimp_up_AC068658.1_Exc	chimp_up_ac068658.1_exc
113.987917904004	0.736515350879571	0.148317630828147	4.96579770568852	6.84192463039668e-07	4.82932253125302e-06	L2/L3	Human	UP	human_up	chimp_down	HINT1_L2/L3	UP_HINT1_L2/L3	human_UP_HINT1_L2/L3	chimp_DOWN_HINT1_L2/L3	hg	pt	-0.736515350879571	human_up_HINT1_L2/L3	chimp_down_HINT1_L2/L3	-0.587807247947719	0.136526580602511	-4.3054418074022	1.6665279645499e-05	4.75156388994669e-05	Chimp	DOWN	macaque_up	DOWN_HINT1_L2/L3	macaque_UP_HINT1_L2/L3	rm	0.587807247947719	macaque_up_HINT1_L2/L3	down_HINT1_L2/L3	Exc	chimp_down_HINT1_Exc	chimp_down_hint1_exc
15.5384289019183	-1.42977631551753	0.407734579304411	-3.5066349240153	0.0004538113010075	0.0019284787543977	L2/L3	Human	DOWN	human_down	chimp_up	IRF1-AS1_L2/L3	DOWN_IRF1-AS1_L2/L3	human_DOWN_IRF1-AS1_L2/L3	chimp_UP_IRF1-AS1_L2/L3	hg	pt	1.42977631551753	human_down_IRF1-AS1_L2/L3	chimp_up_IRF1-AS1_L2/L3	3.45504171704941	0.562694483183913	6.14017343390259	8.24314318851454e-10	3.99356831385025e-09	Chimp	UP	macaque_down	UP_IRF1-AS1_L2/L3	macaque_DOWN_IRF1-AS1_L2/L3	rm	-3.45504171704941	macaque_down_IRF1-AS1_L2/L3	up_IRF1-AS1_L2/L3	Exc	chimp_up_IRF1-AS1_Exc	chimp_up_irf1-as1_exc
93.352672346434	-2.24224657274544	0.202926656948946	-11.0495417726689	2.20336642573079e-28	7.82640025889225e-27	L2/L3	Human	DOWN	human_down	chimp_up	AC116366.2_L2/L3	DOWN_AC116366.2_L2/L3	human_DOWN_AC116366.2_L2/L3	chimp_UP_AC116366.2_L2/L3	hg	pt	2.24224657274544	human_down_AC116366.2_L2/L3	chimp_up_AC116366.2_L2/L3	3.23832337168256	0.214152948157155	15.1215446695888	1.16771026877678e-51	4.06329079803845e-50	Chimp	UP	macaque_down	UP_AC116366.2_L2/L3	macaque_DOWN_AC116366.2_L2/L3	rm	-3.23832337168256	macaque_down_AC116366.2_L2/L3	up_AC116366.2_L2/L3	Exc	chimp_up_AC116366.2_Exc	chimp_up_ac116366.2_exc
21.8084413252113	-1.39937925476784	0.36557301672698	-3.8279063025402	0.000129237933333	0.0006174607649269	L2/L3	Human	DOWN	human_down	chimp_up	TH2LCRR_L2/L3	DOWN_TH2LCRR_L2/L3	human_DOWN_TH2LCRR_L2/L3	chimp_UP_TH2LCRR_L2/L3	hg	pt	1.39937925476784	human_down_TH2LCRR_L2/L3	chimp_up_TH2LCRR_L2/L3	1.21105172354117	0.295585496877111	4.09712836501131	4.18306967059048e-05	0.0001120940400991	Chimp	UP	macaque_down	UP_TH2LCRR_L2/L3	macaque_DOWN_TH2LCRR_L2/L3	rm	-1.21105172354117	macaque_down_TH2LCRR_L2/L3	up_TH2LCRR_L2/L3	Exc	chimp_up_TH2LCRR_Exc	chimp_up_th2lcrr_exc
57.5609494110921	1.11382175120168	0.233071893517614	4.77887631319006	1.76277587228226e-06	1.17413368990821e-05	L2/L3	Human	UP	human_up	chimp_down	UQCRQ_L2/L3	UP_UQCRQ_L2/L3	human_UP_UQCRQ_L2/L3	chimp_DOWN_UQCRQ_L2/L3	hg	pt	-1.11382175120168	human_up_UQCRQ_L2/L3	chimp_down_UQCRQ_L2/L3	-2.17960274679614	0.18721244064148	-11.642403353793	2.50845864920021e-31	4.41918849684672e-30	Chimp	DOWN	macaque_up	DOWN_UQCRQ_L2/L3	macaque_UP_UQCRQ_L2/L3	rm	2.17960274679614	macaque_up_UQCRQ_L2/L3	down_UQCRQ_L2/L3	Exc	chimp_down_UQCRQ_Exc	chimp_down_uqcrq_exc
27.1688691283435	-2.52377846507439	0.445024342357076	-5.67110206086071	1.41881838084833e-08	1.25687186703111e-07	L2/L3	Human	DOWN	human_down	chimp_up	TCF7_L2/L3	DOWN_TCF7_L2/L3	human_DOWN_TCF7_L2/L3	chimp_UP_TCF7_L2/L3	hg	pt	2.52377846507439	human_down_TCF7_L2/L3	chimp_up_TCF7_L2/L3	0.791547809074489	0.256702170796557	3.08352596558993	0.0020456325803581	0.004181433683682	Chimp	UP	macaque_down	UP_TCF7_L2/L3	macaque_DOWN_TCF7_L2/L3	rm	-0.791547809074489	macaque_down_TCF7_L2/L3	up_TCF7_L2/L3	Exc	chimp_up_TCF7_Exc	chimp_up_tcf7_exc
87.6768385317253	1.34901966869148	0.214267805320004	6.29595130578181	3.05520277849239e-10	3.25774701700835e-09	L2/L3	Human	UP	human_up	chimp_down	AC104109.4_L2/L3	UP_AC104109.4_L2/L3	human_UP_AC104109.4_L2/L3	chimp_DOWN_AC104109.4_L2/L3	hg	pt	-1.34901966869148	human_up_AC104109.4_L2/L3	chimp_down_AC104109.4_L2/L3	-2.84674577990113	0.171447472127784	-16.6041863701517	6.49954532027106e-62	2.97357317186144e-60	Chimp	DOWN	macaque_up	DOWN_AC104109.4_L2/L3	macaque_UP_AC104109.4_L2/L3	rm	2.84674577990113	macaque_up_AC104109.4_L2/L3	down_AC104109.4_L2/L3	Exc	chimp_down_AC104109.4_Exc	chimp_down_ac104109.4_exc
66.903387240495	-1.42103670819385	0.213858137720726	-6.64476331524759	3.03704708128345e-11	3.57088525006306e-10	L2/L3	Human	DOWN	human_down	chimp_up	JADE2_L2/L3	DOWN_JADE2_L2/L3	human_DOWN_JADE2_L2/L3	chimp_UP_JADE2_L2/L3	hg	pt	1.42103670819385	human_down_JADE2_L2/L3	chimp_up_JADE2_L2/L3	1.08507956333514	0.168858862096952	6.42595567600199	1.31043585402717e-10	6.88310908254554e-10	Chimp	UP	macaque_down	UP_JADE2_L2/L3	macaque_DOWN_JADE2_L2/L3	rm	-1.08507956333514	macaque_down_JADE2_L2/L3	up_JADE2_L2/L3	Exc	chimp_up_JADE2_Exc	chimp_up_jade2_exc
60.6055153269168	-1.90783737589408	0.224659462058231	-8.49213008174825	2.02883740729532e-17	3.95111143261313e-16	L2/L3	Human	DOWN	human_down	chimp_up	MTND6P4_L2/L3	DOWN_MTND6P4_L2/L3	human_DOWN_MTND6P4_L2/L3	chimp_UP_MTND6P4_L2/L3	hg	pt	1.90783737589408	human_down_MTND6P4_L2/L3	chimp_up_MTND6P4_L2/L3	5.1345021254947	0.452741486567924	11.3409136954017	8.22808593957518e-30	1.37438441804985e-28	Chimp	UP	macaque_down	UP_MTND6P4_L2/L3	macaque_DOWN_MTND6P4_L2/L3	rm	-5.1345021254947	macaque_down_MTND6P4_L2/L3	up_MTND6P4_L2/L3	Exc	chimp_up_MTND6P4_Exc	chimp_up_mtnd6p4_exc
41.2189305737183	1.01828458462241	0.234786125669698	4.33707307754187	1.44392628182445e-05	8.24613172947381e-05	L2/L3	Human	UP	human_up	chimp_down	C5orf66_L2/L3	UP_C5orf66_L2/L3	human_UP_C5orf66_L2/L3	chimp_DOWN_C5orf66_L2/L3	hg	pt	-1.01828458462241	human_up_C5orf66_L2/L3	chimp_down_C5orf66_L2/L3	-0.993076988844148	0.211031755406502	-4.7058177899872	2.52850284206994e-06	8.10399270452859e-06	Chimp	DOWN	macaque_up	DOWN_C5orf66_L2/L3	macaque_UP_C5orf66_L2/L3	rm	0.993076988844148	macaque_up_C5orf66_L2/L3	down_C5orf66_L2/L3	Exc	chimp_down_C5orf66_Exc	chimp_down_c5orf66_exc
33.4746098739254	1.71139599745107	0.364761288279386	4.69182463282738	2.70779187655957e-06	1.74942577548167e-05	L2/L3	Human	UP	human_up	chimp_down	CXCL14_L2/L3	UP_CXCL14_L2/L3	human_UP_CXCL14_L2/L3	chimp_DOWN_CXCL14_L2/L3	hg	pt	-1.71139599745107	human_up_CXCL14_L2/L3	chimp_down_CXCL14_L2/L3	-2.74798302317949	0.319337160853758	-8.60527166908063	7.61362165213292e-18	6.87157461947142e-17	Chimp	DOWN	macaque_up	DOWN_CXCL14_L2/L3	macaque_UP_CXCL14_L2/L3	rm	2.74798302317949	macaque_up_CXCL14_L2/L3	down_CXCL14_L2/L3	Exc	chimp_down_CXCL14_Exc	chimp_down_cxcl14_exc
148.564978395728	-2.20997880235393	0.152105914703789	-14.5292101668606	7.91275213659456e-48	6.2581899722052e-46	L2/L3	Human	DOWN	human_down	chimp_up	FBXL21P_L2/L3	DOWN_FBXL21P_L2/L3	human_DOWN_FBXL21P_L2/L3	chimp_UP_FBXL21P_L2/L3	hg	pt	2.20997880235393	human_down_FBXL21P_L2/L3	chimp_up_FBXL21P_L2/L3	6.96781681238065	0.516524897629435	13.4897985447731	1.79590592618623e-41	4.57342026245459e-40	Chimp	UP	macaque_down	UP_FBXL21P_L2/L3	macaque_DOWN_FBXL21P_L2/L3	rm	-6.96781681238065	macaque_down_FBXL21P_L2/L3	up_FBXL21P_L2/L3	Exc	chimp_up_FBXL21P_Exc	chimp_up_fbxl21p_exc
30.5981789796156	3.21587664679311	0.295001624355956	10.9012167435144	1.13726205877825e-27	3.92542871057415e-26	L2/L3	Human	UP	human_up	chimp_down	TRPC7_L2/L3	UP_TRPC7_L2/L3	human_UP_TRPC7_L2/L3	chimp_DOWN_TRPC7_L2/L3	hg	pt	-3.21587664679311	human_up_TRPC7_L2/L3	chimp_down_TRPC7_L2/L3	-1.11598763373865	0.339677986862098	-3.28542819052834	0.0010182749464213	0.0021935473676367	Chimp	DOWN	macaque_up	DOWN_TRPC7_L2/L3	macaque_UP_TRPC7_L2/L3	rm	1.11598763373865	macaque_up_TRPC7_L2/L3	down_TRPC7_L2/L3	Exc	chimp_down_TRPC7_Exc	chimp_down_trpc7_exc
1775.71421722456	0.50426081547874	0.0438777660764943	11.4923994671843	1.44054220342052e-30	5.84376410085003e-29	L2/L3	Human	UP	human_up	chimp_down	SPOCK1_L2/L3	UP_SPOCK1_L2/L3	human_UP_SPOCK1_L2/L3	chimp_DOWN_SPOCK1_L2/L3	hg	pt	-0.50426081547874	human_up_SPOCK1_L2/L3	chimp_down_SPOCK1_L2/L3	-0.671866764050798	0.0399178948406394	-16.8312173458302	1.44108480424e-63	6.98164581176112e-62	Chimp	DOWN	macaque_up	DOWN_SPOCK1_L2/L3	macaque_UP_SPOCK1_L2/L3	rm	0.671866764050798	macaque_up_SPOCK1_L2/L3	down_SPOCK1_L2/L3	Exc	chimp_down_SPOCK1_Exc	chimp_down_spock1_exc
116.004136715112	-0.5585678896639	0.1413273524872	-3.95229854542478	7.7404086032245e-05	0.0003867038490322	L2/L3	Human	DOWN	human_down	chimp_up	EGR1_L2/L3	DOWN_EGR1_L2/L3	human_DOWN_EGR1_L2/L3	chimp_UP_EGR1_L2/L3	hg	pt	0.5585678896639	human_down_EGR1_L2/L3	chimp_up_EGR1_L2/L3	1.63432512533845	0.149937734642866	10.9000254621107	1.15225039703686e-27	1.77537430276475e-26	Chimp	UP	macaque_down	UP_EGR1_L2/L3	macaque_DOWN_EGR1_L2/L3	rm	-1.63432512533845	macaque_down_EGR1_L2/L3	up_EGR1_L2/L3	Exc	chimp_up_EGR1_Exc	chimp_up_egr1_exc
27.1634483305353	1.8004049359804	0.322617520417572	5.5806173627833	2.39666369368506e-08	2.06244401694925e-07	L2/L3	Human	UP	human_up	chimp_down	MATR3_L2/L3	UP_MATR3_L2/L3	human_UP_MATR3_L2/L3	chimp_DOWN_MATR3_L2/L3	hg	pt	-1.8004049359804	human_up_MATR3_L2/L3	chimp_down_MATR3_L2/L3	-1.85498839288996	0.296287545949425	-6.26077072171844	3.83079407140287e-10	1.91587930100627e-09	Chimp	DOWN	macaque_up	DOWN_MATR3_L2/L3	macaque_UP_MATR3_L2/L3	rm	1.85498839288996	macaque_up_MATR3_L2/L3	down_MATR3_L2/L3	Exc	chimp_down_MATR3_Exc	chimp_down_matr3_exc
21.4595760670865	2.21005152226925	0.379526782689284	5.82317671129576	5.77394473268938e-09	5.370208241863e-08	L2/L3	Human	UP	human_up	chimp_down	SNHG4_L2/L3	UP_SNHG4_L2/L3	human_UP_SNHG4_L2/L3	chimp_DOWN_SNHG4_L2/L3	hg	pt	-2.21005152226925	human_up_SNHG4_L2/L3	chimp_down_SNHG4_L2/L3	-2.53259315182336	0.342812180713369	-7.38769884591967	1.49391624153707e-13	9.99410259143356e-13	Chimp	DOWN	macaque_up	DOWN_SNHG4_L2/L3	macaque_UP_SNHG4_L2/L3	rm	2.53259315182336	macaque_up_SNHG4_L2/L3	down_SNHG4_L2/L3	Exc	chimp_down_SNHG4_Exc	chimp_down_snhg4_exc
19.5446137946581	0.935518054091422	0.343567842010279	2.7229499961857	0.0064701850174608	0.0200747518496716	L2/L3	Human	UP	human_up	chimp_down	HBEGF_L2/L3	UP_HBEGF_L2/L3	human_UP_HBEGF_L2/L3	chimp_DOWN_HBEGF_L2/L3	hg	pt	-0.935518054091422	human_up_HBEGF_L2/L3	chimp_down_HBEGF_L2/L3	-0.781091487406306	0.315011721019992	-2.47956325205033	0.0131543396753061	0.0229117165144755	Chimp	DOWN	macaque_up	DOWN_HBEGF_L2/L3	macaque_UP_HBEGF_L2/L3	rm	0.781091487406306	macaque_up_HBEGF_L2/L3	down_HBEGF_L2/L3	Exc	chimp_down_HBEGF_Exc	chimp_down_hbegf_exc
12.9172226893079	-1.36291894582473	0.494608530491695	-2.75555082818697	0.0058593399880184	0.0184875200608446	L2/L3	Human	DOWN	human_down	chimp_up	AC008438.2_L2/L3	DOWN_AC008438.2_L2/L3	human_DOWN_AC008438.2_L2/L3	chimp_UP_AC008438.2_L2/L3	hg	pt	1.36291894582473	human_down_AC008438.2_L2/L3	chimp_up_AC008438.2_L2/L3	1.08663336950871	0.401907670978771	2.70368905092659	0.0068574427052206	0.0126708530481891	Chimp	UP	macaque_down	UP_AC008438.2_L2/L3	macaque_DOWN_AC008438.2_L2/L3	rm	-1.08663336950871	macaque_down_AC008438.2_L2/L3	up_AC008438.2_L2/L3	Exc	chimp_up_AC008438.2_Exc	chimp_up_ac008438.2_exc
88.0613144622319	-1.09477786259602	0.173775174283339	-6.29996699534881	2.97709029333875e-10	3.17753807182714e-09	L2/L3	Human	DOWN	human_down	chimp_up	AC008438.1_L2/L3	DOWN_AC008438.1_L2/L3	human_DOWN_AC008438.1_L2/L3	chimp_UP_AC008438.1_L2/L3	hg	pt	1.09477786259602	human_down_AC008438.1_L2/L3	chimp_up_AC008438.1_L2/L3	1.31750143977513	0.154642341057984	8.51966822774056	1.60011030056102e-17	1.41890733348856e-16	Chimp	UP	macaque_down	UP_AC008438.1_L2/L3	macaque_DOWN_AC008438.1_L2/L3	rm	-1.31750143977513	macaque_down_AC008438.1_L2/L3	up_AC008438.1_L2/L3	Exc	chimp_up_AC008438.1_Exc	chimp_up_ac008438.1_exc
8.06599593687914	1.44345817767547	0.597839086505799	2.41445935914306	0.0157585808824747	0.042881673002843	L2/L3	Human	UP	human_up	chimp_down	TMCO6_L2/L3	UP_TMCO6_L2/L3	human_UP_TMCO6_L2/L3	chimp_DOWN_TMCO6_L2/L3	hg	pt	-1.44345817767547	human_up_TMCO6_L2/L3	chimp_down_TMCO6_L2/L3	-2.13510856924767	0.505025853525508	-4.22772132227054	2.36069923022587e-05	6.5835529251976e-05	Chimp	DOWN	macaque_up	DOWN_TMCO6_L2/L3	macaque_UP_TMCO6_L2/L3	rm	2.13510856924767	macaque_up_TMCO6_L2/L3	down_TMCO6_L2/L3	Exc	chimp_down_TMCO6_Exc	chimp_down_tmco6_exc
162.94006370279	-1.64135301098258	0.144632694275974	-11.3484231155281	7.55122279318716e-30	2.9385616912178e-28	L2/L3	Human	DOWN	human_down	chimp_up	IK_L2/L3	DOWN_IK_L2/L3	human_DOWN_IK_L2/L3	chimp_UP_IK_L2/L3	hg	pt	1.64135301098258	human_down_IK_L2/L3	chimp_up_IK_L2/L3	1.64582445794765	0.123564281072742	13.3195810606364	1.7810409954789e-40	4.40382709214057e-39	Chimp	UP	macaque_down	UP_IK_L2/L3	macaque_DOWN_IK_L2/L3	rm	-1.64582445794765	macaque_down_IK_L2/L3	up_IK_L2/L3	Exc	chimp_up_IK_Exc	chimp_up_ik_exc
15.064628715246	1.5528866718775	0.525464064162507	2.95526712060228	0.0031239844275465	0.0106989167614432	L2/L3	Human	UP	human_up	chimp_down	PCDHA1_L2/L3	UP_PCDHA1_L2/L3	human_UP_PCDHA1_L2/L3	chimp_DOWN_PCDHA1_L2/L3	hg	pt	-1.5528866718775	human_up_PCDHA1_L2/L3	chimp_down_PCDHA1_L2/L3	-3.0914673754159	0.422403406951864	-7.31875577833159	2.50280607980038e-13	1.64752515101137e-12	Chimp	DOWN	macaque_up	DOWN_PCDHA1_L2/L3	macaque_UP_PCDHA1_L2/L3	rm	3.0914673754159	macaque_up_PCDHA1_L2/L3	down_PCDHA1_L2/L3	Exc	chimp_down_PCDHA1_Exc	chimp_down_pcdha1_exc
31.6432314978489	1.49896662931389	0.365684302056253	4.09907294594042	4.1480829491215e-05	0.0002176704052561	L2/L3	Human	UP	human_up	chimp_down	RELL2_L2/L3	UP_RELL2_L2/L3	human_UP_RELL2_L2/L3	chimp_DOWN_RELL2_L2/L3	hg	pt	-1.49896662931389	human_up_RELL2_L2/L3	chimp_down_RELL2_L2/L3	-3.26585657772122	0.282535193719727	-11.5591142283	6.63900599529796e-31	1.15593387073719e-29	Chimp	DOWN	macaque_up	DOWN_RELL2_L2/L3	macaque_UP_RELL2_L2/L3	rm	3.26585657772122	macaque_up_RELL2_L2/L3	down_RELL2_L2/L3	Exc	chimp_down_RELL2_Exc	chimp_down_rell2_exc
86.0715660440387	-1.65126684046219	0.182671654090952	-9.0395351631295	1.57339443684923e-19	3.49083990746761e-18	L2/L3	Human	DOWN	human_down	chimp_up	AC005740.5_L2/L3	DOWN_AC005740.5_L2/L3	human_DOWN_AC005740.5_L2/L3	chimp_UP_AC005740.5_L2/L3	hg	pt	1.65126684046219	human_down_AC005740.5_L2/L3	chimp_up_AC005740.5_L2/L3	3.09511882517831	0.2158996598356	14.3359133939123	1.30517973897685e-46	3.91816930204689e-45	Chimp	UP	macaque_down	UP_AC005740.5_L2/L3	macaque_DOWN_AC005740.5_L2/L3	rm	-3.09511882517831	macaque_down_AC005740.5_L2/L3	up_AC005740.5_L2/L3	Exc	chimp_up_AC005740.5_Exc	chimp_up_ac005740.5_exc
78.5155849193081	-1.33039546728975	0.193958799744574	-6.85916529201951	6.92640598185805e-12	8.70233647560646e-11	L2/L3	Human	DOWN	human_down	chimp_up	AC132803.1_L2/L3	DOWN_AC132803.1_L2/L3	human_DOWN_AC132803.1_L2/L3	chimp_UP_AC132803.1_L2/L3	hg	pt	1.33039546728975	human_down_AC132803.1_L2/L3	chimp_up_AC132803.1_L2/L3	1.87209724977808	0.18466840618357	10.1376152449007	3.7617052561736e-24	4.91578982928476e-23	Chimp	UP	macaque_down	UP_AC132803.1_L2/L3	macaque_DOWN_AC132803.1_L2/L3	rm	-1.87209724977808	macaque_down_AC132803.1_L2/L3	up_AC132803.1_L2/L3	Exc	chimp_up_AC132803.1_Exc	chimp_up_ac132803.1_exc
26.5261816202189	-1.53441720134138	0.332401312267082	-4.61615867541608	3.90908107073525e-06	2.45358165864276e-05	L2/L3	Human	DOWN	human_down	chimp_up	AC137770.1_L2/L3	DOWN_AC137770.1_L2/L3	human_DOWN_AC137770.1_L2/L3	chimp_UP_AC137770.1_L2/L3	hg	pt	1.53441720134138	human_down_AC137770.1_L2/L3	chimp_up_AC137770.1_L2/L3	1.52256134936742	0.276952186134385	5.49756032121961	3.85081609362327e-08	1.55047385823655e-07	Chimp	UP	macaque_down	UP_AC137770.1_L2/L3	macaque_DOWN_AC137770.1_L2/L3	rm	-1.52256134936742	macaque_down_AC137770.1_L2/L3	up_AC137770.1_L2/L3	Exc	chimp_up_AC137770.1_Exc	chimp_up_ac137770.1_exc
177.049502244072	-1.24601572812988	0.120617197664521	-10.330332259878	5.13822938083807e-25	1.53915871112379e-23	L2/L3	Human	DOWN	human_down	chimp_up	PRELID2_L2/L3	DOWN_PRELID2_L2/L3	human_DOWN_PRELID2_L2/L3	chimp_UP_PRELID2_L2/L3	hg	pt	1.24601572812988	human_down_PRELID2_L2/L3	chimp_up_PRELID2_L2/L3	2.30582324275466	0.12871691857208	17.9139095958346	9.18514137208297e-72	5.50093039560225e-70	Chimp	UP	macaque_down	UP_PRELID2_L2/L3	macaque_DOWN_PRELID2_L2/L3	rm	-2.30582324275466	macaque_down_PRELID2_L2/L3	up_PRELID2_L2/L3	Exc	chimp_up_PRELID2_Exc	chimp_up_prelid2_exc
94.3727953651338	1.1546718420118	0.168885492121212	6.83701025771399	8.08629533851056e-12	1.00882215425855e-10	L2/L3	Human	UP	human_up	chimp_down	LINC01470_L2/L3	UP_LINC01470_L2/L3	human_UP_LINC01470_L2/L3	chimp_DOWN_LINC01470_L2/L3	hg	pt	-1.1546718420118	human_up_LINC01470_L2/L3	chimp_down_LINC01470_L2/L3	-0.695158497219278	0.162887561967196	-4.26771994634725	1.9748102727259e-05	5.57521943156396e-05	Chimp	DOWN	macaque_up	DOWN_LINC01470_L2/L3	macaque_UP_LINC01470_L2/L3	rm	0.695158497219278	macaque_up_LINC01470_L2/L3	down_LINC01470_L2/L3	Exc	chimp_down_LINC01470_Exc	chimp_down_linc01470_exc
3.34883109422286	2.18010537860164	0.900679991050229	2.42051050346922	0.0154987315378046	0.042310728870339	L2/L3	Human	UP	human_up	chimp_down	HAVCR1_L2/L3	UP_HAVCR1_L2/L3	human_UP_HAVCR1_L2/L3	chimp_DOWN_HAVCR1_L2/L3	hg	pt	-2.18010537860164	human_up_HAVCR1_L2/L3	chimp_down_HAVCR1_L2/L3	-1.8606218342486	0.860251684110206	-2.16288078084161	0.0305503503431098	0.0492425041099787	Chimp	DOWN	macaque_up	DOWN_HAVCR1_L2/L3	macaque_UP_HAVCR1_L2/L3	rm	1.8606218342486	macaque_up_HAVCR1_L2/L3	down_HAVCR1_L2/L3	Exc	chimp_down_HAVCR1_Exc	chimp_down_havcr1_exc
13.4031065276473	-2.9440388550078	0.693991748097454	-4.24218135601575	2.21357699495983e-05	0.0001218880976413	L2/L3	Human	DOWN	human_down	chimp_up	ADRA1B_L2/L3	DOWN_ADRA1B_L2/L3	human_DOWN_ADRA1B_L2/L3	chimp_UP_ADRA1B_L2/L3	hg	pt	2.9440388550078	human_down_ADRA1B_L2/L3	chimp_up_ADRA1B_L2/L3	0.874117069796702	0.35090260610532	2.49105322841159	0.0127365037165221	0.0222603976086686	Chimp	UP	macaque_down	UP_ADRA1B_L2/L3	macaque_DOWN_ADRA1B_L2/L3	rm	-0.874117069796702	macaque_down_ADRA1B_L2/L3	up_ADRA1B_L2/L3	Exc	chimp_up_ADRA1B_Exc	chimp_up_adra1b_exc
9.03792529821231	2.33386321108581	0.642308580836603	3.63355446387773	0.0002795434055063	0.0012416809811853	L2/L3	Human	UP	human_up	chimp_down	FABP6_L2/L3	UP_FABP6_L2/L3	human_UP_FABP6_L2/L3	chimp_DOWN_FABP6_L2/L3	hg	pt	-2.33386321108581	human_up_FABP6_L2/L3	chimp_down_FABP6_L2/L3	-3.27388465719673	0.555731606659502	-5.89112553247785	3.83574024768442e-09	1.73226041197055e-08	Chimp	DOWN	macaque_up	DOWN_FABP6_L2/L3	macaque_UP_FABP6_L2/L3	rm	3.27388465719673	macaque_up_FABP6_L2/L3	down_FABP6_L2/L3	Exc	chimp_down_FABP6_Exc	chimp_down_fabp6_exc
302.787245791727	0.53527983551012	0.131050157158294	4.0845417290386	4.41638896977726e-05	0.0002303205509451	L2/L3	Human	UP	human_up	chimp_down	AC113414.1_L2/L3	UP_AC113414.1_L2/L3	human_UP_AC113414.1_L2/L3	chimp_DOWN_AC113414.1_L2/L3	hg	pt	-0.53527983551012	human_up_AC113414.1_L2/L3	chimp_down_AC113414.1_L2/L3	-2.83979492530819	0.0939300374994063	-30.2330862513085	8.70617231323061e-201	4.71637098314011e-198	Chimp	DOWN	macaque_up	DOWN_AC113414.1_L2/L3	macaque_UP_AC113414.1_L2/L3	rm	2.83979492530819	macaque_up_AC113414.1_L2/L3	down_AC113414.1_L2/L3	Exc	chimp_down_AC113414.1_Exc	chimp_down_ac113414.1_exc
47.1904169377963	-1.81165006342202	0.27085990135267	-6.68851333982871	2.25449099258981e-11	2.70133479313745e-10	L2/L3	Human	DOWN	human_down	chimp_up	AC008708.2_L2/L3	DOWN_AC008708.2_L2/L3	human_DOWN_AC008708.2_L2/L3	chimp_UP_AC008708.2_L2/L3	hg	pt	1.81165006342202	human_down_AC008708.2_L2/L3	chimp_up_AC008708.2_L2/L3	1.41656618494204	0.208886842095939	6.78150031245829	1.18934220623094e-11	6.79510086953995e-11	Chimp	UP	macaque_down	UP_AC008708.2_L2/L3	macaque_DOWN_AC008708.2_L2/L3	rm	-1.41656618494204	macaque_down_AC008708.2_L2/L3	up_AC008708.2_L2/L3	Exc	chimp_up_AC008708.2_Exc	chimp_up_ac008708.2_exc
31.6329236993664	-0.797467570512839	0.28003991324685	-2.84769253520617	0.0044037447358337	0.0144385826881563	L2/L3	Human	DOWN	human_down	chimp_up	CTB-178M22.2_L2/L3	DOWN_CTB-178M22.2_L2/L3	human_DOWN_CTB-178M22.2_L2/L3	chimp_UP_CTB-178M22.2_L2/L3	hg	pt	0.797467570512839	human_down_CTB-178M22.2_L2/L3	chimp_up_CTB-178M22.2_L2/L3	0.969589056615498	0.247774738023648	3.91318769762136	9.10856790067346e-05	0.0002320314464897	Chimp	UP	macaque_down	UP_CTB-178M22.2_L2/L3	macaque_DOWN_CTB-178M22.2_L2/L3	rm	-0.969589056615498	macaque_down_CTB-178M22.2_L2/L3	up_CTB-178M22.2_L2/L3	Exc	chimp_up_CTB-178M22.2_Exc	chimp_up_ctb-178m22.2_exc
56.3177043827066	0.954065498068306	0.246709066249816	3.86716837192446	0.000110106410001	0.0005331225802008	L2/L3	Human	UP	human_up	chimp_down	SPDL1_L2/L3	UP_SPDL1_L2/L3	human_UP_SPDL1_L2/L3	chimp_DOWN_SPDL1_L2/L3	hg	pt	-0.954065498068306	human_up_SPDL1_L2/L3	chimp_down_SPDL1_L2/L3	-2.04407237809069	0.201200642022375	-10.1593730394924	3.01005794816057e-24	3.95740437133786e-23	Chimp	DOWN	macaque_up	DOWN_SPDL1_L2/L3	macaque_UP_SPDL1_L2/L3	rm	2.04407237809069	macaque_up_SPDL1_L2/L3	down_SPDL1_L2/L3	Exc	chimp_down_SPDL1_Exc	chimp_down_spdl1_exc
95.226338948618	-0.584032331271744	0.167245508460346	-3.49206586561465	0.0004793000408058	0.0020215557255321	L2/L3	Human	DOWN	human_down	chimp_up	ATP6V0E1_L2/L3	DOWN_ATP6V0E1_L2/L3	human_DOWN_ATP6V0E1_L2/L3	chimp_UP_ATP6V0E1_L2/L3	hg	pt	0.584032331271744	human_down_ATP6V0E1_L2/L3	chimp_up_ATP6V0E1_L2/L3	1.09786550535301	0.159761049700562	6.87192220763902	6.33424968610954e-12	3.70601805395452e-11	Chimp	UP	macaque_down	UP_ATP6V0E1_L2/L3	macaque_DOWN_ATP6V0E1_L2/L3	rm	-1.09786550535301	macaque_down_ATP6V0E1_L2/L3	up_ATP6V0E1_L2/L3	Exc	chimp_up_ATP6V0E1_Exc	chimp_up_atp6v0e1_exc
20.2467742479722	-1.94106272952772	0.416897135415926	-4.65597521458423	3.22450726918099e-06	2.05380189245314e-05	L2/L3	Human	DOWN	human_down	chimp_up	AC016573.1_L2/L3	DOWN_AC016573.1_L2/L3	human_DOWN_AC016573.1_L2/L3	chimp_UP_AC016573.1_L2/L3	hg	pt	1.94106272952772	human_down_AC016573.1_L2/L3	chimp_up_AC016573.1_L2/L3	2.04925174211922	0.357936672119645	5.72517962460753	1.03324358832078e-08	4.45520878639909e-08	Chimp	UP	macaque_down	UP_AC016573.1_L2/L3	macaque_DOWN_AC016573.1_L2/L3	rm	-2.04925174211922	macaque_down_AC016573.1_L2/L3	up_AC016573.1_L2/L3	Exc	chimp_up_AC016573.1_Exc	chimp_up_ac016573.1_exc
11.8454998534239	-3.08186530326754	0.700392143748806	-4.40019970351472	1.08151299926962e-05	6.29246528577433e-05	L2/L3	Human	DOWN	human_down	chimp_up	AC008632.1_L2/L3	DOWN_AC008632.1_L2/L3	human_DOWN_AC008632.1_L2/L3	chimp_UP_AC008632.1_L2/L3	hg	pt	3.08186530326754	human_down_AC008632.1_L2/L3	chimp_up_AC008632.1_L2/L3	2.09407382878054	0.442804578990272	4.7291151179052	2.25500503023487e-06	7.27929305263791e-06	Chimp	UP	macaque_down	UP_AC008632.1_L2/L3	macaque_DOWN_AC008632.1_L2/L3	rm	-2.09407382878054	macaque_down_AC008632.1_L2/L3	up_AC008632.1_L2/L3	Exc	chimp_up_AC008632.1_Exc	chimp_up_ac008632.1_exc
10.1139588814427	-2.42138807652673	0.693363102828333	-3.4922367034668	0.000478993571221	0.002020650738764	L2/L3	Human	DOWN	human_down	chimp_up	LINC01484_L2/L3	DOWN_LINC01484_L2/L3	human_DOWN_LINC01484_L2/L3	chimp_UP_LINC01484_L2/L3	hg	pt	2.42138807652673	human_down_LINC01484_L2/L3	chimp_up_LINC01484_L2/L3	1.61766860749335	0.499685586754723	3.2373729608643	0.0012063563766112	0.0025659557613396	Chimp	UP	macaque_down	UP_LINC01484_L2/L3	macaque_DOWN_LINC01484_L2/L3	rm	-1.61766860749335	macaque_down_LINC01484_L2/L3	up_LINC01484_L2/L3	Exc	chimp_up_LINC01484_Exc	chimp_up_linc01484_exc
25.80930181438	-2.56801424232245	0.42450930373115	-6.04937093192384	1.45412507058542e-09	1.43758309024108e-08	L2/L3	Human	DOWN	human_down	chimp_up	AC113346.2_L2/L3	DOWN_AC113346.2_L2/L3	human_DOWN_AC113346.2_L2/L3	chimp_UP_AC113346.2_L2/L3	hg	pt	2.56801424232245	human_down_AC113346.2_L2/L3	chimp_up_AC113346.2_L2/L3	1.6328747684517	0.277442911412617	5.88544418070665	3.96986356905916e-09	1.78944152859482e-08	Chimp	UP	macaque_down	UP_AC113346.2_L2/L3	macaque_DOWN_AC113346.2_L2/L3	rm	-1.6328747684517	macaque_down_AC113346.2_L2/L3	up_AC113346.2_L2/L3	Exc	chimp_up_AC113346.2_Exc	chimp_up_ac113346.2_exc
23.3634475064817	-1.95995780184363	0.428603473842969	-4.5728929452441	4.8103594824686e-06	2.98098573678233e-05	L2/L3	Human	DOWN	human_down	chimp_up	DRD1_L2/L3	DOWN_DRD1_L2/L3	human_DOWN_DRD1_L2/L3	chimp_UP_DRD1_L2/L3	hg	pt	1.95995780184363	human_down_DRD1_L2/L3	chimp_up_DRD1_L2/L3	0.883640637785828	0.299528256206659	2.9501077760629	0.003176630963749	0.0062654675756658	Chimp	UP	macaque_down	UP_DRD1_L2/L3	macaque_DOWN_DRD1_L2/L3	rm	-0.883640637785828	macaque_down_DRD1_L2/L3	up_DRD1_L2/L3	Exc	chimp_up_DRD1_Exc	chimp_up_drd1_exc
20.2167588480939	4.73046930408009	0.493242718352218	9.59055071280772	8.76160918008603e-22	2.19910389317981e-20	L2/L3	Human	UP	human_up	chimp_down	AC139491.5_L2/L3	UP_AC139491.5_L2/L3	human_UP_AC139491.5_L2/L3	chimp_DOWN_AC139491.5_L2/L3	hg	pt	-4.73046930408009	human_up_AC139491.5_L2/L3	chimp_down_AC139491.5_L2/L3	-2.21236626271916	0.551360893782265	-4.01255563763801	6.00649160090722e-05	0.0001572613508339	Chimp	DOWN	macaque_up	DOWN_AC139491.5_L2/L3	macaque_UP_AC139491.5_L2/L3	rm	2.21236626271916	macaque_up_AC139491.5_L2/L3	down_AC139491.5_L2/L3	Exc	chimp_down_AC139491.5_Exc	chimp_down_ac139491.5_exc
14.0637339309826	-1.64844984905223	0.454947190863682	-3.62338724616098	0.0002907699896275	0.0012863500527044	L2/L3	Human	DOWN	human_down	chimp_up	AC139795.2_L2/L3	DOWN_AC139795.2_L2/L3	human_DOWN_AC139795.2_L2/L3	chimp_UP_AC139795.2_L2/L3	hg	pt	1.64844984905223	human_down_AC139795.2_L2/L3	chimp_up_AC139795.2_L2/L3	2.14697227267984	0.425033510163027	5.05130118294989	4.38810524226214e-07	1.55139241403975e-06	Chimp	UP	macaque_down	UP_AC139795.2_L2/L3	macaque_DOWN_AC139795.2_L2/L3	rm	-2.14697227267984	macaque_down_AC139795.2_L2/L3	up_AC139795.2_L2/L3	Exc	chimp_up_AC139795.2_Exc	chimp_up_ac139795.2_exc
23.6848856909188	5.61457403838529	0.584916069583143	9.59893962630686	8.07710738726679e-22	2.03193775885394e-20	L2/L3	Human	UP	human_up	chimp_down	AC106795.3_L2/L3	UP_AC106795.3_L2/L3	human_UP_AC106795.3_L2/L3	chimp_DOWN_AC106795.3_L2/L3	hg	pt	-5.61457403838529	human_up_AC106795.3_L2/L3	chimp_down_AC106795.3_L2/L3	-2.73820366441245	0.641467147043455	-4.26865768111887	1.966527906208e-05	5.5533645212441e-05	Chimp	DOWN	macaque_up	DOWN_AC106795.3_L2/L3	macaque_UP_AC106795.3_L2/L3	rm	2.73820366441245	macaque_up_AC106795.3_L2/L3	down_AC106795.3_L2/L3	Exc	chimp_down_AC106795.3_Exc	chimp_down_ac106795.3_exc
6.8862051227385	5.78060706045229	1.53645289351222	3.76230672926015	0.0001683533970561	0.0007835703092874	L2/L3	Human	UP	human_up	chimp_down	SUDS3P1_L2/L3	UP_SUDS3P1_L2/L3	human_UP_SUDS3P1_L2/L3	chimp_DOWN_SUDS3P1_L2/L3	hg	pt	-5.78060706045229	human_up_SUDS3P1_L2/L3	chimp_down_SUDS3P1_L2/L3	-6.06233399835837	1.51254871794463	-4.0080256103065	6.12284819200649e-05	0.0001600792031421	Chimp	DOWN	macaque_up	DOWN_SUDS3P1_L2/L3	macaque_UP_SUDS3P1_L2/L3	rm	6.06233399835837	macaque_up_SUDS3P1_L2/L3	down_SUDS3P1_L2/L3	Exc	chimp_down_SUDS3P1_Exc	chimp_down_suds3p1_exc
42.9140188367957	0.597854356455948	0.246497850422409	2.42539379321742	0.0152917893784591	0.0418705570441071	L2/L3	Human	UP	human_up	chimp_down	ZNF354A_L2/L3	UP_ZNF354A_L2/L3	human_UP_ZNF354A_L2/L3	chimp_DOWN_ZNF354A_L2/L3	hg	pt	-0.597854356455948	human_up_ZNF354A_L2/L3	chimp_down_ZNF354A_L2/L3	-0.617491459034809	0.221973090003078	-2.78183026161525	0.0054053302324335	0.0101931528022377	Chimp	DOWN	macaque_up	DOWN_ZNF354A_L2/L3	macaque_UP_ZNF354A_L2/L3	rm	0.617491459034809	macaque_up_ZNF354A_L2/L3	down_ZNF354A_L2/L3	Exc	chimp_down_ZNF354A_Exc	chimp_down_znf354a_exc
250.223342656123	0.880857219377335	0.103292927442026	8.52775926862681	1.49209638940739e-17	2.9291717244554e-16	L2/L3	Human	UP	human_up	chimp_down	HNRNPH1_L2/L3	UP_HNRNPH1_L2/L3	human_UP_HNRNPH1_L2/L3	chimp_DOWN_HNRNPH1_L2/L3	hg	pt	-0.880857219377335	human_up_HNRNPH1_L2/L3	chimp_down_HNRNPH1_L2/L3	-0.782689769310217	0.0951642295805284	-8.22462150705377	1.95808201408468e-16	1.6144186401841e-15	Chimp	DOWN	macaque_up	DOWN_HNRNPH1_L2/L3	macaque_UP_HNRNPH1_L2/L3	rm	0.782689769310217	macaque_up_HNRNPH1_L2/L3	down_HNRNPH1_L2/L3	Exc	chimp_down_HNRNPH1_Exc	chimp_down_hnrnph1_exc
59.1054199975656	-0.573877401204583	0.206948760068406	-2.77304102240037	0.0055535119469646	0.0176299548336574	L2/L3	Human	DOWN	human_down	chimp_up	ZFP62_L2/L3	DOWN_ZFP62_L2/L3	human_DOWN_ZFP62_L2/L3	chimp_UP_ZFP62_L2/L3	hg	pt	0.573877401204583	human_down_ZFP62_L2/L3	chimp_up_ZFP62_L2/L3	0.530990695642096	0.177899666545863	2.9847762278138	0.0028378584404672	0.005657204464914	Chimp	UP	macaque_down	UP_ZFP62_L2/L3	macaque_DOWN_ZFP62_L2/L3	rm	-0.530990695642096	macaque_down_ZFP62_L2/L3	up_ZFP62_L2/L3	Exc	chimp_up_ZFP62_Exc	chimp_up_zfp62_exc
39.0760404573163	-2.41176072843539	0.344265805808382	-7.00551924630522	2.46071503513847e-12	3.22814686620463e-11	L2/L3	Human	DOWN	human_down	chimp_up	TRIM52-AS1_L2/L3	DOWN_TRIM52-AS1_L2/L3	human_DOWN_TRIM52-AS1_L2/L3	chimp_UP_TRIM52-AS1_L2/L3	hg	pt	2.41176072843539	human_down_TRIM52-AS1_L2/L3	chimp_up_TRIM52-AS1_L2/L3	1.25887446352494	0.220709718437	5.70375637484348	1.17195549381849e-08	5.01251231843846e-08	Chimp	UP	macaque_down	UP_TRIM52-AS1_L2/L3	macaque_DOWN_TRIM52-AS1_L2/L3	rm	-1.25887446352494	macaque_down_TRIM52-AS1_L2/L3	up_TRIM52-AS1_L2/L3	Exc	chimp_up_TRIM52-AS1_Exc	chimp_up_trim52-as1_exc
8.42340371572443	-2.20188212604616	0.628594575368432	-3.50286530034974	0.0004602821615558	0.0019518271718667	L2/L3	Human	DOWN	human_down	chimp_up	CICP18_L2/L3	DOWN_CICP18_L2/L3	human_DOWN_CICP18_L2/L3	chimp_UP_CICP18_L2/L3	hg	pt	2.20188212604616	human_down_CICP18_L2/L3	chimp_up_CICP18_L2/L3	4.7912613867965	1.06732198285018	4.48904966241009	7.15416187953747e-06	2.1533855608114e-05	Chimp	UP	macaque_down	UP_CICP18_L2/L3	macaque_DOWN_CICP18_L2/L3	rm	-4.7912613867965	macaque_down_CICP18_L2/L3	up_CICP18_L2/L3	Exc	chimp_up_CICP18_Exc	chimp_up_cicp18_exc
6.10699656298071	-2.72415805746514	0.911922749798634	-2.98726844797619	0.0028148243521706	0.009775634659797	L2/L3	Human	DOWN	human_down	chimp_up	AL365272.1_L2/L3	DOWN_AL365272.1_L2/L3	human_DOWN_AL365272.1_L2/L3	chimp_UP_AL365272.1_L2/L3	hg	pt	2.72415805746514	human_down_AL365272.1_L2/L3	chimp_up_AL365272.1_L2/L3	1.63059730918113	0.573029019468923	2.84557544867859	0.0044331255997408	0.0085065192235889	Chimp	UP	macaque_down	UP_AL365272.1_L2/L3	macaque_DOWN_AL365272.1_L2/L3	rm	-1.63059730918113	macaque_down_AL365272.1_L2/L3	up_AL365272.1_L2/L3	Exc	chimp_up_AL365272.1_Exc	chimp_up_al365272.1_exc
201.49806724851	-1.3960087793246	0.12760976606171	-10.9396703905052	7.44701548116698e-28	2.58896662527172e-26	L2/L3	Human	DOWN	human_down	chimp_up	AL357054.2_L2/L3	DOWN_AL357054.2_L2/L3	human_DOWN_AL357054.2_L2/L3	chimp_UP_AL357054.2_L2/L3	hg	pt	1.3960087793246	human_down_AL357054.2_L2/L3	chimp_up_AL357054.2_L2/L3	1.98827782717292	0.123132833289789	16.1474220486226	1.18407877542126e-58	4.89145609894996e-57	Chimp	UP	macaque_down	UP_AL357054.2_L2/L3	macaque_DOWN_AL357054.2_L2/L3	rm	-1.98827782717292	macaque_down_AL357054.2_L2/L3	up_AL357054.2_L2/L3	Exc	chimp_up_AL357054.2_Exc	chimp_up_al357054.2_exc
107.172928858585	-4.02067631206242	0.297189372137384	-13.5290043622547	1.05442048353303e-41	6.45781146836793e-40	L2/L3	Human	DOWN	human_down	chimp_up	LINC01622_L2/L3	DOWN_LINC01622_L2/L3	human_DOWN_LINC01622_L2/L3	chimp_UP_LINC01622_L2/L3	hg	pt	4.02067631206242	human_down_LINC01622_L2/L3	chimp_up_LINC01622_L2/L3	3.12990566652126	0.188391440434738	16.6138422175582	5.53328070088514e-62	2.53637074589035e-60	Chimp	UP	macaque_down	UP_LINC01622_L2/L3	macaque_DOWN_LINC01622_L2/L3	rm	-3.12990566652126	macaque_down_LINC01622_L2/L3	up_LINC01622_L2/L3	Exc	chimp_up_LINC01622_Exc	chimp_up_linc01622_exc
20.6867172455172	-6.36535285015979	1.40743167131218	-4.52267273779992	6.10636161499479e-06	3.72532111067953e-05	L2/L3	Human	DOWN	human_down	chimp_up	AL359852.2_L2/L3	DOWN_AL359852.2_L2/L3	human_DOWN_AL359852.2_L2/L3	chimp_UP_AL359852.2_L2/L3	hg	pt	6.36535285015979	human_down_AL359852.2_L2/L3	chimp_up_AL359852.2_L2/L3	3.16172605046696	0.409882400466658	7.71373946982666	1.22183769477521e-14	8.96390375274304e-14	Chimp	UP	macaque_down	UP_AL359852.2_L2/L3	macaque_DOWN_AL359852.2_L2/L3	rm	-3.16172605046696	macaque_down_AL359852.2_L2/L3	up_AL359852.2_L2/L3	Exc	chimp_up_AL359852.2_Exc	chimp_up_al359852.2_exc
47.0453516750171	-3.99558473570702	0.421182206889419	-9.48659432984087	2.3870570235175e-21	5.83806704961949e-20	L2/L3	Human	DOWN	human_down	chimp_up	LINC01600_L2/L3	DOWN_LINC01600_L2/L3	human_DOWN_LINC01600_L2/L3	chimp_UP_LINC01600_L2/L3	hg	pt	3.99558473570702	human_down_LINC01600_L2/L3	chimp_up_LINC01600_L2/L3	5.01486201113514	0.45431159196651	11.0383756430868	2.49502757943848e-28	3.94896928177262e-27	Chimp	UP	macaque_down	UP_LINC01600_L2/L3	macaque_DOWN_LINC01600_L2/L3	rm	-5.01486201113514	macaque_down_LINC01600_L2/L3	up_LINC01600_L2/L3	Exc	chimp_up_LINC01600_Exc	chimp_up_linc01600_exc
300.859058824311	0.904766369116026	0.0938350202804107	9.64209701678839	5.309212113199e-22	1.35108387422345e-20	L2/L3	Human	UP	human_up	chimp_down	TUBB2A_L2/L3	UP_TUBB2A_L2/L3	human_UP_TUBB2A_L2/L3	chimp_DOWN_TUBB2A_L2/L3	hg	pt	-0.904766369116026	human_up_TUBB2A_L2/L3	chimp_down_TUBB2A_L2/L3	-0.692098422391641	0.0876625513523561	-7.89502942493402	2.90246753025913e-15	2.21812170731826e-14	Chimp	DOWN	macaque_up	DOWN_TUBB2A_L2/L3	macaque_UP_TUBB2A_L2/L3	rm	0.692098422391641	macaque_up_TUBB2A_L2/L3	down_TUBB2A_L2/L3	Exc	chimp_down_TUBB2A_Exc	chimp_down_tubb2a_exc
121.186023595764	2.29592293221832	0.15927889488667	14.4144830603697	4.19568801292885e-47	3.19206201869435e-45	L2/L3	Human	UP	human_up	chimp_down	TUBB2B_L2/L3	UP_TUBB2B_L2/L3	human_UP_TUBB2B_L2/L3	chimp_DOWN_TUBB2B_L2/L3	hg	pt	-2.29592293221832	human_up_TUBB2B_L2/L3	chimp_down_TUBB2B_L2/L3	-2.34452887257002	0.147927773347247	-15.8491459684616	1.42504326226427e-56	5.60517016490616e-55	Chimp	DOWN	macaque_up	DOWN_TUBB2B_L2/L3	macaque_UP_TUBB2B_L2/L3	rm	2.34452887257002	macaque_up_TUBB2B_L2/L3	down_TUBB2B_L2/L3	Exc	chimp_down_TUBB2B_Exc	chimp_down_tubb2b_exc
25.0368185781097	-2.11789848381856	0.35754606229609	-5.92342835554623	3.15298128958818e-09	3.00496747352299e-08	L2/L3	Human	DOWN	human_down	chimp_up	AL136307.1_L2/L3	DOWN_AL136307.1_L2/L3	human_DOWN_AL136307.1_L2/L3	chimp_UP_AL136307.1_L2/L3	hg	pt	2.11789848381856	human_down_AL136307.1_L2/L3	chimp_up_AL136307.1_L2/L3	5.03479099677336	0.670442453009869	7.50965422038876	5.92837417148691e-14	4.10065951107261e-13	Chimp	UP	macaque_down	UP_AL136307.1_L2/L3	macaque_DOWN_AL136307.1_L2/L3	rm	-5.03479099677336	macaque_down_AL136307.1_L2/L3	up_AL136307.1_L2/L3	Exc	chimp_up_AL136307.1_Exc	chimp_up_al136307.1_exc
1020.56440249928	-2.51853186828074	0.108749097469789	-23.1591059317102	1.17693303495755e-118	4.17374623219546e-116	L2/L3	Human	DOWN	human_down	chimp_up	LY86-AS1_L2/L3	DOWN_LY86-AS1_L2/L3	human_DOWN_LY86-AS1_L2/L3	chimp_UP_LY86-AS1_L2/L3	hg	pt	2.51853186828074	human_down_LY86-AS1_L2/L3	chimp_up_LY86-AS1_L2/L3	2.27761740203598	0.100622959335819	22.6351661397141	1.95326824747974e-113	2.80470493656188e-111	Chimp	UP	macaque_down	UP_LY86-AS1_L2/L3	macaque_DOWN_LY86-AS1_L2/L3	rm	-2.27761740203598	macaque_down_LY86-AS1_L2/L3	up_LY86-AS1_L2/L3	Exc	chimp_up_LY86-AS1_Exc	chimp_up_ly86-as1_exc
46.9826135451194	-1.31831004645727	0.263389353754841	-5.00517590276003	5.5811041885226e-07	3.98673612063179e-06	L2/L3	Human	DOWN	human_down	chimp_up	AL162719.1_L2/L3	DOWN_AL162719.1_L2/L3	human_DOWN_AL162719.1_L2/L3	chimp_UP_AL162719.1_L2/L3	hg	pt	1.31831004645727	human_down_AL162719.1_L2/L3	chimp_up_AL162719.1_L2/L3	0.590364183087876	0.196671810393042	3.00177326841122	0.0026841200914301	0.0053763602100277	Chimp	UP	macaque_down	UP_AL162719.1_L2/L3	macaque_DOWN_AL162719.1_L2/L3	rm	-0.590364183087876	macaque_down_AL162719.1_L2/L3	up_AL162719.1_L2/L3	Exc	chimp_up_AL162719.1_Exc	chimp_up_al162719.1_exc
213.630530314827	-0.78967787941447	0.118780072556469	-6.64823536826052	2.96627704655638e-11	3.49515184472857e-10	L2/L3	Human	DOWN	human_down	chimp_up	HULC_L2/L3	DOWN_HULC_L2/L3	human_DOWN_HULC_L2/L3	chimp_UP_HULC_L2/L3	hg	pt	0.78967787941447	human_down_HULC_L2/L3	chimp_up_HULC_L2/L3	0.805263366503969	0.104929022573474	7.67436260011001	1.6624320846602e-14	1.20773334867298e-13	Chimp	UP	macaque_down	UP_HULC_L2/L3	macaque_DOWN_HULC_L2/L3	rm	-0.805263366503969	macaque_down_HULC_L2/L3	up_HULC_L2/L3	Exc	chimp_up_HULC_Exc	chimp_up_hulc_exc
4.43620561833279	3.68001103195456	0.945097468319649	3.89378995850819	9.86901101816439e-05	0.0004838125869707	L2/L3	Human	UP	human_up	chimp_down	AL358777.3_L2/L3	UP_AL358777.3_L2/L3	human_UP_AL358777.3_L2/L3	chimp_DOWN_AL358777.3_L2/L3	hg	pt	-3.68001103195456	human_up_AL358777.3_L2/L3	chimp_down_AL358777.3_L2/L3	-2.90721242673243	0.944682591823785	-3.07744892506151	0.0020878061351696	0.0042603327658508	Chimp	DOWN	macaque_up	DOWN_AL358777.3_L2/L3	macaque_UP_AL358777.3_L2/L3	rm	2.90721242673243	macaque_up_AL358777.3_L2/L3	down_AL358777.3_L2/L3	Exc	chimp_down_AL358777.3_Exc	chimp_down_al358777.3_exc
30.2419759508849	0.740199205569032	0.290582116469485	2.54729786733713	0.0108560724883587	0.0312465592095227	L2/L3	Human	UP	human_up	chimp_down	TMEM14B_L2/L3	UP_TMEM14B_L2/L3	human_UP_TMEM14B_L2/L3	chimp_DOWN_TMEM14B_L2/L3	hg	pt	-0.740199205569032	human_up_TMEM14B_L2/L3	chimp_down_TMEM14B_L2/L3	-1.1220239744137	0.247890527199207	-4.5262882252537	6.00286957671663e-06	1.82902210444353e-05	Chimp	DOWN	macaque_up	DOWN_TMEM14B_L2/L3	macaque_UP_TMEM14B_L2/L3	rm	1.1220239744137	macaque_up_TMEM14B_L2/L3	down_TMEM14B_L2/L3	Exc	chimp_down_TMEM14B_Exc	chimp_down_tmem14b_exc
10.107308188412	-1.49257319389635	0.501592296827091	-2.97567008771442	0.0029234918106002	0.0100876984368593	L2/L3	Human	DOWN	human_down	chimp_up	RPL15P3_L2/L3	DOWN_RPL15P3_L2/L3	human_DOWN_RPL15P3_L2/L3	chimp_UP_RPL15P3_L2/L3	hg	pt	1.49257319389635	human_down_RPL15P3_L2/L3	chimp_up_RPL15P3_L2/L3	3.53396131338072	0.703034890662426	5.02672251451261	4.98933484572642e-07	1.7530333930238e-06	Chimp	UP	macaque_down	UP_RPL15P3_L2/L3	macaque_DOWN_RPL15P3_L2/L3	rm	-3.53396131338072	macaque_down_RPL15P3_L2/L3	up_RPL15P3_L2/L3	Exc	chimp_up_RPL15P3_Exc	chimp_up_rpl15p3_exc
5.42405217798121	2.57431271116173	0.691412380534821	3.72326672711654	0.0001966615654092	0.0009046199030952	L2/L3	Human	UP	human_up	chimp_down	AL008729.2_L2/L3	UP_AL008729.2_L2/L3	human_UP_AL008729.2_L2/L3	chimp_DOWN_AL008729.2_L2/L3	hg	pt	-2.57431271116173	human_up_AL008729.2_L2/L3	chimp_down_AL008729.2_L2/L3	-1.79816886315236	0.691164409590787	-2.60165141347048	0.0092776100451902	0.0166861173347283	Chimp	DOWN	macaque_up	DOWN_AL008729.2_L2/L3	macaque_UP_AL008729.2_L2/L3	rm	1.79816886315236	macaque_up_AL008729.2_L2/L3	down_AL008729.2_L2/L3	Exc	chimp_down_AL008729.2_Exc	chimp_down_al008729.2_exc
53.4418583745176	0.987241068787312	0.28097569480145	3.51361732367968	0.00044204914958	0.0018832270203092	L2/L3	Human	UP	human_up	chimp_down	RNF182_L2/L3	UP_RNF182_L2/L3	human_UP_RNF182_L2/L3	chimp_DOWN_RNF182_L2/L3	hg	pt	-0.987241068787312	human_up_RNF182_L2/L3	chimp_down_RNF182_L2/L3	-2.84902858636388	0.209749961568633	-13.5829754868948	5.05311672290091e-42	1.30777513797031e-40	Chimp	DOWN	macaque_up	DOWN_RNF182_L2/L3	macaque_UP_RNF182_L2/L3	rm	2.84902858636388	macaque_up_RNF182_L2/L3	down_RNF182_L2/L3	Exc	chimp_down_RNF182_Exc	chimp_down_rnf182_exc
41.9643210117751	1.32806948440372	0.245907138538593	5.40069512538894	6.63831611478677e-08	5.3798988726803e-07	L2/L3	Human	UP	human_up	chimp_down	CD83_L2/L3	UP_CD83_L2/L3	human_UP_CD83_L2/L3	chimp_DOWN_CD83_L2/L3	hg	pt	-1.32806948440372	human_up_CD83_L2/L3	chimp_down_CD83_L2/L3	-1.05250021125939	0.231767617361091	-4.54118751896049	5.59382492109395e-06	1.7107314706081e-05	Chimp	DOWN	macaque_up	DOWN_CD83_L2/L3	macaque_UP_CD83_L2/L3	rm	1.05250021125939	macaque_up_CD83_L2/L3	down_CD83_L2/L3	Exc	chimp_down_CD83_Exc	chimp_down_cd83_exc
11.3565660213762	5.18672429184621	0.744901362370683	6.96296792281225	3.33177705623014e-12	4.31169994910725e-11	L2/L3	Human	UP	human_up	chimp_down	LINC02543_L2/L3	UP_LINC02543_L2/L3	human_UP_LINC02543_L2/L3	chimp_DOWN_LINC02543_L2/L3	hg	pt	-5.18672429184621	human_up_LINC02543_L2/L3	chimp_down_LINC02543_L2/L3	-2.58473986063491	0.818454472193608	-3.15807408774654	0.0015881519022091	0.0033049754444786	Chimp	DOWN	macaque_up	DOWN_LINC02543_L2/L3	macaque_UP_LINC02543_L2/L3	rm	2.58473986063491	macaque_up_LINC02543_L2/L3	down_LINC02543_L2/L3	Exc	chimp_down_LINC02543_Exc	chimp_down_linc02543_exc
8.96534666413951	4.94161272472338	0.847848531953079	5.8284145557698	5.59564343368477e-09	5.21540534872519e-08	L2/L3	Human	UP	human_up	chimp_down	AL158198.1_L2/L3	UP_AL158198.1_L2/L3	human_UP_AL158198.1_L2/L3	chimp_DOWN_AL158198.1_L2/L3	hg	pt	-4.94161272472338	human_up_AL158198.1_L2/L3	chimp_down_AL158198.1_L2/L3	-3.45818490639623	0.872385665575309	-3.96405516832475	7.36872115895193e-05	0.0001902316013698	Chimp	DOWN	macaque_up	DOWN_AL158198.1_L2/L3	macaque_UP_AL158198.1_L2/L3	rm	3.45818490639623	macaque_up_AL158198.1_L2/L3	down_AL158198.1_L2/L3	Exc	chimp_down_AL158198.1_Exc	chimp_down_al158198.1_exc
12.5361338846514	-1.85434151133142	0.522035827733019	-3.55213457165199	0.000382119378174	0.0016493683380356	L2/L3	Human	DOWN	human_down	chimp_up	AL512428.1_L2/L3	DOWN_AL512428.1_L2/L3	human_DOWN_AL512428.1_L2/L3	chimp_UP_AL512428.1_L2/L3	hg	pt	1.85434151133142	human_down_AL512428.1_L2/L3	chimp_up_AL512428.1_L2/L3	2.09340973752324	0.462047609781101	4.53072301037336	5.8782167123163e-06	1.79333384813479e-05	Chimp	UP	macaque_down	UP_AL512428.1_L2/L3	macaque_DOWN_AL512428.1_L2/L3	rm	-2.09340973752324	macaque_down_AL512428.1_L2/L3	up_AL512428.1_L2/L3	Exc	chimp_up_AL512428.1_Exc	chimp_up_al512428.1_exc
8.62770503400112	1.74984423426896	0.615695074500933	2.84206307105404	0.0044822623273727	0.0146675847286714	L2/L3	Human	UP	human_up	chimp_down	H4C3_L2/L3	UP_H4C3_L2/L3	human_UP_H4C3_L2/L3	chimp_DOWN_H4C3_L2/L3	hg	pt	-1.74984423426896	human_up_H4C3_L2/L3	chimp_down_H4C3_L2/L3	-2.09227168316641	0.556033495863632	-3.76285187624657	0.0001679867066021	0.0004111439715133	Chimp	DOWN	macaque_up	DOWN_H4C3_L2/L3	macaque_UP_H4C3_L2/L3	rm	2.09227168316641	macaque_up_H4C3_L2/L3	down_H4C3_L2/L3	Exc	chimp_down_H4C3_Exc	chimp_down_h4c3_exc
15.3386522778926	1.81881947086778	0.739611026570915	2.4591567804234	0.0139263786359424	0.038681062034925	L2/L3	Human	UP	human_up	chimp_down	H1-4_L2/L3	UP_H1-4_L2/L3	human_UP_H1-4_L2/L3	chimp_DOWN_H1-4_L2/L3	hg	pt	-1.81881947086778	human_up_H1-4_L2/L3	chimp_down_H1-4_L2/L3	-4.80607125399521	0.55328121269154	-8.68648915551492	3.73812614495549e-18	3.44155947435917e-17	Chimp	DOWN	macaque_up	DOWN_H1-4_L2/L3	macaque_UP_H1-4_L2/L3	rm	4.80607125399521	macaque_up_H1-4_L2/L3	down_H1-4_L2/L3	Exc	chimp_down_H1-4_Exc	chimp_down_h1-4_exc
12.6461401998327	-3.02092277670761	0.693169876871246	-4.35812760696283	1.31179895176989e-05	7.54052903335026e-05	L2/L3	Human	DOWN	human_down	chimp_up	BTN3A2_L2/L3	DOWN_BTN3A2_L2/L3	human_DOWN_BTN3A2_L2/L3	chimp_UP_BTN3A2_L2/L3	hg	pt	3.02092277670761	human_down_BTN3A2_L2/L3	chimp_up_BTN3A2_L2/L3	1.4218906435684	0.380059841293969	3.74122832532731	0.0001831230587329	0.0004453092458638	Chimp	UP	macaque_down	UP_BTN3A2_L2/L3	macaque_DOWN_BTN3A2_L2/L3	rm	-1.4218906435684	macaque_down_BTN3A2_L2/L3	up_BTN3A2_L2/L3	Exc	chimp_up_BTN3A2_Exc	chimp_up_btn3a2_exc
20.3856226810679	1.63526178670244	0.395198058291854	4.13782849483232	3.50608279894625e-05	0.0001862484718541	L2/L3	Human	UP	human_up	chimp_down	HCG11_L2/L3	UP_HCG11_L2/L3	human_UP_HCG11_L2/L3	chimp_DOWN_HCG11_L2/L3	hg	pt	-1.63526178670244	human_up_HCG11_L2/L3	chimp_down_HCG11_L2/L3	-2.37114291039677	0.339181136661056	-6.99078649755884	2.73349476171202e-12	1.64243965566341e-11	Chimp	DOWN	macaque_up	DOWN_HCG11_L2/L3	macaque_UP_HCG11_L2/L3	rm	2.37114291039677	macaque_up_HCG11_L2/L3	down_HCG11_L2/L3	Exc	chimp_down_HCG11_Exc	chimp_down_hcg11_exc
22.8023203851484	-2.0579816814252	0.449186079890299	-4.58157938003735	4.61477369879877e-06	2.86381680258223e-05	L2/L3	Human	DOWN	human_down	chimp_up	ZNF192P1_L2/L3	DOWN_ZNF192P1_L2/L3	human_DOWN_ZNF192P1_L2/L3	chimp_UP_ZNF192P1_L2/L3	hg	pt	2.0579816814252	human_down_ZNF192P1_L2/L3	chimp_up_ZNF192P1_L2/L3	1.31393376797366	0.342108983857409	3.84068770471492	0.000122690117108	0.000306416767748	Chimp	UP	macaque_down	UP_ZNF192P1_L2/L3	macaque_DOWN_ZNF192P1_L2/L3	rm	-1.31393376797366	macaque_down_ZNF192P1_L2/L3	up_ZNF192P1_L2/L3	Exc	chimp_up_ZNF192P1_Exc	chimp_up_znf192p1_exc
21.0116952938186	-1.81988067416946	0.41839098553206	-4.34971291710588	1.36315872457303e-05	7.81125120593881e-05	L2/L3	Human	DOWN	human_down	chimp_up	ZNF603P_L2/L3	DOWN_ZNF603P_L2/L3	human_DOWN_ZNF603P_L2/L3	chimp_UP_ZNF603P_L2/L3	hg	pt	1.81988067416946	human_down_ZNF603P_L2/L3	chimp_up_ZNF603P_L2/L3	0.985761424415162	0.29581074975649	3.33240568581985	0.0008609864770217	0.0018790526359478	Chimp	UP	macaque_down	UP_ZNF603P_L2/L3	macaque_DOWN_ZNF603P_L2/L3	rm	-0.985761424415162	macaque_down_ZNF603P_L2/L3	up_ZNF603P_L2/L3	Exc	chimp_up_ZNF603P_Exc	chimp_up_znf603p_exc
28.7576117895372	-0.848846014760979	0.29228960686334	-2.90412657456499	0.0036827923859558	0.0123378875803765	L2/L3	Human	DOWN	human_down	chimp_up	ZSCAN12_L2/L3	DOWN_ZSCAN12_L2/L3	human_DOWN_ZSCAN12_L2/L3	chimp_UP_ZSCAN12_L2/L3	hg	pt	0.848846014760979	human_down_ZSCAN12_L2/L3	chimp_up_ZSCAN12_L2/L3	1.0947643702591	0.261717609333295	4.18299851144112	2.87689276350628e-05	7.91568924286457e-05	Chimp	UP	macaque_down	UP_ZSCAN12_L2/L3	macaque_DOWN_ZSCAN12_L2/L3	rm	-1.0947643702591	macaque_down_ZSCAN12_L2/L3	up_ZSCAN12_L2/L3	Exc	chimp_up_ZSCAN12_Exc	chimp_up_zscan12_exc
44.7850257940265	0.802792549570151	0.281440728782115	2.8524391371643	0.0043385119650203	0.0142416934271277	L2/L3	Human	UP	human_up	chimp_down	NOP56P1_L2/L3	UP_NOP56P1_L2/L3	human_UP_NOP56P1_L2/L3	chimp_DOWN_NOP56P1_L2/L3	hg	pt	-0.802792549570151	human_up_NOP56P1_L2/L3	chimp_down_NOP56P1_L2/L3	-2.39422708330304	0.208508498099069	-11.4826355046951	1.61287904099531e-30	2.7657974691485e-29	Chimp	DOWN	macaque_up	DOWN_NOP56P1_L2/L3	macaque_UP_NOP56P1_L2/L3	rm	2.39422708330304	macaque_up_NOP56P1_L2/L3	down_NOP56P1_L2/L3	Exc	chimp_down_NOP56P1_Exc	chimp_down_nop56p1_exc
6.54211738592916	2.2458906242492	0.748972604966574	2.99862853374915	0.0027119773626746	0.0094498013111136	L2/L3	Human	UP	human_up	chimp_down	AL672167.1_L2/L3	UP_AL672167.1_L2/L3	human_UP_AL672167.1_L2/L3	chimp_DOWN_AL672167.1_L2/L3	hg	pt	-2.2458906242492	human_up_AL672167.1_L2/L3	chimp_down_AL672167.1_L2/L3	-2.52194172522335	0.691290869835361	-3.64816293006152	0.0002641221295427	0.0006272407173239	Chimp	DOWN	macaque_up	DOWN_AL672167.1_L2/L3	macaque_UP_AL672167.1_L2/L3	rm	2.52194172522335	macaque_up_AL672167.1_L2/L3	down_AL672167.1_L2/L3	Exc	chimp_down_AL672167.1_Exc	chimp_down_al672167.1_exc
12.0363316292064	-3.25038286757451	0.69334105801416	-4.68799998212154	2.75888042751392e-06	1.7773074702534e-05	L2/L3	Human	DOWN	human_down	chimp_up	HLA-F_L2/L3	DOWN_HLA-F_L2/L3	human_DOWN_HLA-F_L2/L3	chimp_UP_HLA-F_L2/L3	hg	pt	3.25038286757451	human_down_HLA-F_L2/L3	chimp_up_HLA-F_L2/L3	3.18190480459508	0.543920523123429	5.84994437482004	4.91737434654418e-09	2.19618765081932e-08	Chimp	UP	macaque_down	UP_HLA-F_L2/L3	macaque_DOWN_HLA-F_L2/L3	rm	-3.18190480459508	macaque_down_HLA-F_L2/L3	up_HLA-F_L2/L3	Exc	chimp_up_HLA-F_Exc	chimp_up_hla-f_exc
116.258741770413	0.533975201046512	0.158695977905842	3.36476833309114	0.0007660795242926	0.0030804298647811	L2/L3	Human	UP	human_up	chimp_down	HLA-L_L2/L3	UP_HLA-L_L2/L3	human_UP_HLA-L_L2/L3	chimp_DOWN_HLA-L_L2/L3	hg	pt	-0.533975201046512	human_up_HLA-L_L2/L3	chimp_down_HLA-L_L2/L3	-1.08335020362548	0.134575609151794	-8.05012297884911	8.27108845648071e-16	6.55853840481285e-15	Chimp	DOWN	macaque_up	DOWN_HLA-L_L2/L3	macaque_UP_HLA-L_L2/L3	rm	1.08335020362548	macaque_up_HLA-L_L2/L3	down_HLA-L_L2/L3	Exc	chimp_down_HLA-L_Exc	chimp_down_hla-l_exc
7.28435896186917	1.4630889756451	0.560251349121566	2.61148675132889	0.0090149480822769	0.0266664420133221	L2/L3	Human	UP	human_up	chimp_down	PTMAP1_L2/L3	UP_PTMAP1_L2/L3	human_UP_PTMAP1_L2/L3	chimp_DOWN_PTMAP1_L2/L3	hg	pt	-1.4630889756451	human_up_PTMAP1_L2/L3	chimp_down_PTMAP1_L2/L3	-1.21175112110418	0.52333966423478	-2.31541999186319	0.0205899584780904	0.0344046442540318	Chimp	DOWN	macaque_up	DOWN_PTMAP1_L2/L3	macaque_UP_PTMAP1_L2/L3	rm	1.21175112110418	macaque_up_PTMAP1_L2/L3	down_PTMAP1_L2/L3	Exc	chimp_down_PTMAP1_Exc	chimp_down_ptmap1_exc
31.8312447421353	-0.829553342772729	0.283891801254756	-2.92207573133932	0.0034770698414918	0.0117381137117889	L2/L3	Human	DOWN	human_down	chimp_up	DHX16_L2/L3	DOWN_DHX16_L2/L3	human_DOWN_DHX16_L2/L3	chimp_UP_DHX16_L2/L3	hg	pt	0.829553342772729	human_down_DHX16_L2/L3	chimp_up_DHX16_L2/L3	0.761528764677826	0.239755484768189	3.17627254873488	0.0014918072241159	0.0031208282424108	Chimp	UP	macaque_down	UP_DHX16_L2/L3	macaque_DOWN_DHX16_L2/L3	rm	-0.761528764677826	macaque_down_DHX16_L2/L3	up_DHX16_L2/L3	Exc	chimp_up_DHX16_Exc	chimp_up_dhx16_exc
7.36786604487688	1.52242970959742	0.584057958997612	2.60664149189969	0.0091435038244105	0.0269994921551591	L2/L3	Human	UP	human_up	chimp_down	PPP1R18_L2/L3	UP_PPP1R18_L2/L3	human_UP_PPP1R18_L2/L3	chimp_DOWN_PPP1R18_L2/L3	hg	pt	-1.52242970959742	human_up_PPP1R18_L2/L3	chimp_down_PPP1R18_L2/L3	-1.32889885594971	0.545533748035202	-2.43596085619978	0.0148522916576074	0.0256034732010365	Chimp	DOWN	macaque_up	DOWN_PPP1R18_L2/L3	macaque_UP_PPP1R18_L2/L3	rm	1.32889885594971	macaque_up_PPP1R18_L2/L3	down_PPP1R18_L2/L3	Exc	chimp_down_PPP1R18_Exc	chimp_down_ppp1r18_exc
161.870374814467	1.26991002612901	0.126962496480659	10.0022452403687	1.48980319238541e-23	4.12028965924252e-22	L2/L3	Human	UP	human_up	chimp_down	TUBB_L2/L3	UP_TUBB_L2/L3	human_UP_TUBB_L2/L3	chimp_DOWN_TUBB_L2/L3	hg	pt	-1.26991002612901	human_up_TUBB_L2/L3	chimp_down_TUBB_L2/L3	-0.609438594596711	0.125238332974073	-4.86623049128955	1.13746854526329e-06	3.82030438845934e-06	Chimp	DOWN	macaque_up	DOWN_TUBB_L2/L3	macaque_UP_TUBB_L2/L3	rm	0.609438594596711	macaque_up_TUBB_L2/L3	down_TUBB_L2/L3	Exc	chimp_down_TUBB_Exc	chimp_down_tubb_exc
29.7220604477296	0.693558341645453	0.294062362281367	2.35854169253335	0.0183468987277928	0.0488074122598888	L2/L3	Human	UP	human_up	chimp_down	DDR1_L2/L3	UP_DDR1_L2/L3	human_UP_DDR1_L2/L3	chimp_DOWN_DDR1_L2/L3	hg	pt	-0.693558341645453	human_up_DDR1_L2/L3	chimp_down_DDR1_L2/L3	-1.08232342143739	0.250710615683602	-4.31702270957402	1.5814789296137e-05	4.52208874355474e-05	Chimp	DOWN	macaque_up	DOWN_DDR1_L2/L3	macaque_UP_DDR1_L2/L3	rm	1.08232342143739	macaque_up_DDR1_L2/L3	down_DDR1_L2/L3	Exc	chimp_down_DDR1_Exc	chimp_down_ddr1_exc
13.2556801203619	-3.51295331273032	0.690526389772837	-5.08735562428828	3.63090600701976e-07	2.66642386026531e-06	L2/L3	Human	DOWN	human_down	chimp_up	AL662844.4_L2/L3	DOWN_AL662844.4_L2/L3	human_DOWN_AL662844.4_L2/L3	chimp_UP_AL662844.4_L2/L3	hg	pt	3.51295331273032	human_down_AL662844.4_L2/L3	chimp_up_AL662844.4_L2/L3	5.02916550054994	0.868533948900079	5.79040751017152	7.02158551760959e-09	3.08391883345314e-08	Chimp	UP	macaque_down	UP_AL662844.4_L2/L3	macaque_DOWN_AL662844.4_L2/L3	rm	-5.02916550054994	macaque_down_AL662844.4_L2/L3	up_AL662844.4_L2/L3	Exc	chimp_up_AL662844.4_Exc	chimp_up_al662844.4_exc
70.8964541592109	-0.512410781764676	0.181147529894285	-2.8286931765711	0.0046738484246316	0.0151815490194086	L2/L3	Human	DOWN	human_down	chimp_up	DDX39B_L2/L3	DOWN_DDX39B_L2/L3	human_DOWN_DDX39B_L2/L3	chimp_UP_DDX39B_L2/L3	hg	pt	0.512410781764676	human_down_DDX39B_L2/L3	chimp_up_DDX39B_L2/L3	0.68292657865783	0.160786646665687	4.24740855549895	2.16257386298794e-05	6.07157602859755e-05	Chimp	UP	macaque_down	UP_DDX39B_L2/L3	macaque_DOWN_DDX39B_L2/L3	rm	-0.68292657865783	macaque_down_DDX39B_L2/L3	up_DDX39B_L2/L3	Exc	chimp_up_DDX39B_Exc	chimp_up_ddx39b_exc
3.86397214268323	-3.71792338805998	1.47632016556728	-2.51837201358782	0.0117898722915385	0.0335478092499104	L2/L3	Human	DOWN	human_down	chimp_up	HLA-DRA_L2/L3	DOWN_HLA-DRA_L2/L3	human_DOWN_HLA-DRA_L2/L3	chimp_UP_HLA-DRA_L2/L3	hg	pt	3.71792338805998	human_down_HLA-DRA_L2/L3	chimp_up_HLA-DRA_L2/L3	2.01985339336906	0.769226434131174	2.62582420955209	0.0086439446180096	0.0156571197719163	Chimp	UP	macaque_down	UP_HLA-DRA_L2/L3	macaque_DOWN_HLA-DRA_L2/L3	rm	-2.01985339336906	macaque_down_HLA-DRA_L2/L3	up_HLA-DRA_L2/L3	Exc	chimp_up_HLA-DRA_Exc	chimp_up_hla-dra_exc
11.1114842600259	-4.68108465157326	1.05527726926722	-4.43588124931733	9.16963887635178e-06	5.41970026812759e-05	L2/L3	Human	DOWN	human_down	chimp_up	HLA-DQB1_L2/L3	DOWN_HLA-DQB1_L2/L3	human_DOWN_HLA-DQB1_L2/L3	chimp_UP_HLA-DQB1_L2/L3	hg	pt	4.68108465157326	human_down_HLA-DQB1_L2/L3	chimp_up_HLA-DQB1_L2/L3	7.31990550385249	1.96110479525686	3.73254173951153	0.0001895572733746	0.0004597829620595	Chimp	UP	macaque_down	UP_HLA-DQB1_L2/L3	macaque_DOWN_HLA-DQB1_L2/L3	rm	-7.31990550385249	macaque_down_HLA-DQB1_L2/L3	up_HLA-DQB1_L2/L3	Exc	chimp_up_HLA-DQB1_Exc	chimp_up_hla-dqb1_exc
[truncated: 12,061 more rows]
